# Supplementary material for: Transcriptome meta-analysis reveals differences of immune profile between eutopic endometrium from stage I-II and III-IV endometriosis independently of hormonal milieu
Source: Sci Rep. 2020 Jan 15;10:313. doi: 10.1038/s41598-019-57207-y (PMC6962450; doi:10.1038/s41598-019-57207-y)
Supplement: Supplementary file 1 — Dataset 1A. [file 41598_2019_57207_MOESM1_ESM.xlsx]

## Sheet: Microenvironment in stage I-II 
Cell types and microenvironment score (tissue cellular heterogeneity) of samples from eutopic endometrium computed by xCell package and presented by menstrual phase, considering healthy and stage I-II endometriosis.
	Proliferative			Early secretory			Mid secretory
Cell types / microenvironment	Healthy	Endometriosis	p value	Healthy	Endometriosis	p value	Healthy	Endometriosis	p value
Activated dendritic cells (aDC)	0.024±0.008	0.098±0.010	0	0.014±0.003	0.074±0.02	0.041	0.029±0.009	0.096±0.007	0.001
Adipocytes	0.033±0.005	0.013±0.005	0.02	0.052±0.006	0.054±0.010	0.001	0.035±0.007	0.038±0.013	0.943
Astrocytes	0.013±0.006	0.000±0.000	0.243	0.000±0.000	0.000±0.000	0.864	0.000±0.000	0.000±0.000	0.593
Basophils	0.077±0.014	0.276±0.034	0	0.113±0.050	0.142±0.045	0.394	0.201±0.030	0.310±0.043	0.058
B-cells	0.049±0.005	0.000±0.000	0	0.026±0.012	0.005±0.003	0.226	0.010±0.004	0.000±0.000	0.251
CD4+ memory T-cells	0.344±0.028	0.079±0.021	0	0.410±0.005	0.291±0.066	0.132	0.261±0.046	0.120±0.036	0.028
CD4+ naive T-cells	0.004±0.003	0.002±0.002	0.538	0.000±0.000	0.016±0.013	0.378	0.011±0.004	0.016±0.005	0.538
CD4+ T-cells	0.067±0.009	0.000±0.000	0	0.118±0.008	0.092±0.033	1	0.080±0.013	0.010±0.007	0.003
CD4+ TCM (central memory phenotype)	0.009±0.004	0.058±0.014	0.001	0.001±0.001	0.038±0.016	0.103	0.080±0.012	0.063±0.014	0.277
CD4+ TEM (effector memory phenotype)	0.021±0.009	0.150±0.012	0	0.006±0.006	0.059±0.022	0.02	0.126±0.020	0.189±0.019	0.023
CD8+ naive T-cells	0.080±0.008	0.035±0.012	0.007	0.113±0.007	0.108±0.025	0.699	0.045±0.011	0.014±0.011	0.068
CD8+ T-cells	0.027±0.005	0.006±0.004	0.06	0.006±0.005	0.030±0.020	0.935	0.009±0.005	0.000±0.000	0.437
CD8+ TCM (central memory phenotype)	0.013±0.004	0.000±0.000	0.201	0.001±0.001	0.004±0.004	0.328	0.002±0.001	0.000±0.000	0.176
CD8+ TEM (effector memory phenotype)	0.026±0.010	0.128±0.020	0	0.002±0.001	0.085±0.032	0.09	0.063±0.017	0.202±0.033	0.002
Conventional dendritic cells (cDC)	0.006±0.003	0.000±0.000	0.753	0.002±0.001	0.000±0.000	0.028	0.000±0.000	0.000±0.000	0.042
Chondrocytes	0.031±0.005	0.004±0.003	0	0.026±0.009	0.018±0.012	0.378	0.059±0.016	0.035±0.013	0.497
Class-switched memory B-cells	0.016±0.005	0.005±0.003	0.128	0.012±0.007	0.016±0.008	0.936	0.044±0.009	0.009±0.005	0.009
Common lymphoid progenitors (CLP)	0.229±0.013	0.082±0.018	0	0.260±0.012	0.184±0.029	0.041	0.201±0.024	0.124±0.031	0.049
Common myeloid progenitors (CMP)	0.032±0.004	0.096±0.013	0	0.027±0.009	0.047±0.025	0.937	0.029±0.006	0.062±0.018	0.111
Dendritic cells (DC)	0.035±0.007	0.044±0.008	0.228	0.007±0.004	0.021±0.01	0.31	0.010±0.004	0.029±0.009	0.155
Endothelial cells	0.106±0.007	0.154±0.023	0.026	0.089±0.009	0.102±0.023	0.699	0.073±0.015	0.189±0.007	0
Eosinophils	0.062±0.019	0.386±0.041	0	0.031±0.021	0.21±0.04	0.008	0.104±0.023	0.330±0.040	0
Epithelial cells	0.106±0.009	0.294±0.018	0	0.136±0.034	0.236±0.049	0.132	0.262±0.016	0.365±0.011	0
Erythrocytes	0.058±0.006	0.025±0.007	0.004	0.039±0.012	0.008±0.004	0.09	0.003±0.002	0.002±0.002	0.937
Fibroblasts	0.010±0.006	0.002±0.002	0.715	0.000±0.000	0.019±0.019	0.422	0.007±0.005	0.003±0.003	0.328
Granulocyte macrophage progenitors (GMP)	0.081±0.009	0.000±0.000	0	0.058±0.015	0.046±0.022	0.47	0.007±0.003	0.000±0.000	0.94
Hepatocytes	0.003±0.001	0.000±0.000	0.117	0.017±0.009	0.01±0.002	0.937	0.043±0.006	0.013±0.005	0.006
Hematopoietic stem cells (HSC)	0.098±0.008	0.100±0.022	0.912	0.167±0.019	0.216±0.008	0.093	0.175±0.027	0.214±0.039	0.247
Immature dendritic cells (iDC)	0.103±0.004	0.058±0.009	0	0.053±0.016	0.009±0.006	0.065	0.027±0.007	0.026±0.010	0.749
Keratinocytes	0.051±0.005	0.123±0.009	0	0.064±0.011	0.104±0.022	0.24	0.103±0.007	0.137±0.006	0.002
Lymphatic (ly) endothelial cells	0.138±0.006	0.274±0.022	0	0.083±0.009	0.122±0.032	0.699	0.050±0.012	0.250±0.018	0
Macrophages	0.060±0.013	0.050±0.007	0.883	0.066±0.013	0.062±0.01	0.818	0.044±0.010	0.114±0.014	0.003
Macrophages M1	0.018±0.004	0.027±0.003	0.033	0.016±0.004	0.032±0.004	0.026	0.012±0.004	0.047±0.004	0.001
Macrophages M2	0.051±0.012	0.185±0.020	0	0.019±0.011	0.081±0.038	0.132	0.083±0.010	0.197±0.024	0.002
Mast cells	0.031±0.003	0.010±0.003	0	0.033±0.004	0.035±0.005	0.699	0.038±0.005	0.018±0.002	0.012
Megakaryocytes	0.015±0.005	0.005±0.004	0.15	0.039±0.010	0.023±0.008	0.336	0.027±0.007	0.014±0.009	0.094
Melanocytes	0.033±0.004	0.038±0.006	0.69	0.069±0.007	0.069±0.01	0.001	0.043±0.008	0.054±0.005	0.193
Memory B-cells	0.000±0.000	0.000±0.000	0.157	0.000±0.000	0.000±0.000	0.455	0.000±0.000	0.000±0.000	0.007
Megakaryocyte-erytroid progenitors (MEP)	0.082±0.013	0.095±0.014	0.593	0.064±0.018	0.058±0.028	0.936	0.028±0.011	0.040±0.012	0.544
Mesangial cells	0.003±0.002	0.038±0.007	0	0.000±0.000	0.014±0.007	0.28	0.001±0.001	0.039±0.007	0
Monocytes	0.012±0.008	0.000±0.000	0.861	0.000±0.000	0.000±0.000	0.561	0.002±0.002	0.000±0.000	0.186
Multipotent progenitors (MPP)	0.032±0.009	0.194±0.029	0	0.000±0.000	0.041±0.024	0.199	0.033±0.011	0.132±0.029	0.025
Mesenchymal stem cells (MSC)	0.116±0.031	0.687±0.058	0	0.068±0.034	0.207±0.116	1	0.190±0.026	0.589±0.066	0
Microvascular (mv) endothelial cells	0.087±0.011	0.308±0.027	0	0.055±0.014	0.122±0.047	0.31	0.110±0.013	0.328±0.021	0
Myocytes	0.049±0.004	0.000±0.000	0	0.058±0.006	0.031±0.010	0.041	0.027±0.005	0.002±0.001	0.002
Naive B-cells	0.003±0.001	0.000±0.000	0.053	0.001±0.001	0.000±0.000	0.254	0.000±0.000	0.000±0.000	0.943
Neurons	0.022±0.001	0.029±0.004	0.06	0.013±0.003	0.009±0.003	0.24	0.007±0.001	0.008±0.002	0.808
Neutrophils	0.012±0.005	0.018±0.008	0.195	0.012±0.006	0.025±0.009	0.394	0.030±0.007	0.040±0.019	0.422
Natural killer (NK) cells	0.036±0.014	0.000±0.000	0.137	0.041±0.020	0.057±0.030	0.809	0.101±0.027	0.052±0.020	0.145
Natural killer T cells (NKT)	0.102±0.025	0.652±0.046	0	0.029±0.019	0.224±0.098	0.03	0.156±0.043	0.556±0.059	0
Osteoblast	0.118±0.015	0.061±0.014	0.019	0.118±0.027	0.050±0.018	0.078	0.119±0.022	0.036±0.013	0.012
Plasmacytoid dendritic cells (pDC)	0.037±0.009	0.000±0.000	0	0.034±0.007	0.023±0.013	0.31	0.036±0.012	0.011±0.006	0.106
Pericytes	0.033±0.007	0.105±0.011	0	0.054±0.009	0.070±0.016	0.24	0.086±0.010	0.131±0.007	0.002
Plasma cells	0.026±0.004	0.002±0.001	0.001	0.018±0.006	0.018±0.009	0.937	0.008±0.004	0.001±0.001	0.914
Platelets	0.067±0.007	0.000±0.000	0	0.079±0.006	0.058±0.019	0.936	0.056±0.011	0.005±0.005	0
Preadipocytes	0.104±0.008	0.031±0.013	0.001	0.147±0.016	0.133±0.029	0.818	0.071±0.016	0.025±0.013	0.03
pro B-cells	0.095±0.008	0.014±0.006	0	0.098±0.025	0.025±0.015	0.065	0.006±0.003	0.003±0.002	0.8
Sebocytes	0.004±0.001	0.009±0.001	0.001	0.006±0.002	0.010±0.002	0.18	0.008±0.001	0.016±0.002	0.002
Skeletal muscle cells	0.017±0.002	0.010±0.002	0.06	0.008±0.004	0.005±0.003	0.568	0.003±0.001	0.003±0.001	0.801
Smooth muscle cells	0.489±0.036	0.079±0.029	0	0.525±0.023	0.333±0.082	0.041	0.288±0.050	0.069±0.040	0.001
Gamma delta T (Tgd) cells	0.133±0.009	0.017±0.008	0	0.136±0.018	0.066±0.021	0.041	0.041±0.012	0.034±0.013	0.803
T helper 1 (Th1) cells	0.167±0.013	0.380±0.014	0	0.133±0.011	0.174±0.053	0.937	0.078±0.021	0.280±0.012	0
T helper 2 (Th2) cells	0.173±0.011	0.025±0.009	0	0.160±0.026	0.046±0.023	0.026	0.033±0.013	0.009±0.005	0.211
Regulatory T (Tregs) cells	0.011±0.006	0.000±0.000	0.102	0.027±0.013	0.068±0.033	0.678	0.053±0.011	0.009±0.008	0.005
ImmuneScore	0.261±0.030	0.344±0.031	0.006	0.226±0.022	0.358±0.038	0.026	0.286±0.034	0.395±0.032	0.023
StromaScore	0.075±0.004	0.084±0.014	0.513	0.071±0.004	0.088±0.016	0.24	0.058±0.006	0.115±0.007	0
MicroenvironmentScore	0.336±0.032	0.428±0.031	0.011	0.297±0.018	0.446±0.046	0.004	0.343±0.035	0.510±0.030	0.003
