# Supplementary material for: Transcriptome meta-analysis reveals differences of immune profile between eutopic endometrium from stage I-II and III-IV endometriosis independently of hormonal milieu
Source: Sci Rep. 2020 Jan 15;10:313. doi: 10.1038/s41598-019-57207-y (PMC6962450; doi:10.1038/s41598-019-57207-y)
Supplement: Supplementary file 2 — Dataset 1B. [file 41598_2019_57207_MOESM2_ESM.xlsx]

## Sheet: Microenvironment in stage III-I
Cell types and microenvironment score (tissue cellular heterogeneity) of samples from eutopic endometrium computed by xCell package and presented by menstrual phase, considering healthy and stage III-IV endometriosis.
	Proliferative			Early secretory			Mid secretory
Cell types / microenvironment	Healthy	Endometriosis	p value	Healthy	Endometriosis	p value	Healthy	Endometriosis	p value
Activated dendritic cells (aDC)	0.024±0.008	0.043±0.008	0.066	0.014±0.003	0.034±0.008	0.333	0.029±0.009	0.052±0.009	0.166
Adipocytes	0.033±0.005	0.022±0.005	0.107	0.052±0.006	0.056±0.005	0.494	0.035±0.007	0.035±0.005	1
Astrocytes	0.013±0.006	0.030±0.009	0.512	0.000±0.000	0.012±0.006	0.019	0.000±0.000	0.000±0.000	0.47
Basophils	0.077±0.014	0.145±0.020	0.027	0.113±0.050	0.143±0.041	0.973	0.201±0.030	0.264±0.022	0.086
B-cells	0.049±0.005	0.012±0.004	0	0.026±0.012	0.018±0.006	0.713	0.010±0.004	0.018±0.005	0.303
CD4+ memory T-cells	0.344±0.028	0.163±0.024	0	0.410±0.005	0.184±0.037	0	0.261±0.046	0.227±0.028	0.663
CD4+ naive T-cells	0.004±0.003	0.011±0.004	0.503	0.000±0.000	0.008±0.004	1	0.011±0.004	0.029±0.006	0.069
CD4+ T-cells	0.067±0.009	0.031±0.008	0.005	0.118±0.008	0.049±0.012	0.003	0.080±0.013	0.054±0.010	0.117
CD4+ TCM (central memory phenotype)	0.009±0.004	0.027±0.006	0.49	0.001±0.001	0.017±0.006	0.188	0.08-±0.012	0.077±0.008	0.692
CD4+ TEM (effector memory phenotype)	0.021±0.009	0.068±0.012	0.008	0.006±0.006	0.068±0.017	0.025	0.126±0.020	0.164±0.010	0.118
CD8+ naive T-cells	0.080±0.008	0.035±0.006	0	0.113±0.007	0.077±0.009	0.033	0.045±0.011	0.027±0.006	0.194
CD8+ T-cells	0.027±0.005	0.021±0.005	0.429	0.006±0.005	0.012±0.005	0.867	0.009±0.005	0.014±0.004	0.618
CD8+ TCM (central memory phenotype)	0.013±0.004	0.026±0.008	0.34	0.001±0.001	0.000±0.000	0.655	0.002±0.001	0.005±0.003	0.205
CD8+ TEM (effector memory phenotype)	0.026±0.010	0.055±0.011	0.114	0.002±0.001	0.052±0.018	0.171	0.063±0.017	0.143±0.019	0.01
Conventional dendritic cells (cDC)	0.006±0.003	0.002±0.001	0.85	0.002±0.001	0.002±0.001	0.973	0.000±0.000	0.000±0.000	0.939
Chondrocytes	0.031±0.005	0.021±0.007	0.028	0.026±0.009	0.021±0.005	0.483	0.059±0.016	0.055±0.010	0.879
Class-switched memory B-cells	0.016±0.005	0.021±0.005	0.923	0.012±0.007	0.025±0.007	0.616	0.044±0.009	0.058±0.009	0.267
Common lymphoid progenitors (CLP)	0.229±0.013	0.109±0.017	0	0.260±0.012	0.159±0.026	0.104	0.201±0.024	0.182±0.021	0.916
Common myeloid progenitors (CMP)	0.032±0.004	0.033±0.009	0.069	0.027±0.009	0.017±0.005	0.171	0.029±0.006	0.041±0.007	0.891
Dendritic cells (DC)	0.035±0.007	0.035±0.005	0.972	0.007±0.004	0.026±0.006	0.124	0.010±0.004	0.027±0.005	0.055
Endothelial cells	0.106±0.007	0.076±0.013	0.034	0.089±0.009	0.069±0.013	0.271	0.073±0.015	0.063±0.013	0.292
Eosinophils	0.062±0.019	0.196±0.030	0	0.031±0.021	0.184±0.034	0.006	0.104±0.023	0.145±0.027	0.726
Epithelial cells	0.106±0.009	0.214±0.018	0	0.136±0.034	0.180±0.027	0.454	0.262±0.016	0.266±0.013	0.799
Erythrocytes	0.058±0.006	0.042±0.005	0.047	0.039±0.012	0.055±0.006	0.317	0.003±0.002	0.008±0.004	0.578
Fibroblasts	0.010±0.006	0.028±0.009	0.21	0.000±0.000	0.021±0.010	0.032	0.007±0.005	0.009±0.005	0.734
Granulocyte macrophage progenitors (GMP)	0.081±0.009	0.028±0.007	0	0.058±0.015	0.032±0.006	0.152	0.007±0.003	0.005±0.003	1
Hepatocytes	0.003±0.001	0.001±0.001	0.787	0.017±0.009	0.003±0.001	0.081	0.043±0.006	0.031±0.003	0.086
Hematopoietic stem cells (HSC)	0.098±0.008	0.075±0.016	0.074	0.167±0.019	0.178±0.022	0.581	0.175±0.027	0.124±0.019	0.117
Immature dendritic cells (iDC)	0.103±0.004	0.075±0.006	0	0.053±0.016	0.043±0.009	0.483	0.027±0.007	0.034±0.006	0.474
Keratinocytes	0.051±0.005	0.077±0.009	0.044	0.064±0.011	0.082±0.010	0.251	0.103±0.007	0.102±0.006	0.916
Lymphatic (ly) endothelial cells	0.138±0.006	0.125±0.020	0.286	0.083±0.009	0.094±0.017	0.871	0.050±0.012	0.085±0.018	0.637
Macrophages	0.060±0.013	0.050±0.004	0.74	0.066±0.013	0.041±0.008	0.067	0.044±0.010	0.083±0.009	0.018
Macrophages M1	0.018±0.004	0.019±0.003	0.452	0.016±0.004	0.018±0.004	0.973	0.012±0.004	0.022±0.004	0.113
Macrophages M2	0.051±0.012	0.100±0.014	0.007	0.019±0.011	0.087±0.015	0.02	0.083±0.010	0.151±0.015	0.002
Mast cells	0.031±0.003	0.019±0.004	0.01	0.033±0.004	0.024±0.005	0.301	0.038±0.005	0.031±0.004	0.374
Megakaryocytes	0.015±0.005	0.021±0.005	0.286	0.039±0.010	0.033±0.007	0.494	0.027±0.007	0.027±0.007	0.42
Melanocytes	0.033±0.004	0.027±0.004	0.18	0.069±0.007	0.056±0.005	0.177	0.043±0.008	0.032±0.003	0.313
Memory B-cells	0.000±0.000	0.000±0.000	0.706	0.000±0.000	0.000±0.000	0.569	0.000±0.000	0.000±0.000	0.627
Megakaryocyte-erytroid progenitors (MEP)	0.082±0.013	0.062±0.012	0.161	0.064±0.018	0.027±0.011	0.101	0.028±0.011	0.015±0.006	0.209
Mesangial cells	0.003±0.002	0.037±0.008	0	0.000±0.000	0.007±0.003	0.308	0.001±0.001	0.011±0.003	0.269
Monocytes	0.012±0.008	0.004±0.002	0.163	0.000±0.000	0.020±0.011	0.095	0.002±0.002	0.007±0.003	0.613
Multipotent progenitors (MPP)	0.032±0.009	0.085±0.017	0.025	0.000±0.000	0.059±0.021	0.17	0.033±0.011	0.110±0.018	0.006
Mesenchymal stem cells (MSC)	0.116±0.031	0.311±0.052	0.003	0.068±0.034	0.312±0.043	0.001	0.190±0.026	0.292±0.045	0.374
Microvascular (mv) endothelial cells	0.087±0.011	0.152±0.021	0.148	0.055±0.014	0.122±0.022	0.09	0.110±0.013	0.168±0.020	0.142
Myocytes	0.049±0.004	0.011±0.003	0	0.058±0.006	0.029±0.006	0.012	0.027±0.005	0.019±0.004	0.235
Naive B-cells	0.003±0.001	0.000±0.000	0	0.001±0.001	0.000±0.000	0.118	0.000±0.000	0.000±0.000	0.745
Neurons	0.022±0.001	0.017±0.002	0.01	0.013±0.003	0.007±0.001	0.049	0.007±0.001	0.010±0.002	0.493
Neutrophils	0.012±0.005	0.011±0.004	0.499	0.012±0.006	0.054±0.020	0.243	0.030±0.007	0.034±0.005	0.605
Natural killer (NK) cells	0.036±0.014	0.047±0.010	0.242	0.041±0.020	0.020±0.008	0.762	0.101±0.027	0.111±0.013	0.48
Natural killer T cells (NKT)	0.102±0.025	0.273±0.049	0.032	0.029±0.019	0.240±0.046	0.004	0.156±0.043	0.305±0.040	0.015
Osteoblast	0.118±0.015	0.088±0.013	0.227	0.118±0.027	0.108±0.018	0.673	0.119±0.022	0.073±0.011	0.091
Plasmacytoid dendritic cells (pDC)	0.037±0.009	0.032±0.008	0.165	0.034±0.007	0.012±0.005	0.025	0.036±0.012	0.060±0.007	0.066
Pericytes	0.033±0.007	0.074±0.008	0.001	0.054±0.009	0.079±0.008	0.119	0.086±0.01	0.095±0.007	0.425
Plasma cells	0.026±0.004	0.014±0.003	0.029	0.018±0.006	0.029±0.007	0.526	0.008±0.004	0.009±0.003	0.497
Platelets	0.067±0.007	0.025±0.007	0.001	0.079±0.006	0.026±0.007	0.004	0.056±0.011	0.046±0.007	0.48
Preadipocytes	0.104±0.008	0.046±0.008	0	0.147±0.016	0.098±0.010	0.04	0.071±0.016	0.054±0.009	0.353
pro B-cells	0.095±0.008	0.043±0.007	0	0.098±0.025	0.063±0.011	0.199	0.006±0.003	0.002±0.001	0.544
Sebocytes	0.004±0.001	0.007±0.001	0.08	0.006±0.002	0.010±0.001	0.119	0.008±0.001	0.009±0.001	0.663
Skeletal muscle cells	0.017±0.002	0.014±0.002	0.134	0.008±0.004	0.017±0.004	0.216	0.003±0.001	0.009±0.003	0.215
Smooth muscle cells	0.489±0.036	0.154±0.036	0	0.525±0.023	0.206±0.050	0	0.288±0.050	0.187±0.037	0.041
Gamma delta T (Tgd) cells	0.133±0.009	0.063±0.008	0	0.136±0.018	0.078±0.015	0.049	0.041±0.012	0.050±0.010	0.843
T helper 1 (Th1) cells	0.167±0.013	0.250±0.023	0.017	0.133±0.011	0.193±0.018	0.077	0.078±0.021	0.127±0.019	0.124
T helper 2 (Th2) cells	0.173±0.011	0.069±0.009	0	0.160±0.026	0.068±0.013	0.01	0.033±0.013	0.027±0.008	0.726
Regulatory T (Tregs) cells	0.011±0.006	0.013±0.005	0.55	0.027±0.013	0.030±0.011	0.814	0.053±0.011	0.040±0.008	0.28
ImmuneScore	0.261±0.030	0.284±0.024	0.487	0.226±0.022	0.299±0.039	0.28	0.286±0.034	0.349±0.024	0.168
StromaScore	0.075±0.004	0.063±0.008	0.087	0.071±0.004	0.073±0.007	0.923	0.058±0.006	0.054±0.006	0.233
MicroenvironmentScore	0.336±0.032	0.347±0.026	0.639	0.297±0.018	0.373±0.039	0.251	0.343±0.035	0.402±0.027	0.199
