# Supplementary material for: Transcriptome meta-analysis reveals differences of immune profile between eutopic endometrium from stage I-II and III-IV endometriosis independently of hormonal milieu
Source: Sci Rep. 2020 Jan 15;10:313. doi: 10.1038/s41598-019-57207-y (PMC6962450; doi:10.1038/s41598-019-57207-y)
Supplement: Supplementary file 3 — Dataset 2A. [file 41598_2019_57207_MOESM3_ESM.xlsx]

## Sheet: DEG stage I-II endometriosis - proliferative phase
Differently expressed genes in eutopic endometrium from stage I-II endometriosis and healthy controls during proliferative phase.
	logFC	AveExpr	t	P.Value	adj.P.Val	B
FOS	3.79272620950581	9.18545479034365	4.53915924799491	1.21201228532143e-05	2.7039701119257e-05	2.85119961120269
FOSB	3.54949128000475	8.07682981452442	4.67140472554099	6.98512707934923e-06	1.63937998509496e-05	3.37345616861484
JUNB	2.87825911144735	9.27244378669665	7.17907995408838	3.8602621204301e-11	9.83616892035971e-10	15.0004421510841
DUSP2	2.75520395798007	7.70067271524559	5.46503039582738	2.07923514405846e-07	7.45747550229372e-07	6.72458144160844
ZFP36	2.75247724431183	10.289483694174	6.36947394471199	2.58927713133913e-09	2.04970730981484e-08	10.9393564595292
ADIRF	2.61833848851372	8.04572547940458	5.25344306932847	5.48521611787574e-07	1.71874527039835e-06	5.79659849609534
FXYD1	2.59489013996511	8.11779402614447	7.07873097931199	6.58206942220882e-11	1.40192452992687e-09	14.4844770301727
MTSS1L	2.58683070635618	7.6118755879728	8.02176119722526	3.89373583684569e-13	5.78947323264762e-11	19.4507170829782
CFD	2.5376015002558	8.44720437397261	4.42223362515928	1.95570505892261e-05	4.15412291752059e-05	2.39867574791682
SF3A2	2.5292156359476	8.61250888047819	7.06039779962873	7.25351993150329e-11	1.48769317288594e-09	14.3905710087834
EGR1	2.46606279554959	10.6572959230423	4.05501563375521	8.31388463306992e-05	0.000155495350537453	1.03606559340013
ZNF580	2.43256007138466	9.11119926656225	8.37930108941912	5.24926844719228e-14	2.25537533972468e-11	21.3931067488565
NPW	2.38431105328073	6.07884874979386	4.90092736207881	2.61966843323687e-06	6.82011464231748e-06	4.30536454069174
SLC39A4	2.36835678080371	8.62958347272525	6.86636762702284	2.01396594515124e-10	3.06398237809334e-09	13.4037198798658
PHLDA2	2.35753804929883	6.34891487430655	5.746199224385	5.53491145522324e-08	2.39961714447048e-07	7.99353152043299
EPHX1	2.35470546314002	10.09411509369	7.23219639352234	2.90662936908537e-11	8.28755193107635e-10	15.2748670690881
CDC42EP5	2.34090241115374	8.2900778026294	6.16413772621517	7.23318829694168e-09	4.55696026654995e-08	9.94982694378218
APOD	2.33999810596269	9.69281114999168	5.99943756889508	1.627883967374e-08	8.78831639232238e-08	9.16933819407185
TRAPPC1	2.29991539508745	9.641507323963	7.51733920681558	6.24526313512628e-12	3.10941299782085e-10	16.7628777764935
IER3	2.29607252023108	9.98994198884725	4.69294716772861	6.37912840099359e-06	1.51513419512734e-05	3.45956169878768
GSTT1	2.28530518610794	8.17089247361779	3.06111119096173	0.00264771400919025	0.00388672438201114	-2.16599046033519
SOCS3	2.26317039634653	8.0209955683891	4.53835877904356	1.21602315739941e-05	2.71049168894393e-05	2.84807193623807
REEP6	2.24202477527479	6.9605914451378	6.20016228371801	6.04788240319404e-09	3.95365239998939e-08	10.1221334798193
MAFF	2.23859313782177	9.54543218089463	4.80544753605843	3.95391982574184e-06	9.87489297028328e-06	3.91383881179666
EMP3	2.2198263483259	10.0790634446233	7.00608859881775	9.66581026181931e-11	1.83591457107117e-09	14.1130500232509
FBXO6	2.20150374397907	7.23911866018634	4.39657374954458	2.16979527816927e-05	4.56606133524559e-05	2.30054741382255
CHCHD5	2.19597974454387	8.26105931386617	6.38050476125003	2.4490646513163e-09	1.96254248051295e-08	10.9930143859298
CENPB	2.1889392913695	7.91524617514104	8.10629505961365	2.43062902255064e-13	4.35119436813007e-11	19.907386647763
SCGB3A1	2.17445348961099	6.98272688644928	5.17155685431629	7.93468418867739e-07	2.37555226589091e-06	5.44395304203874
FAM43A	2.15590812506932	8.79112224921415	6.24221885469534	4.904157143754e-09	3.37204900309995e-08	10.3239984692611
IL32	2.12878842396938	7.92858683214386	4.98563956091881	1.81033424837298e-06	4.91372473330378e-06	4.65723869019929
MACROD1	2.12691131537802	8.23669183002832	6.78138522217438	3.13713993363172e-10	4.23956220965849e-09	12.9756544726818
CEBPD	2.11666838131567	10.4016987107719	6.01182672772616	1.53214787608208e-08	8.35473196323097e-08	9.22762612567043
KLK11	2.10414311436963	7.58066874847304	4.81648065684855	3.77123968458749e-06	9.46799243803348e-06	3.95880328176193
FAM213B	2.09782083063394	8.68277487149496	6.16354872313174	7.25435211638479e-09	4.56050592180396e-08	9.94701440168665
CLIC3	2.09682944301583	5.99329388572283	5.29199745941692	4.60440305410444e-07	1.48092054863555e-06	5.96390519971042
FAAP20	2.06780428427212	8.83223932294459	6.55324985556514	1.01778719929475e-09	1.01942351311998e-08	11.8397171774077
PPP1R14A	2.06563838636538	8.50983112387856	3.84912989762885	0.000180121790905825	0.000317352589746405	0.312644310899428
ILVBL	2.05950716213476	8.85199694774449	6.59143345874146	8.36935999659754e-10	8.80018781076838e-09	12.0284638707796
SCO2	2.05333466983465	8.92870323392055	5.71104458868278	6.54453605246909e-08	2.76423454961915e-07	7.83272062098642
COPE	2.05293971932412	10.5289476831475	6.65964813504248	5.89268285445212e-10	6.71141027115845e-09	12.3670537980958
JOSD2	2.04853862856043	7.70849855920004	7.29515428143155	2.07415011225212e-11	6.59277693820076e-10	15.6012892185212
GDF15	2.0388533500794	7.05057051042009	4.18953202229508	4.9420236157207e-05	9.66407114526337e-05	1.52466620812605
TMEM160	2.03768945484002	7.86990677880813	5.31869027860647	4.07703699262797e-07	1.33543325258003e-06	6.08021008441394
CCL21	2.03307499381707	7.22610046183364	4.83086392636953	3.54533257042383e-06	8.96995892041046e-06	4.01753061453782
LRRN4CL	2.03015283631739	8.10197449934229	5.11102901408885	1.04003809149137e-06	3.0018240954326e-06	5.18567984352228
MMEL1	2.0294765322223	7.45564317926661	5.78409306086547	4.6173317660134e-08	2.06577931075501e-07	8.16754395993615
C11orf96	2.02341061481513	9.6564525751589	3.54415125304832	0.000537031333807877	0.00087343824817206	-0.702683784609826
IER2	2.01753731229729	11.2100368890747	6.23511790354957	5.08110338535488e-09	3.46337790927362e-08	10.2898619025014
MUC5B	2.01373446692745	7.09359395124233	2.85790130210851	0.00492108286029406	0.00693941743314441	-2.72595861449607
C1orf53	2.00854267634096	6.82931428181566	5.56717108769944	1.29129451784063e-07	4.93876901666945e-07	7.1809480750467
C1QTNF4	2.0071732918736	6.57394754590578	5.09564977744327	1.11371195667474e-06	3.187456812765e-06	5.12038413401849
ETHE1	2.00643263074533	9.63129619791568	6.49158836106373	1.39429620180849e-09	1.29452783054486e-08	11.5361195289723
SH3BGRL3	2.0024597067303	10.8706888328035	5.87925226531634	2.92038463208346e-08	1.41257734921428e-07	8.60755282282814
UQCC3	2.00110663759904	7.85772084115979	5.4656144427173	2.07360987465308e-07	7.43944112818237e-07	6.72717569117241
YIPF3	1.9997718523881	9.2171123156474	6.47447382910793	1.52119118177944e-09	1.37547475507778e-08	11.4521206449278
CSRNP1	1.99812728664949	8.20212873251837	5.08486905004875	1.16835758108908e-06	3.32520225225444e-06	5.07469201918816
RTN4R	1.9980265571574	7.16017825033408	6.08876721408231	1.04997034480673e-08	6.15943055380974e-08	9.59116083771464
SSSCA1	1.99635363847379	8.35780006192788	5.95616948808915	2.01058632134324e-08	1.0451358182702e-07	8.96632155365516
FAM69B	1.99449128717628	8.44918276579756	5.15596658324864	8.50904636101456e-07	2.52254860000575e-06	5.37723332008873
ZFPM1	1.99365742299226	8.23833199034646	8.20752412851974	1.37951852361212e-13	3.12523650985582e-11	20.4563935083681
TPSB2	1.99140037477268	7.0448754186199	4.43858785404517	1.83002626461022e-05	3.91385637779666e-05	2.46144054101198
C19orf33	1.98662063116114	8.97586729947993	4.62559879904877	8.46415651479103e-06	1.9497761171066e-05	3.19132386131196
BAD	1.98546976378407	8.63422639852547	5.97247053071792	1.85702484695976e-08	9.79114833501848e-08	9.04270654494399
LOC100996740	1.97931490169801	9.16351976243837	4.62953080143188	8.32616363063731e-06	1.92189697735719e-05	3.20690700911007
UBXN6	1.97737614833856	7.0838485502828	6.52633589800918	1.16788639329745e-09	1.13686441097549e-08	11.7070191713639
NOSIP	1.9768631900062	9.38069869464096	5.91300241431422	2.47997610011228e-08	1.23949066214998e-07	8.76463678283202
TECR	1.97402843980001	9.70322189525188	6.53584060895356	1.11254026800303e-09	1.09669713127513e-08	11.7538492935222
SERTAD3	1.97318390752733	7.85876546932512	6.49002388224424	1.40544903778328e-09	1.30212725807249e-08	11.5284361585426
ISYNA1	1.97038738633213	8.03287403555954	6.99874839174343	1.00475059458202e-10	1.89397767148139e-09	14.075617908171
EXOSC4	1.96876175825761	9.37140788803769	6.51900901086977	1.21239467163784e-09	1.1702779874733e-08	11.6709435162259
GHDC	1.96842051691388	7.63358709662805	7.37958833089475	1.31668549851871e-11	4.9266970905535e-10	16.0409778449546
NDUFB7	1.96672770547445	9.38284823792087	5.13269314791984	9.44245040610831e-07	2.76440159915671e-06	5.2778853108762
C12orf10	1.95962517261161	8.87942246908798	6.34246010708193	2.96688343007630e-09	2.28092018078533e-08	10.8081628704489
FAM173A	1.95696290782021	8.20558150802022	6.09279815158893	1.02931395327603e-08	6.06816432538327e-08	9.61027948401169
CLDN3	1.95423989820352	10.3574247272185	6.71091397559243	4.52171973400326e-10	5.52359096918437e-09	12.6226762033372
ANKRD9	1.95182760685325	8.21699115869394	4.3695307565925	2.419772753824e-05	5.04018196466852e-05	2.19759446815511
RHOB	1.9478193520327	10.9689746991175	5.94359997920847	2.13744040217633e-08	1.0991542472603e-07	8.90750555743264
LAGE3	1.94325272106127	8.67058138021003	6.18515836442492	6.51635120849029e-09	4.19510928890988e-08	10.050301014542
MAFK	1.94184980776357	8.6587724299816	5.77481953970209	4.82705758692962e-08	2.13659458377062e-07	8.12489495481302
TFF3	1.93933502553205	7.64972202403725	3.24991982246575	0.00144810778132002	0.00220310414593986	-1.61578425198958
SCAND1	1.93760219380871	9.90562202729783	6.39923520807072	2.22790708642782e-09	1.81792549422991e-08	11.084240290043
ALKBH7	1.93547597686213	9.41003198610007	6.10969021539722	9.47007600326218e-09	5.65662257912976e-08	9.69047646588422
LINC01003	1.93503200694218	7.78485280770591	4.13449713714198	6.1226807362763e-05	0.000117602284529062	1.32326582272032
VPS51	1.92625298329923	10.3273642172169	7.33949461253458	1.63423124664065e-11	5.59670496409138e-10	15.8319200029542
TPRA1	1.92580827167538	7.98046357535076	6.35324528738845	2.81003349041297e-09	2.18694673894726e-08	10.8605053239516
FBXL15	1.92003271489753	7.6191121190608	5.34480782111271	3.61826087926168e-07	1.20447583637725e-06	6.1943791584585
NR4A1	1.91938741837633	8.17841732922134	4.58436751712834	1.00507981469431e-05	2.27944930671479e-05	3.02849990356087
C16orf58	1.91864187597062	8.92572148639313	8.36081042521019	5.82636539021468e-14	2.26300557561934e-11	21.2919785794058
CREB3L1	1.91814170326756	9.83539988133879	5.17575527066819	7.78657587877439e-07	2.33335102091219e-06	5.46194358487071
MARCH2	1.91736910048061	8.28358283289779	5.10729754989994	1.05746546143032e-06	3.04577430638505e-06	5.16982488624602
YIF1B	1.9144995969098	8.8577550697844	6.31034372448825	3.48677340443441e-09	2.58141394053789e-08	10.652582173817
DPM3	1.90389393048563	9.57176800891825	6.67990114052374	5.30795859429463e-10	6.21006235539071e-09	12.4679217326647
C15orf61	1.90290848424922	8.83055894680645	5.13630823607337	9.29119185719147e-07	2.72524130274496e-06	5.2932972638998
CPLX1	1.90101272481598	6.26535414998335	6.62614040873432	7.00256560277464e-10	7.67387576170378e-09	12.2005130453702
BANF1	1.90041413889526	10.8840925793955	7.72993492340507	1.95478663902141e-12	1.5284854201448e-10	17.8875699490689
DEGS2	1.89761080208047	7.70727882072256	5.89785263545839	2.66896136345926e-08	1.31513264141829e-07	8.69405907857588
MVB12A	1.89628059222808	9.06827695667128	6.70572977220358	4.64464773748468e-10	5.62413127396104e-09	12.5967819459873
RRAS	1.89589709738789	8.95434946567495	6.01615666502087	1.50000992831408e-08	8.19382889381564e-08	9.24801382778954
TPGS1	1.89494068539336	7.3173411754387	6.43460648752906	1.86256683197671e-09	1.58738595940012e-08	11.2569042132098
PAM16	1.89172391459781	8.06052693108412	7.78635157782407	1.4333587359265e-12	1.29417752533654e-10	18.1880786031219
BSG	1.88786551398009	9.86546035906413	7.07800811396039	6.60734127497389e-11	1.40490567041254e-09	14.4807722602895
FAM98C	1.88660396904841	8.08479726235567	6.75827654523676	3.53738552431265e-10	4.63468177002477e-09	12.8597058142414
ATP5D	1.88638879950885	10.347601756162	5.94309958439292	2.14264977594323e-08	1.10047057742179e-07	8.90516558732767
DCXR	1.88558625790602	9.52080725750179	4.76957299101758	4.60910333103831e-06	1.13094579568211e-05	3.7681422298427
PYCARD	1.88412685459407	8.39453643687804	5.55479679690747	1.36838193903703e-07	5.19818260987846e-07	7.12537530445259
FXYD4	1.88261588854374	6.6111219426502	3.75704982859956	0.000252194089933221	0.000433904772240808	-0.0011028788957832
PRKAG2-AS1	1.88074560245422	7.17703067804345	4.64259165058022	7.88322202784925e-06	1.82948307817101e-05	3.25873833700421
ZG16B	1.87792795418492	7.16055112032615	4.09302101685313	7.18614853142702e-05	0.000136223049903515	1.17285200101609
DNLZ	1.87792786681347	8.22830287783302	4.67480685820115	6.88585408929145e-06	1.61821467281349e-05	3.38703551582352
POLRMT	1.87672095055735	8.3167159337097	7.71801743852029	2.08697314756179e-12	1.55336517680639e-10	17.8241975558793
MRPL54	1.87619801319465	9.61421893010477	5.70580742622003	6.70961910320785e-08	2.82881459112961e-07	7.80881545635276
TRAPPC6A	1.87591702860296	9.0121581313949	7.10827480208394	5.62703569127541e-11	1.26125750737859e-09	14.6360405006793
METRNL	1.87288006744132	8.14306691005842	6.94661278531671	1.32221204013506e-10	2.29453510029008e-09	13.8102776059072
NME3	1.86991949910375	9.26605535073067	6.81625850770496	2.61625851058986e-10	3.73408717548106e-09	13.1510004340552
GPANK1	1.86536414127758	9.0325378040639	5.79636759301836	4.35341563191197e-08	1.96463450828045e-07	8.22405818253297
PEMT	1.86414123838953	10.3497253112273	5.78570397858496	4.58182158650132e-08	2.05136532403185e-07	8.17495680077446
CBX4	1.86240775224371	9.39759055470143	5.77203976857095	4.89172195649746e-08	2.15755240983923e-07	8.11211882879686
TMEM54	1.86220978133473	8.16205520627792	6.77664530493382	3.21541497841348e-10	4.31702990078169e-09	12.9518558522066
MRPL4	1.85955804577693	8.94026160842506	7.39293189888336	1.22520354393037e-11	4.75577450385432e-10	16.1106615991991
TRH	1.85896834065468	7.65292966266767	3.51336282093041	0.000597495632993464	0.000964601656789137	-0.80134000897637
MCRIP2	1.85872432450151	8.46392488874646	6.47744849975629	1.49834676963283e-09	1.36173601383115e-08	11.4667120846225
ZNF593	1.85866565459092	8.79480331503152	6.38810751047529	2.35680492877317e-09	1.90069834385202e-08	11.0300259815914
DEDD2	1.85770374605273	8.35075227734336	7.72867172714831	1.96839496734171e-12	1.5284854201448e-10	17.8808509946114
BPIFB1	1.85766891714747	6.43638253313774	2.52106775624753	0.0128294047851534	0.0170857613962176	-3.57830666662484
XAB2	1.85699645588482	6.48674057912165	7.11204863755138	5.51536389622568e-11	1.24948062085404e-09	14.6554214652083
SLC10A3	1.85662489948278	8.4032353824401	7.08527190978068	6.35769476410638e-11	1.36345743133848e-09	14.5180079459652
G6PC3	1.85599675960277	10.2448972298881	7.22937907396819	2.95076934353258e-11	8.37507654223598e-10	15.2602889545047
LOC101927752	1.85498859143835	7.67113773521438	5.54562174873878	1.42842614401891e-07	5.39339083468957e-07	7.08422054826355
DUSP1	1.85387278276535	10.8235414736808	3.80443591128816	0.000212239484247792	0.0003693382563998	0.159590525585513
PAXX	1.85194775820727	7.81616748814235	8.26565888523431	9.95441306846561e-14	2.53126503740983e-11	20.772704910184
LOC114224	1.85171145196317	7.61763122971274	5.728533836606	6.0215544721735e-08	2.57653051934347e-07	7.91264792335446
MTFP1	1.85076554722923	8.39109429781747	6.2165129621298	5.57503150952326e-09	3.7127147305537e-08	10.2005241093186
CCDC124	1.85070764458679	8.26814837501839	6.71842609960801	4.34926668684124e-10	5.35629216580403e-09	12.660215794532
C1QA	1.83996665952333	8.6492719772355	5.46993910585551	2.03241677910789e-07	7.30637999644672e-07	6.74639071494079
RPH3AL	1.83858819483502	7.25375584946815	6.19165179526466	6.30938264187144e-09	4.09452644363115e-08	10.0813769023669
MRPL41	1.83844982995613	9.94511454999069	6.39652755559338	2.25861727061344e-09	1.83577111492782e-08	11.0710439131069
EGR3	1.83317339938306	6.34106867907459	3.10716341748049	0.0022908825617563	0.00339369833782946	-2.03441841610834
SPATA2L	1.83290713089257	7.97410370005413	7.18280172935252	3.78438211215223e-11	9.78495229438892e-10	15.0196412880639
ZNF688	1.8317651028743	7.69922653062794	5.79201950601123	4.44516841537969e-08	1.99880182084557e-07	8.20403051562659
TLCD1	1.82948990765919	7.7653866055526	5.08254376705775	1.18048139365985e-06	3.35357915298716e-06	5.06484536620487
LRFN3	1.82894353710329	6.19081351375265	5.77502762264656	4.82225089414972e-08	2.1359845766479e-07	8.12585147610654
NTHL1	1.82871347988262	7.67598222662679	6.23111331675001	5.18364553313093e-09	3.50832283230915e-08	10.2706200480191
METTL26	1.82618546865934	9.42110103373158	7.11644600934206	5.38800250135298e-11	1.23182589296987e-09	14.6780105693322
NDUFS7	1.82615871434979	9.09852650468718	6.15135675489905	7.70635314498077e-09	4.79386720851025e-08	9.88883061510268
SYNGR1	1.82400948777777	8.20884645111014	5.9913525186573	1.6935016484417e-08	9.04846935659673e-08	9.13133765096265
ENDOG	1.82256532043984	8.53012122521555	4.69322371594964	6.37168967805542e-06	1.5139445726272e-05	3.46066892612035
PIM3	1.81671340258299	9.46581749831362	6.11814638497357	9.08269255555173e-09	5.46252466965278e-08	9.73067045038811
DBP	1.81615172282989	7.93498375133298	5.51561010973443	1.64338007328716e-07	6.07071322655144e-07	6.94990328041622
SDHAF1	1.8143721860462	8.31521338293124	7.4698643284172	8.08088773044158e-12	3.66137676804735e-10	16.5134535948766
AQP3	1.81178890925771	9.31754519147222	4.00418105767364	0.000100888174954123	0.00018595660649828	0.854673054042572
MGMT	1.80956431511672	8.09493593190707	5.49259358588046	1.82935241355327e-07	6.65899242561314e-07	6.84720578706436
TCEA2	1.80862591565157	8.7767661738456	6.04482683318237	1.30329942501671e-08	7.31491479085953e-08	9.38322229111643
GPRC5C	1.80602407876546	8.40062679734482	6.61930470182382	7.25310322925299e-10	7.89289661454081e-09	12.166590585405
C8orf82	1.80588853317549	8.8845944695226	6.38244121696643	2.42523366003032e-09	1.94892376562511e-08	11.0024391654133
CARD19	1.80455121363904	8.0584194893899	6.46552090876435	1.59203659123185e-09	1.41691256619635e-08	11.4082258423829
TLNRD1	1.80403885403071	9.12160034851859	6.88742463490955	1.80380513397893e-10	2.84139215794912e-09	13.5101851810132
POP7	1.80356787632394	9.04018529382209	5.44038870568039	2.33064635666507e-07	8.24761533770143e-07	6.61528849678212
NKG7	1.80315246221774	9.12790139728324	3.71019235264336	0.000298643089322209	0.000507306461207188	-0.158393104029552
OXLD1	1.80303071011317	8.66938495986472	4.95424766677048	2.07698633491598e-06	5.54872421377639e-06	4.52635576083586
GGCX	1.80204825866984	8.12922037050198	6.15989902149909	7.38685526447943e-09	4.63009159034566e-08	9.92959011934301
SELENOM	1.80011705881407	10.0314330886237	4.93594948709372	2.24961350814846e-06	5.94868088105472e-06	4.45032946461874
GPX3	1.79880720311884	10.3382670475897	2.5381870017589	0.0122454097462858	0.0163499577195372	-3.537316343895
PLTP	1.79871890704055	9.28964405518008	6.47277355672016	1.53440239824963e-09	1.385409701608e-08	11.443782005861
RAD23A	1.79855010984367	9.8658145998125	7.12924822818845	5.03353314491282e-11	1.18335515067196e-09	14.7438110575843
RABAC1	1.79832657143711	10.9002422874771	6.09230486112	1.03182020432944e-08	6.07584108976601e-08	9.607939431151
MIRLET7BHG	1.79580483993328	7.89440782057799	6.84670543024144	2.23194733993732e-10	3.32656266215538e-09	13.3044488884015
PPP1R35	1.79567465554536	8.71264102938394	6.54916331169965	1.03928823526906e-09	1.0359625129162e-08	11.8195504168509
P3H4	1.79429627063707	8.3690749254126	5.22556564482361	6.22230371673059e-07	1.9190570373877e-06	5.67612932958961
KLF2	1.79417387152969	8.07929091745638	5.59040576898317	1.15785565017986e-07	4.49015916627485e-07	7.28550427065511
SYNE4	1.79345612338913	7.38447986194958	7.13097661183349	4.98747907295098e-11	1.18253334796936e-09	14.7526986598356
FIS1	1.79331614005398	10.6664014910066	6.39852367506588	2.23593724010443e-09	1.8228007927352e-08	11.0807721780755
SMIM27	1.7913251182647	8.21358397422182	6.67762727303283	5.37064393439289e-10	6.25988993662632e-09	12.4565892808247
LPCAT4	1.79088605545009	7.73833027428489	7.4305019555308	1.00007428948469e-11	4.19559786093578e-10	16.3071476208092
TGFB1	1.79053056457978	7.95588403587996	5.69317653297817	7.12471923075656e-08	2.97606717783927e-07	7.75121675370179
CRIP2	1.7886841385435	9.09391449683885	6.19981620220094	6.05830545406739e-09	3.95838940522704e-08	10.1204754923165
TNFRSF12A	1.7871169722382	8.21668937399449	5.81213028531855	4.03609072013794e-08	1.84451735522762e-07	8.29673838105373
TPSAB1	1.78363839063756	7.11672917681919	4.25325197828008	3.84710787418908e-05	7.6831165430992e-05	1.76041145469244
LOC100996756	1.78346501002509	6.26376933168973	5.75767573656167	5.23962734110685e-08	2.29072830421724e-07	8.04615961066704
TMEM256	1.78275431652361	9.79124804104874	5.79203781060859	4.44477821062805e-08	1.99880182084557e-07	8.20411480919392
CORO1B	1.78267543619878	10.0576472410204	7.40382097842058	1.15523483748114e-11	4.58414843153344e-10	16.1675667714338
EFHD2	1.78233776552823	8.33050286114911	6.51226486072984	1.2548379193383e-09	1.1999447793519e-08	11.6377557953322
CCDC85B	1.78206429313531	8.5077902069628	6.7098781516557	4.54602189252395e-10	5.5424102525292e-09	12.6175016300888
TYROBP	1.78119859622436	8.95503020467657	4.01631326430886	9.63498684871751e-05	0.000178330267580244	0.897800558461529
RASD1	1.78080991082902	10.7187549455596	5.89368822857042	2.72333912969948e-08	1.33400072752348e-07	8.67467727130545
MT1M	1.7799212817	7.61914378742373	2.82659363275318	0.00539922042952273	0.00757849347210242	-2.80920755560174
YDJC	1.77939079880713	8.05215329507085	7.28120866660969	2.23535919512456e-11	6.98059538126617e-10	15.5288779305213
NUDT14	1.77890681048689	7.94305616225682	5.98955519166448	1.70843759247555e-08	9.11264229548173e-08	9.12289407928158
DUSP23	1.77879197093377	9.51362769083873	5.63654442131549	9.3164375406241e-08	3.72537906791323e-07	7.49393384715949
LOC100505938	1.77840525566443	7.31413030687341	5.05715965850087	1.32104941535788e-06	3.71144886479351e-06	4.95755341252202
DOK7	1.77771613562873	6.90911231485985	4.7263882433794	5.53790336139885e-06	1.33621758100367e-05	3.59379153252037
B9D1	1.77620576974422	7.93871591675716	5.39878920996725	2.82398761561547e-07	9.71208547904188e-07	6.43150380560963
LTBP4	1.77534908194759	9.8839315261388	7.35833116204748	1.47657699422787e-11	5.30180214068442e-10	15.9300775808419
ABHD17A	1.77294593751157	9.99938722400106	7.86873634144197	9.09817808680351e-13	1.02129098163578e-10	18.6283863105581
MED16	1.77247645888355	8.95890791237318	6.74905744555811	3.71076675470388e-10	4.77646216566222e-09	12.8135032365237
C19orf70	1.77191488766318	10.0296611085617	5.71824947221341	6.3239106716642e-08	2.68764533015422e-07	7.86562943473461
CCDC106	1.76979240929611	6.31003119080267	7.47331566274105	7.93109107810424e-12	3.61983131257065e-10	16.531564299121
ZNHIT2	1.76966037193306	7.19893654103341	5.73776734158559	5.76218514904149e-08	2.48174306799367e-07	7.95490596623677
DNAJC4	1.7694564863981	8.65072167360985	6.7599840959573	3.50616105651718e-10	4.59860702781095e-09	12.8682668266724
PTGDS	1.76877938832479	12.0103291912339	4.26633999287944	3.65303924501717e-05	7.32371182508673e-05	1.80917091983798
DPP7	1.76852633557343	9.03436180833146	6.64957924800587	6.20657950504137e-10	6.99222248036306e-09	12.3169644231651
BCL9L	1.76646521575607	7.98350157342435	8.25319956174223	1.06761256058135e-13	2.55816394323916e-11	20.7048521415595
GAS2L1	1.76633502113328	8.51228261173754	5.1133344391974	1.02941084841194e-06	2.97528628420617e-06	5.19547949427482
BORCS8	1.76481918272727	8.12307045644274	6.11006612636386	9.45251556533093e-09	5.6542651917438e-08	9.69226258105358
SCAMP4	1.76447888244987	8.48213498266552	6.50195304224041	1.32257946168216e-09	1.24278582900148e-08	11.5870464298241
EPPK1	1.76440768317862	7.01221918659839	6.4871631902621	1.42607002109984e-09	1.31344432394559e-08	11.5143894220054
SLC27A5	1.76423418704864	7.4036879657853	7.257957555648	2.5321429604346e-11	7.51202411595598e-10	15.4082830846025
BCAM	1.75930230534793	7.97341197948983	7.22407885915802	3.03561433410448e-11	8.4806624670273e-10	15.2328699870473
TMEM176A	1.75679950935698	8.25274829143636	5.69314773113613	7.12569391600446e-08	2.97606717783927e-07	7.75108550266796
UBE2M	1.75552311823661	9.25381841236309	5.98105994533066	1.78080188328959e-08	9.43802274172195e-08	9.08300463332039
YPEL3	1.75287964670179	8.65750520646983	5.54110039567163	1.45895505587259e-07	5.49367784713583e-07	7.06395575548327
CHST12	1.75118867890026	8.73689952077869	7.22675459488671	2.99248424297013e-11	8.41678412356835e-10	15.2467109408644
GPC1	1.75117494726478	8.75560631154668	6.77446306160039	3.25209748193643e-10	4.33845124463896e-09	12.9409017957389
TBL3	1.74796172197361	8.22426172278562	7.33074802102564	1.7129928517845e-11	5.73760508957927e-10	15.7863780299639
RHOG	1.74669877968194	9.17079823948147	6.83534456236054	2.36834872362052e-10	3.47407956651302e-09	13.2471527345466
KLK10	1.74652235518584	7.33959953727696	4.67066992719953	7.00674919641043e-06	1.64414491501458e-05	3.37052421747623
CA11	1.745205576555	7.19652837962721	5.35156317703009	3.50804639721902e-07	1.17122878106508e-06	6.22396864500089
PGLS	1.74486856307106	10.3909791913299	5.80824633580767	4.11210849357465e-08	1.87337739780403e-07	8.27881885146527
CLPP	1.74479917577415	9.09718792453157	6.04247218106571	1.31845114663863e-08	7.3667718776311e-08	9.37210379754069
MRPS12	1.74465268759746	9.49329236987151	4.2829242305223	3.4205949152713e-05	6.88651036423983e-05	1.87111991832177
NUDT1	1.7444580218701	7.75608340819533	5.10291578639887	1.07829278217696e-06	3.09623992420076e-06	5.15121683510706
CISD3	1.74308346891837	8.20264443651627	7.12002343757032	5.28653768420098e-11	1.21811047877594e-09	14.6963923361116
TRPT1	1.74274595589248	8.89613200185968	7.21706523556588	3.15160665474763e-11	8.66865759782681e-10	15.1966009109995
SERTAD1	1.74251257352733	8.28793635662569	6.50981164783994	1.27063716882969e-09	1.21040818987905e-08	11.6256880739272
THOC6	1.74214226647563	7.49024989305059	5.59763032392546	1.11918466506836e-07	4.36327938884598e-07	7.3180703528413
BCL7C	1.74171088821427	9.48730002120563	6.30047545562199	3.66381685739716e-09	2.68378354163249e-08	10.6048639518195
NR1H2	1.74144038473788	8.01664470262374	7.41916131478915	1.0633281199336e-11	4.34395684405662e-10	16.2477935854217
TRAPPC5	1.74140040137606	9.43768509092392	5.64835179928422	8.81087721224523e-08	3.55964477234582e-07	7.54744424517225
FZD2	1.74051553269368	8.60940518132007	5.89855259647952	2.65992658876767e-08	1.31310163613491e-07	8.69731760276553
TMEM223	1.73941813231898	9.12742171627654	5.29559416384794	4.52964658248865e-07	1.45951374237933e-06	5.97955420231384
IGSF8	1.73855200083453	7.95117274857598	6.95068590420041	1.2941943879911e-10	2.26484017898442e-09	13.8309737597424
CDK2AP2	1.73841805297823	9.05931513482479	5.14667427368662	8.87042423283874e-07	2.61722675683568e-06	5.33753064227765
ATP6V0B	1.73793557565235	10.6771822005167	6.11593743734664	9.18235719615535e-09	5.50853012345189e-08	9.72016780638995
CYC1	1.73732845869069	10.0591917931663	6.17467371417831	6.86470489268435e-09	4.38501231413708e-08	10.0001627036771
TICAM1	1.73712939382232	7.08074653931262	6.70579241042416	4.64314296347716e-10	5.62413127396104e-09	12.5970947539983
REX1BD	1.73697548980576	9.37391338043881	5.36261895078036	3.33469807208545e-07	1.12176938386028e-06	6.27244712892804
JDP2	1.73584407802107	7.18439871755059	6.02305569637419	1.45016582042463e-08	7.97399211054323e-08	9.28051575508984
MEX3D	1.73484530236866	8.70698512226011	4.91629557060844	2.45053358085947e-06	6.43219895039162e-06	4.36888851345552
MAP1S	1.73454408859301	7.78354359615132	7.65784527821261	2.90235079852138e-12	1.87893149347348e-10	17.5048064579489
OGFOD3	1.73339642689511	9.23083573083348	4.64185442217048	7.90760584625924e-06	1.83411706709587e-05	3.25580985662308
PSMG4	1.73084274347018	8.58650684257364	5.77508587455574	4.82090612188812e-08	2.1359845766479e-07	8.12611925379115
ERCC1	1.72975683634813	9.31926283037353	6.08532289403815	1.06794283882737e-08	6.22966655982632e-08	9.57483022148473
ACKR1	1.72961501405566	7.78597489037477	3.81695853983595	0.000202730640327127	0.000353735300164684	0.202328698626867
MRPL34	1.72871748180524	8.67232342353471	6.02224504235114	1.45593724820442e-08	7.99866759816007e-08	9.27669557866605
STRN4	1.72757274476062	7.77321346367914	6.95437043649743	1.26935534452604e-10	2.23708169629343e-09	13.8497003853782
INAFM1	1.72662632722771	9.42482228819482	6.45399517869618	1.68804278251547e-09	1.47703743470104e-08	11.3517641733827
GTPBP6	1.72622902186964	8.60116215146231	5.92411100591775	2.34980656974764e-08	1.18777240807528e-07	8.81645581092828
C9orf16	1.72561973804668	9.98997377143548	6.22557650953888	5.32878094074076e-09	3.58126270343203e-08	10.2440272334616
MAF1	1.7243357817047	9.24032908324046	6.87860114596227	1.88909361074703e-10	2.95990405115475e-09	13.4655540813591
SPSB1	1.72060436240194	7.74405098552498	5.99511947216535	1.66261252602986e-08	8.9370802736549e-08	9.14903900627032
ZMAT5	1.7202805860009	7.58156246389985	6.5167536281477	1.22642872892177e-09	1.18184856630821e-08	11.659842862873
VASN	1.71786116194128	8.32095812566848	6.24029361273152	4.95152378915749e-09	3.38802780960474e-08	10.314741084887
C1QTNF2	1.71761041365897	6.07423166274661	4.84851485553883	3.28598079129422e-06	8.37457980354388e-06	4.08976897829626
COL9A2	1.7170853284531	7.13274484030358	7.18361692382211	3.76795979278321e-11	9.78099562876642e-10	15.023847140743
ZNF787	1.7158892070171	7.65881159280166	6.64299283511758	6.42077191539705e-10	7.16871129622288e-09	12.2842199902475
CMIP	1.71506302044062	7.89608279881298	7.39455394750333	1.21452103079135e-11	4.75577450385432e-10	16.1191360107832
PSENEN	1.71296187102159	9.61385951776715	6.09275312186218	1.02954248666615e-08	6.06816432538327e-08	9.61006586920232
TRIM52-AS1	1.71141955841253	7.64768682280804	6.09014186724811	1.04288063815094e-08	6.12807452666543e-08	9.59767997650735
PRR7	1.71106994228673	6.47152343794584	6.51938917607518	1.21004473801716e-09	1.16967862185367e-08	11.6728148293822
TMEM205	1.7109550763014	10.4453574303917	6.60977001871055	7.61738157536661e-10	8.2043377857727e-09	12.1193042147109
NAT14	1.71069204371982	8.38278251078607	6.83453985554275	2.37831648213266e-10	3.48207184683429e-09	13.2430961168415
TMEM219	1.70973387621038	10.137827751981	6.15169153967602	7.69357962804257e-09	4.78831179647405e-08	9.89042744431631
PRKCSH	1.70736510389746	10.387453520143	8.42059128396777	4.15753720003327e-14	2.05614274950891e-11	21.6191798424674
H1FX	1.70665235140632	9.94440440833393	6.25110296370613	4.69129124967754e-09	3.26555804307163e-08	10.3667374950302
SMIM29	1.70516309468914	7.53948197116263	6.57807985580988	8.96258672097106e-10	9.26968013741889e-09	11.9623909455896
PTRH1	1.70445041165637	7.66129233549585	5.92727722743698	2.31394882860569e-08	1.17235456840544e-07	8.83123599370339
LOC105373383	1.70330792528077	6.59516158825284	6.32212132695947	3.2864680767687e-09	2.45942295714943e-08	10.7095862946319
SLC6A16	1.7029629651185	6.72357137041551	6.32755098531388	3.1979798860834e-09	2.40330695902287e-08	10.7358855586016
RAVER1	1.70179832057735	8.2537784781815	7.50902334881225	6.53390807359524e-12	3.15552304639522e-10	16.7191409278701
LRRC61	1.70138377258888	7.77557183717778	8.36620391691836	5.65181230841764e-14	2.26300557561934e-11	21.3214691430377
JUN	1.70136983725364	11.1512810838401	5.78642650791885	4.56598160342249e-08	2.04647952441166e-07	8.17828201554112
RFNG	1.70125387842183	8.57937043418145	6.80095753319061	2.83335662080522e-10	3.91236980641865e-09	13.0740115249864
BCL2L12	1.69977717395335	7.32325444243198	6.19122896052985	6.32266089376066e-09	4.0984219486909e-08	10.0793527695208
SHROOM1	1.69906337303722	9.19841117209858	7.09149259358928	6.1513264725848e-11	1.33117422491804e-09	14.5499103188221
FXYD5	1.69872353877274	9.30024237988169	5.56792485811229	1.28673855230935e-07	4.92557983464655e-07	7.18433575860203
EXOSC5	1.69795025181071	8.08402247135904	6.47225549891776	1.53845015430408e-09	1.38805857513605e-08	11.4412415264389
WASIR2	1.69518799547574	6.14696610728715	3.50018102226035	0.00062529345241284	0.00100647932012195	-0.843359381040552
CNN1	1.69474462973835	7.26359712602114	4.46583850482028	1.63769714635214e-05	3.53835728169718e-05	2.56640802639281
EFNA4	1.69338217639297	7.75340279496921	5.68432660311591	7.43043512020684e-08	3.08507902691693e-07	7.71090650800467
ADRM1	1.69263365949889	9.07669629864619	6.65859317066405	5.92482289149129e-10	6.74185326282936e-09	12.3618039008434
LOC728392	1.69112312833251	8.86012435806989	5.08596446404491	1.16268823423736e-06	3.31057938724805e-06	5.07933172543816
MRPL55	1.69091319641438	8.38577717448771	6.79303465099943	2.95266208643642e-10	4.04594440872428e-09	13.0341797750252
MRPL12	1.69057553932659	9.16513473919405	5.57244013237401	1.25977443541417e-07	4.8364945079551e-07	7.20463486305372
GFER	1.69051409833403	7.97321738301016	5.86677336790552	3.10193282350662e-08	1.48425817898973e-07	8.54960712064381
PQLC1	1.69035755177565	8.85137082798591	6.46893711636106	1.56462836161388e-09	1.39851286841528e-08	11.424971207866
C1QB	1.68888609755997	7.95077409822522	4.17267605936644	5.27824732594607e-05	0.000102680658362667	1.46276281846245
PRRT3	1.68833823296765	7.16732148781925	6.08091376901431	1.09139124058982e-08	6.34269349708452e-08	9.55393285439254
SLC4A2	1.68802821854856	7.9627698484654	6.88294957220443	1.84657515193087e-10	2.89777410491922e-09	13.4875459181582
CYGB	1.68750918572661	8.14159463551018	6.70078461105151	4.76497722574932e-10	5.72532461261683e-09	12.5720910030447
PLAC9	1.68705153499815	7.71347975273794	4.53137209329088	1.25157881529682e-05	2.77885525787076e-05	2.82079010373699
TP53	1.68652743150153	9.03919536512988	7.32994313808312	1.72042671486066e-11	5.74290205788916e-10	15.7821883172554
TAGLN	1.6825357851375	10.4130708996394	4.01689098827828	9.61386928253396e-05	0.000177992290134284	0.899856814735804
STARD10	1.68247982810461	8.21091466634395	5.42697808848095	2.47970182080358e-07	8.68627626854445e-07	6.55594179371
MRPS2	1.68132087700855	9.12526142395813	5.17154711524952	7.93503092346546e-07	2.37555226589091e-06	5.44391132076108
MYL5	1.68038155692224	7.04191815606403	6.62418040593638	7.07351653332713e-10	7.73122947414526e-09	12.1907846298973
RARRES2	1.67983635624535	9.76012709071469	4.46567804414278	1.63877045980461e-05	3.53944876567264e-05	2.56578854272237
CRIP1	1.67900189964147	11.2540935437948	4.3402756604263	2.72133419205456e-05	5.6083069852795e-05	2.08675979810621
TST	1.6789449336048	10.0985434429501	4.89917517170149	2.63965660546871e-06	6.86641363343219e-06	4.29813075358919
FOXP4	1.67871842423284	7.26679600574262	7.5851435543445	4.31762199227618e-12	2.4011184654543e-10	17.1202243582869
ZNF581	1.67691796666712	9.2488807669209	6.4703783938127	1.55320488313907e-09	1.39502057579401e-08	11.4320373762744
TMEM187	1.6752407071324	7.58181515379835	5.65992641670498	8.3413802692567e-08	3.39858333132426e-07	7.599967052686
TSPO	1.67405182571355	10.3400322694845	5.53509288964228	1.50050717666703e-07	5.62126260411042e-07	7.03704613396236
CERCAM	1.67394087071956	7.64620153846769	7.17928637405247	3.85601447159671e-11	9.83616892035971e-10	15.0015068719333
TMEM129	1.67305591519669	7.97317263827421	7.72822502982405	1.97322965017227e-12	1.5284854201448e-10	17.8784751079007
TCF7L1	1.67298015639992	8.15027369907172	5.92180704578882	2.37624120242497e-08	1.19870305191155e-07	8.80570365728327
C6orf226	1.67285337351961	7.44741507852763	5.92284666527395	2.36427713923095e-08	1.1936342445226e-07	8.81055506330763
CHCHD10	1.67153525037313	10.7667288431109	5.77906203422749	4.72997790696619e-08	2.10779987727415e-07	8.14440108916546
TUSC2	1.67135998118886	8.29220987858533	6.01402167363074	1.51577282054772e-08	8.27268039598098e-08	9.23796006462503
PAFAH1B3	1.67131124933212	8.43333148908171	5.36216182441398	3.34169694560911e-07	1.12382034931956e-06	6.27044138432729
MCAT	1.67081894418411	7.99347939312828	5.38041700893496	3.07304412818816e-07	1.04475115517666e-06	6.3506264430401
POMZP3	1.67037801616651	7.62640843677022	3.82175565621751	0.000199196337142932	0.000348153508318268	0.21873068134092
CST7	1.6683310638057	7.5223700711026	4.21361679035709	4.49701163594323e-05	8.87999445068981e-05	1.61345118158728
FOXS1	1.66827614733472	6.08833147077608	5.57423894840305	1.24918694230844e-07	4.79952799912525e-07	7.21272459128485
HCFC1R1	1.66652254766262	8.81966767492181	6.27409145391033	4.18175659481598e-09	2.98423179675871e-08	10.4774843308997
CYB561D2	1.66543621027981	8.57632344041255	6.16763011814817	7.10894205479884e-09	4.49859918754665e-08	9.96650652636568
PPP1R16A	1.66514400324364	7.88501600827326	5.71180075422689	6.52103156582113e-08	2.75524087182541e-07	7.83617326785199
RELB	1.66444429004837	7.16878993464737	6.91190104441313	1.58661464139747e-10	2.59862666942131e-09	13.6341355882535
AURKAIP1	1.66214524321087	10.7461207835144	6.06919381562853	1.15620620016288e-08	6.63274827533587e-08	9.49842737518942
CORO1A	1.66087467184737	8.40463168818378	3.86112412886221	0.000172322872708413	0.000304645714237632	0.353963067893639
SOCS1	1.66062563792918	7.59027284893962	5.20862550646882	6.71643206530905e-07	2.05215163152895e-06	5.60313269838057
ADCK2	1.65945025890906	8.21367280781301	6.15083297951693	7.72637931040316e-09	4.79913689968212e-08	9.88633245205012
PCAT6	1.65932162622576	6.46038430913677	6.27701992599664	4.12088983883899e-09	2.94924109086352e-08	10.4916082714502
HES1	1.65855212852958	7.78090468388762	3.52929429888459	0.000565450844140752	0.000916430478407098	-0.75037980994144
DACT2	1.65811166403082	7.91623236044879	6.831432020608	2.41720298981172e-10	3.51445736281233e-09	13.227431350816
NAA38	1.65764441183585	10.0974624474911	6.0254165165862	1.43348568389306e-08	7.89272276681727e-08	9.2916427225363
ECSIT	1.65690819289493	7.9609196997722	6.98488611130712	1.08094167909782e-10	1.99829871239745e-09	14.0049759032955
SLC2A4RG	1.65662834951178	9.31895204126001	5.72670195137917	6.07435474441426e-08	2.59497389786116e-07	7.9042690568583
PLP2	1.65587958658343	9.92865330947193	6.02893343921293	1.40898598168743e-08	7.78535047974518e-08	9.30822327447754
RAMP2	1.6554343948283	8.2236060721254	5.78184755129096	4.66728081459129e-08	2.08513155072813e-07	8.15721304575557
PWWP2B	1.65478158300161	8.26018203718759	6.02611996856916	1.42855204330327e-08	7.87251590427191e-08	9.29495870422015
PDLIM7	1.65462853148107	8.05724714535329	6.00405581630183	1.59152938086796e-08	8.62944129051993e-08	9.19105776006087
PTP4A3	1.65370598822265	7.84974641261401	7.58428169304048	4.33796200119212e-12	2.4011184654543e-10	17.1156740046649
PIN1	1.65349704428448	8.7936173358565	5.87186606617035	3.02654321967943e-08	1.4532072646322e-07	8.57324620336296
CITED4	1.65317565619838	8.82074911473297	5.07015546931465	1.24716367812092e-06	3.52693132759571e-06	5.01243753062611
LDOC1	1.65276056967768	9.25724153424398	8.02597952737357	3.80339487785187e-13	5.78947323264762e-11	19.4734657590637
WDR24	1.65222906644825	6.79946101912498	6.97775486580698	1.12233271175851e-10	2.04448327317413e-09	13.9686607481504
HIST3H2A	1.65137595235647	8.6179557755178	7.18814844422338	3.67794764554266e-11	9.66819149018177e-10	15.0472306071824
TSR3	1.65109384486914	8.6982929810189	6.3232214671037	3.26834639790814e-09	2.44986882287547e-08	10.7149139763515
HSD3B7	1.64997603814066	8.08248694887033	6.22350207862468	5.38418041913129e-09	3.61070441455199e-08	10.2340672953413
NAXE	1.64850215557216	9.91807621322394	6.48223345828911	1.46230702655234e-09	1.33678250556435e-08	11.4901908009595
C19orf24	1.64829909746709	8.36905820066301	7.46431060685008	8.32783576637036e-12	3.75243422690682e-10	16.4843179934527
PLEC	1.64707707367692	8.32801550471219	8.84244835338811	3.76878479603411e-15	6.70843693694071e-12	23.947441067339
TRIM47	1.64651229917023	8.02594243114793	7.12973400757529	5.0205468786179e-11	1.18253334796936e-09	14.7463089079541
SDSL	1.64585589547021	7.50123312599461	5.12256613630927	9.87904379506984e-07	2.86987592910257e-06	5.23475055891927
DMKN	1.64554877722483	7.60251222178479	4.81617601059807	3.77617223482708e-06	9.47655710895173e-06	3.95756074273294
BLVRB	1.64462853258995	9.12737223251716	6.04225741323281	1.31984171203741e-08	7.37123609681135e-08	9.37108980370039
PRAF2	1.64398342556379	9.16584853232373	6.93852767729639	1.37961361145152e-10	2.34232243061161e-09	13.7692129289049
CLDN5	1.64386207237221	7.64079055644784	5.94466781572136	2.1263651803445e-08	1.096173361485e-07	8.9124994117729
CBLC	1.64381003600069	6.85657352949951	5.88100771505058	2.89569639581947e-08	1.40226883373146e-07	8.61571011193796
MGRN1	1.64367089936888	9.21887781203734	6.40385171013265	2.17649196862104e-09	1.7806362395941e-08	11.1067467829715
DCAF15	1.64191552029238	7.57785563541792	7.98755901369887	4.70934764624304e-13	6.38860337795808e-11	19.2664271453677
ERF	1.64169352021257	8.51390005921098	7.72671430722605	1.98966785603546e-12	1.5284854201448e-10	17.8704402920636
SHMT2	1.64149073323058	10.000291013394	7.81640000350396	1.21462660564874e-12	1.15894153479716e-10	18.348472284842
LOC100507507	1.64108862442976	8.94554617555316	6.35590705638819	2.77259631898131e-09	2.16321541230476e-08	10.8734307734994
NTMT1	1.63998852469321	8.41252737135215	6.07598095220585	1.11822434129625e-08	6.45049782062561e-08	9.53056366616607
NDUFB11	1.63825140012704	11.1770693578158	5.61494203665192	1.03158788881713e-07	4.06244788074001e-07	7.39621305710116
BTBD2	1.63819565040652	8.32990055649358	6.56636689850065	9.51691983372771e-10	9.68006703087733e-09	11.9044926841143
ACTG2	1.63801870102372	7.27578315348398	3.99767461493348	0.00010340534486905	0.000190202332014816	0.831586413825574
FAM181B	1.63785872902239	6.82254804061529	6.04214462585294	1.32057255737587e-08	7.3720134699388e-08	9.37055730344997
LIN37	1.63643369461622	7.85513150114765	5.10946355363567	1.04731510456988e-06	3.02002920688282e-06	5.17902726090718
MRI1	1.63594357363552	9.94020276076228	5.4727972917333	2.00563197711393e-07	7.22050691558496e-07	6.75909532286257
PCIF1	1.63541324928139	7.98547790406098	8.07170627455065	2.94809277505957e-13	4.96395080773544e-11	19.7203300029485
GLMP	1.63215374245451	8.76569275308181	5.13736294133326	9.24750812860234e-07	2.71626476384689e-06	5.29779509502794
EFNB3	1.63129906900889	8.88841267276969	6.83011179062639	2.43391157598194e-10	3.5304468261624e-09	13.2207778974536
ABHD14B	1.6309791438122	9.0959567208423	7.22848284511014	2.96494941155217e-11	8.39619765180456e-10	15.2556519772496
BOLA1	1.6302050859865	7.17241894317383	5.3341256142519	3.79947054311578e-07	1.25640666048892e-06	6.14763925120122
GADD45GIP1	1.62985214394048	8.53067659672557	4.6975554273137	6.25626230560582e-06	1.48907408458163e-05	3.47801811411597
ECI1	1.62933803037503	9.79186717955303	4.82847207614717	3.58196825642215e-06	9.04750141395095e-06	4.00775602803925
BRI3	1.62873511334409	10.5074154740596	6.22230633622678	5.41637065250561e-09	3.62643623483181e-08	10.2283270300356
HHLA3	1.62866888670519	8.1049710872966	8.86852486016466	3.24567383334307e-15	6.70843693694071e-12	24.0923842535912
HPN	1.62848667458414	7.73159045910119	4.84765511393438	3.29817563277355e-06	8.39878773438758e-06	4.08624608412966
NINJ1	1.62848432952625	8.10951433097422	5.42980247449913	2.44755527373253e-07	8.59784006504293e-07	6.56843286911116
CST1	1.62655985181205	6.88521612668687	2.47096414898861	0.0146843372645108	0.0193964637247753	-3.69682033569289
SOD3	1.62634394060794	7.46650825245875	5.01707019954702	1.57678631047869e-06	4.34374473326652e-06	4.78885470743326
IGLC1	1.62618859188712	7.37956282193125	3.00303307042133	0.0031708768474556	0.00460586681269489	-2.32947589644226
MTX1	1.62613701176112	9.57208023474276	5.94487191207124	2.1242547838361e-08	1.095673085069e-07	8.91345395056909
THEM6	1.62612567880298	7.51836002471109	5.70521958511687	6.72840128820926e-08	2.83420825054386e-07	7.80613307907822
ACD	1.62490685865415	8.20285341483601	6.02135736104001	1.46228293737342e-08	8.02291739307477e-08	9.27251275476646
ANAPC2	1.62487640478195	8.04637775452358	8.25988339433883	1.02827288016597e-13	2.55816394323916e-11	20.7412477701229
ECE2	1.62446172347342	7.31459170211004	6.86268530115841	2.05312403938715e-10	3.108374912608e-09	13.3851179922278
EVA1B	1.62406054406723	8.80656530634283	5.31728817681413	4.10320848244795e-07	1.34259395197745e-06	6.07409135042442
PRSS8	1.62379177300253	9.0722804866406	6.12818115056767	8.64315706247714e-09	5.24567642466951e-08	9.7784087109233
HSPB6	1.62347591734857	7.64481145541779	4.32521476310266	2.89035155904833e-05	5.9145640377307e-05	2.0299204112995
SIVA1	1.62321184823281	9.447143779963	5.83856575196119	3.55405964598626e-08	1.66292088580506e-07	8.41889560603172
TMEM115	1.62258199443357	7.9800066648982	6.89062942133195	1.77377823577837e-10	2.80656609676181e-09	13.5264024788865
TMEM120A	1.62183507769146	9.23994924513328	6.07287701567521	1.13543989993368e-08	6.53480299867816e-08	9.51586434352749
NOTCH3	1.62176026066374	8.75988141061887	6.02142114035085	1.46182609987254e-08	8.02291739307477e-08	9.27281327599981
SBNO2	1.62157459041478	7.54709867983937	7.09974833876904	5.88763950377324e-11	1.29857451877614e-09	14.5922691156422
LTF	1.61969060776814	6.47324058247098	2.91003110674272	0.00421009186392357	0.00599997079085986	-2.58554020100806
CAPG	1.61841634413376	8.68658024552104	4.51055631237944	1.36355565225795e-05	2.99751295468138e-05	2.739692002271
TSEN34	1.61796011010991	9.55870947292483	6.41437038231317	2.06366619875487e-09	1.7073891657693e-08	11.1580600856841
NUDT22	1.61766976787509	9.27001612822799	6.41542804637928	2.05264525044181e-09	1.70506398803367e-08	11.1632221822873
SIX5	1.61749130714256	8.36350396470685	6.03500731633821	1.36763849085626e-08	7.59707662086787e-08	9.33687174182078
PDLIM2	1.61674050193041	8.67232780857847	4.80826692830715	3.9064387524306e-06	9.7700174338188e-06	3.92532202967955
SPATA20	1.61610888631442	9.75708343108261	6.22692158118317	5.29315957882749e-09	3.56389874208849e-08	10.2504862926346
APH1A	1.61566054986731	10.0091913341104	5.53231923080377	1.52007995043611e-07	5.6877466013315e-07	7.0246282123826
APRT	1.61549985313857	9.7917795278645	6.40125856676367	2.20522689486171e-09	1.80059810681369e-08	11.0941035529073
OR7E14P	1.61487184332815	6.33551804040752	4.52831667669727	1.26744123857345e-05	2.8100209666593e-05	2.8088689610388
ZNF668	1.61463581818998	6.35676188225709	7.30463469412925	1.97118221046621e-11	6.33781210628304e-10	15.6505496854955
VSIR	1.61447928451871	7.55958680586035	6.49674269329188	1.35816530327137e-09	1.2729866532093e-08	11.5614400361028
NMB	1.61422053390233	8.23525108336387	5.77148236199007	4.90479039109111e-08	2.16255089430273e-07	8.1095573766887
SYTL1	1.61352915587454	8.04662808393841	5.14872639912893	8.7893538902425e-07	2.59761265352043e-06	5.34629448351013
HSD17B8	1.61243467551235	8.85699952400433	6.04128698084214	1.32614298341633e-08	7.39648235155211e-08	9.3665083125165
POLR2I	1.6123232455067	10.4194698192969	5.15068491915574	8.71265426551345e-07	2.57739012697763e-06	5.35466076598083
MRPL38	1.61218566971505	8.73147490241124	7.07747718757971	6.62596388140376e-11	1.40646524637634e-09	14.4780513106642
PPDPF	1.61174021226039	9.92545106323914	6.14303975674554	8.03045937764782e-09	4.93659192479698e-08	9.84917659552699
S100A4	1.61015778251686	10.1899337790848	4.58761582208301	9.91603439750265e-06	2.25175484951491e-05	3.04128891003145
BTG2	1.60839159366409	10.1051410314152	5.11619184795599	1.01638567996804e-06	2.94241765158034e-06	5.20762961013254
TMEM173	1.60706543684606	8.87823744413297	7.03709386678954	8.20548807537966e-11	1.63584610270769e-09	14.2713658880416
ZNF500	1.60700145501011	7.73569071766869	6.63733161896275	6.6106896281392e-10	7.32170602369906e-09	12.2560883524979
FAM3A	1.60684218467242	8.44279138234244	7.31908733048786	1.8238653080273e-11	6.02462843081817e-10	15.7256991769677
MPG	1.60662365056642	8.68396501796492	6.29374224373054	3.78966111305905e-09	2.75330480867147e-08	10.5723287852331
FAM83H	1.60540271057824	8.46973094843714	6.54946861164496	1.03766656893177e-09	1.03517417525139e-08	11.8210568218633
CCL5	1.60504336373606	8.56733337923984	4.82516663611927	3.63320165653015e-06	9.16205072664757e-06	3.99425358141289
WDR34	1.60356543841764	9.09858651452769	5.72995367838007	5.98093992496126e-08	2.56179138759083e-07	7.91914326784663
CDC42EP1	1.60302841036425	7.48140355122595	7.16209293646687	4.22614704172787e-11	1.05105373532793e-09	14.9128695472597
SLC19A1	1.60277708638778	7.72010614516854	7.42292197360811	1.04192553013721e-11	4.29880533295022e-10	16.2674717070973
HOXB-AS3	1.60254083242151	6.85880671711847	5.31225807030449	4.19845501151126e-07	1.36872709166484e-06	6.0521488048409
PDLIM4	1.60240569960047	9.78701397622168	6.14716427940497	7.86809018602244e-09	4.86291685108331e-08	9.8688378318681
C7orf50	1.60213678445823	8.57092750008793	5.87985319072864	2.91191021058483e-08	1.40957269712071e-07	8.6103450626832
ZNF467	1.60210913680582	7.29816607153482	7.90664905254113	7.3767482897279e-13	9.04731338933532e-11	18.8315881085473
TMEM158	1.60209412630881	9.40432942713616	3.92689112420059	0.000134955691841735	0.000243385138275874	0.582351075152255
SFTA2	1.60189631431174	5.9419096212186	3.45849919402445	0.000721407103771	0.00114945428554817	-0.975358266092359
AGTRAP	1.60173870570328	9.08791129012069	5.73259038228185	5.9062275238863e-08	2.53589231383953e-07	7.93120799172711
SIGIRR	1.60163541014109	8.79160109303415	6.49408376197903	1.37668720190395e-09	1.28491933912756e-08	11.5483767969884
PXDC1	1.60140953634988	7.84366042570321	5.35737320150412	3.41588041709271e-07	1.14352149373926e-06	6.24943691276305
HSD17B1	1.60035988443125	8.1460112034802	5.97171641188142	1.86386784030205e-08	9.80734513942716e-08	9.03917013403909
AGAP2-AS1	1.60020846160864	7.43543139087857	5.89468703869463	2.71019870129169e-08	1.32919733902225e-07	8.67932515279056
TSTA3	1.59987477246434	9.4058622691898	6.25743448350194	4.5451584350299e-09	3.1851897694304e-08	10.3972171842565
TIMM29	1.59953216651036	6.99846733531693	4.89300940427326	2.71117588065219e-06	7.03336487048225e-06	4.27269024180427
ZNF511	1.59902607655007	8.44352633509929	6.80838419443691	2.72584944449746e-10	3.81618922229644e-09	13.1113692030622
RETREG2	1.59670971152976	10.0529379992507	5.11539696845537	1.01999286109165e-06	2.95203177405074e-06	5.2042492060022
VSIG2	1.59633899973105	7.47641804240246	5.79608252369275	4.35937385475078e-08	1.96595813947809e-07	8.22274485085277
RTKN	1.59627928297051	7.97145783922166	5.6331381678755	9.46748614170223e-08	3.77608442143437e-07	7.47850979948501
NDUFA3	1.59616942298374	10.6885923658578	5.30110653392237	4.41736478245954e-07	1.42739536279683e-06	6.00355169522146
NAA10	1.59525238736072	8.63833271881823	6.69053026023709	5.02437785735092e-10	5.95658878235894e-09	12.5209206531091
CD74	1.59493217310593	11.0639458834453	5.37613024496867	3.13417061063339e-07	1.06176633519554e-06	6.33178113447624
EPHA2	1.59483954013338	7.1559122498845	6.49519479871258	1.36891773973749e-09	1.27957352116498e-08	11.5538349415963
CUEDC2	1.5941486988745	10.2383793008573	6.85387594540484	2.1498796016571e-10	3.23130275472225e-09	13.3406356149489
PNKD	1.59408834872247	9.65764067697816	6.337509450569	3.04173650370846e-09	2.32016340189101e-08	10.7841525569954
THAP7	1.59365516163667	7.83802314614884	6.29753208187169	3.71831473057768e-09	2.71413014311646e-08	10.5906391044693
TSSC4	1.59279812440195	7.8399107738353	6.50580149284936	1.29688651395922e-09	1.22697084008594e-08	11.6059666410973
MRPS34	1.59278775752705	9.0140899989455	5.93601517342607	2.21775257995816e-08	1.13065454772007e-07	8.87204953157089
MOSPD3	1.59195024017513	8.2501022281843	8.58954847717786	1.59572728220394e-14	1.65582583888924e-11	22.5477506370957
HDHD3	1.5910281966188	7.84657002984703	6.1989298307924	6.08508119660492e-09	3.97380040407219e-08	10.116229350365
ARRDC1	1.58981474343681	8.23004551829453	6.77335355285049	3.27090585817734e-10	4.35525746822506e-09	12.9353331378336
PTRHD1	1.5891821389604	9.783409585942	5.79099537821785	4.46705362115543e-08	2.0057473196251e-07	8.19931461302816
EMD	1.58835427876836	8.6644675153426	6.75051050092222	3.68289321326818e-10	4.76025409100846e-09	12.8207833165905
CAVIN3	1.58672462545773	7.73311061777136	4.30783525617422	3.09792911655349e-05	6.29693259253776e-05	1.9645169722522
NDUFAF3	1.58629521018572	9.42932777015792	5.49105201142918	1.84251783525427e-07	6.69908731463912e-07	6.84033718545979
FBXO46	1.58471388000925	8.00297076119135	8.10527661153156	2.4444912180506e-13	4.35119436813007e-11	19.9018749361319
FCGBP	1.58161702360175	7.84230243890664	4.21799312294801	4.42038718113233e-05	8.74393146164611e-05	1.62962594813968
TRIR	1.58150810074105	11.0564901496348	7.12530190890136	5.14026762073545e-11	1.1993957781716e-09	14.7235221609123
TUSC1	1.58142602591833	9.53349771612115	6.09864269586524	1.00007103333973e-08	5.91412584039892e-08	9.63801282631553
CDC34	1.5811957405716	8.98251317260039	6.19799774041588	6.11336352684699e-09	3.98808950494835e-08	10.111764558069
KATNB1	1.58108794542164	8.38018568521577	6.03540966452784	1.36494200524006e-08	7.58910191222273e-08	9.33877007219783
SSBP4	1.58106929255202	9.08269640493043	7.35432581617784	1.50878782896803e-11	5.31059218896657e-10	15.9091966526275
HIC1	1.57873224855007	8.35368764109995	6.18842313056882	6.41147078644157e-09	4.13921896368197e-08	10.0659230661392
EMC9	1.57851394760445	8.17591974098473	5.19006039862775	7.3018657219125e-07	2.20935519414837e-06	5.52331561517613
EMC6	1.57825793266366	9.17384325029454	5.77608468193484	4.79790526800482e-08	2.13202209840728e-07	8.13071091683646
WDR18	1.57747474241722	8.27125151043381	5.48167434026402	1.92462278605392e-07	6.95498837419716e-07	6.79858071494472
PHYHD1	1.57637866954827	9.42108257647841	5.73406765315698	5.86476857784249e-08	2.52069736046628e-07	7.93796899597942
RHOF	1.5759610151142	7.91921491706373	5.15868466151213	8.40607718458677e-07	2.4979661750525e-06	5.38885579377899
CTU2	1.57578632545799	7.13877666321664	6.97733212179027	1.12483496831762e-10	2.04605017594708e-09	13.9665085133889
GNA15	1.57572668218863	6.17423497955154	4.83738480800659	3.4472879362573e-06	8.75524005009498e-06	4.04419636718244
FKBP8	1.57521676421964	8.60992900259667	5.83632722710202	3.59258828591287e-08	1.67779797760399e-07	8.40853860402172
PDGFA	1.57480787799224	7.08747887914714	5.38560805263603	3.00057932309388e-07	1.02374639555722e-06	6.37346014806441
SLC25A1	1.57479123750795	9.70527957718398	4.18547062489864	5.02110733995168e-05	9.80764970305658e-05	1.50973313493434
ALDH3B2	1.57411209564059	7.4847022923367	2.98894922174194	0.00331134293429961	0.004797039060734	-2.368707861873
COMMD5	1.57379593574348	7.50310001653009	5.91465236273295	2.46020418897054e-08	1.23307096518797e-07	8.77232978827733
GLIS2	1.57350552047021	8.61311696908827	6.06233370819538	1.1958833495964e-08	6.81954532538726e-08	9.46596647235586
BAX	1.57217933250038	8.14364285493818	4.14434254490544	5.89332079591623e-05	0.000113511790256788	1.3591435239492
ORAI1	1.5718655230386	8.10284090720725	5.28991437383917	4.64824801439979e-07	1.49271057369643e-06	5.95484504342844
ANKRD13D	1.57135809584931	7.79686996815898	7.18773719577212	3.68602798902632e-11	9.66903341963535e-10	15.0451082192462
ATP6V1F	1.57117824795987	10.376446663623	7.82208651716658	1.17712495777113e-12	1.15488007667939e-10	18.3788521069293
SAC3D1	1.56968859553644	8.31195966197216	4.08685880431207	7.35849025393345e-05	0.000139256969264901	1.15060558767306
CEL	1.56944924800643	7.176508903863	3.36393693171992	0.000993260038704623	0.00154874484823672	-1.2698848399812
PLLP	1.56877403028421	9.74616212636841	4.51952491346668	1.31417339466287e-05	2.89867241945465e-05	2.77459976724901
GATD1	1.56820641573186	8.61027205292649	7.25149526240566	2.6213383766518e-11	7.72148372886087e-10	15.3747955535754
CNOT3	1.56782849712942	7.60476152386725	6.45934232446184	1.64281359395402e-09	1.44865232701112e-08	11.3779518831141
SOGA1	1.56670555253321	7.76939174946302	6.95029349780046	1.2968678944299e-10	2.26633575941046e-09	13.8289796316966
MFSD3	1.56664309075869	6.66753346751257	5.73781136950568	5.76097500479327e-08	2.48174306799367e-07	7.95510756371802
CST3	1.56645557136261	11.6265677933933	7.27825840627272	2.27102053811363e-11	7.04099733792825e-10	15.5135667081507
TMEM134	1.56408232494954	9.14081335650679	7.20147914413909	3.42529995248653e-11	9.14001741574664e-10	15.1160575161305
IDUA	1.56271621430071	8.09013779761446	6.14302927265121	8.03087626931258e-09	4.93659192479698e-08	9.84912662825555
LHPP	1.56264673521854	7.59372195201469	6.57468365705584	9.11995562519798e-10	9.39129314793114e-09	11.9455977356242
BCKDK	1.56174695122192	8.22351070163852	6.32931668989776	3.16971224125247e-09	2.39173409257112e-08	10.7444406245388
ARL4D	1.56151654609423	8.72365979929384	5.80367223734246	4.20343456561088e-08	1.90731226101644e-07	8.2577243954374
PUSL1	1.56120358098168	7.3631939758445	5.29077826454971	4.63001559256308e-07	1.48838994539051e-06	5.95860215807495
TLE2	1.56056487074804	8.46015038213428	6.46283794117798	1.61389308275202e-09	1.43110064118603e-08	11.3950779028444
C11orf68	1.56035586852019	9.10031407403194	6.73251900879357	4.04306377768626e-10	5.08340814025941e-09	12.7306973923421
OPLAH	1.56023533733053	7.27142572613792	5.5313696922717	1.52683769024982e-07	5.7044670526275e-07	7.02037794610961
HMG20B	1.55989905431466	9.80245316027528	4.89786298188399	2.65472225850021e-06	6.89984133102056e-06	4.292714661454
GNA11	1.55855990116014	9.51560370425825	6.46290152720546	1.6133716834215e-09	1.43110064118603e-08	11.3953894741856
F10	1.55843538240063	7.50349941812343	5.0359096914307	1.45112257353467e-06	4.0359346576433e-06	4.8680177421482
MAP2K7	1.55834634475519	7.96804847136637	6.29304751710605	3.80288512677361e-09	2.75969415722768e-08	10.5689729195817
TMEM176B	1.55824509406141	7.96601437283263	4.32706143975706	2.86909761128324e-05	5.87589681732236e-05	2.03688166068141
C1orf56	1.55716110274151	7.03061699720126	6.72027434600324	4.30784167596779e-10	5.31442646361967e-09	12.6694550670613
PRR12	1.55624900787389	7.6589920682497	7.04935909267293	7.69000998961665e-11	1.56309175319125e-09	14.3340827336443
COQ4	1.55541266710123	8.92900795934936	6.41444730423914	2.06286270507988e-09	1.7073891657693e-08	11.1584354999872
CD320	1.554685246603	8.48547645004349	6.4863750406234	1.43180348883746e-09	1.31759759755648e-08	11.5105199752977
DPM2	1.55463678818545	8.73533199422692	6.27081859685976	4.25082796564186e-09	3.02486101952585e-08	10.461703716338
RARA-AS1	1.55363436971584	7.67742079998647	6.06272951548824	1.19355818659239e-08	6.81252176131064e-08	9.46783879576525
DHRS11	1.55310390731468	7.06437328462147	4.6463079371957	7.76140798284311e-06	1.80390120250373e-05	3.27350562442942
POR	1.55278358799722	8.58819599832714	7.05315157436519	7.53719767893575e-11	1.53453403724738e-09	14.3534853699712
RAB1B	1.55168558382976	9.96461429422955	8.02399119694612	3.84571536611615e-13	5.78947323264762e-11	19.4627425356997
UBL7	1.5504044532147	8.58746340686412	6.00239067136932	1.6045444909766e-08	8.68866769125097e-08	9.18322548479847
RARA	1.54881188999179	7.63982345723729	6.22687598629281	5.29436321958731e-09	3.56389874208849e-08	10.2502673324446
BCKDHA	1.54875244879548	9.07429464763374	7.2453465682114	2.70908832835435e-11	7.85005594681283e-10	15.3429452427278
PAK4	1.54744482148512	9.15152952264564	7.97522652492335	5.04327569368466e-13	6.61465422561167e-11	19.2000452477901
AGMAT	1.54728031969234	6.64199186581556	4.55290280478938	1.14510638913519e-05	2.56619165622741e-05	2.90496320773544
JMJD4	1.54670157403502	7.58572928721522	5.9879427261559	1.72194730141017e-08	9.17292149447232e-08	9.11532021228397
CXCL16	1.54621371037715	7.32896594653048	4.84975914986516	3.26840870910092e-06	8.33832361085124e-06	4.09486840341372
HLA-DMA	1.5455835888547	9.0404619293885	5.20831850059074	6.72573070404291e-07	2.0544889574007e-06	5.6018112390337
HES4	1.54540592452187	7.91878708520318	5.12284737265339	9.86665824585206e-07	2.86824474119987e-06	5.23594767295495
ZNF213	1.54484716871184	7.78505640024591	7.43479001585705	9.77140345652668e-12	4.16101706875539e-10	16.3296001293209
MRPS18A	1.5443091104647	9.06713167760578	5.49166274845879	1.83729095646267e-07	6.68203307575158e-07	6.84305822375701
CTSW	1.5436969849845	8.68666272748811	3.47115393486339	0.000690850856975997	0.00110358995870781	-0.93542293064012
LSR	1.54256331558709	8.43425016668716	5.42816277616464	2.46616808006536e-07	8.64372834813345e-07	6.56118066171531
PYCR3	1.54228594373925	7.11654817794309	5.71570704489481	6.40091950002201e-08	2.71554160606994e-07	7.85401382043449
B3GALT6	1.54169724339559	9.22172771841644	5.67661435803664	7.70729386581169e-08	3.18048856946321e-07	7.67580972869923
MRPL2	1.5416335469041	8.13188069855171	7.06024556867989	7.25936957555898e-11	1.48769317288594e-09	14.3897917217823
CCDC22	1.54040427996176	7.85535154505686	4.95468449982554	2.07302656647706e-06	5.54408907883756e-06	4.52817312710888
SDF2L1	1.53992488733377	8.81178117034575	4.80505109384696	3.96064093660499e-06	9.8877151012018e-06	3.91222450937257
MRPL14	1.53879862812455	9.90305171037017	6.18820253356917	6.41850487251445e-09	4.14161422638685e-08	10.0648673544584
IDH3G	1.53820166682752	9.77136775212853	6.44417472347866	1.77432659470452e-09	1.52891489419213e-08	11.303698285385
TXN2	1.53741688541068	9.54381591570344	6.20593946836302	5.87647012919519e-09	3.86593547042091e-08	10.1498181032527
PXMP2	1.53659210741234	9.00938774714244	5.7007565313732	6.87268975272825e-08	2.88717850030324e-07	7.78577324864272
PLD3	1.53630058079894	8.98402467970758	7.21131084842393	3.25003885350395e-11	8.85916329142559e-10	15.1668552867388
IRX3	1.53608536365419	8.81179039166957	3.26034948655997	0.00139956552879754	0.0021342046859402	-1.58456619450374
ATP13A1	1.53593285460725	9.17562340691141	7.31022479652041	1.91285529071807e-11	6.22352680695834e-10	15.6796089764827
TNFRSF1A	1.53592822452276	9.94020347916295	8.32243619112993	7.23286685838467e-14	2.37161897514403e-11	21.0823292409696
ELN	1.53533074909991	8.31721589567852	4.33708989197675	2.75627399418423e-05	5.67187018456407e-05	2.07472432189928
PPP1R14B	1.53505653693804	9.91048771977417	5.53312325204245	1.51438070295929e-07	5.66982679052668e-07	7.02822748348699
OCEL1	1.53474850392121	8.42539861976545	5.83252163728034	3.65903040470211e-08	1.70054154578845e-07	8.39093670458876
RNASEH2C	1.53378589092218	9.07129831653862	5.13684998583755	9.26872867050717e-07	2.72084469170672e-06	5.29560749876876
RCN3	1.53369448954527	8.97508482466904	5.85238159357138	3.32507555772115e-08	1.57350708124594e-07	8.48286999595639
ATP6V0E2	1.53296104451715	8.47225629354988	4.30653566486802	3.11401371156642e-05	6.32343723046244e-05	1.95963432330865
RPS19BP1	1.53232722369816	9.16261934514097	5.38927690964646	2.95037224044163e-07	1.00965773457574e-06	6.38960685538742
PCSK1N	1.53226537445689	7.8348145679752	5.37859881340591	3.09882701016849e-07	1.05230048981359e-06	6.34263217115872
RHBDD2	1.53194461134929	9.46335357622124	6.63227676992624	6.78493953964087e-10	7.47579142267714e-09	12.2309801710155
ENKD1	1.53182660669981	7.28319726452116	5.95865225398999	1.9864181369184e-08	1.03450798541653e-07	8.97794766074821
MAP3K11	1.53157652423663	8.15502081557461	6.97353562758381	1.14755515434496e-10	2.07298242311428e-09	13.9471829040971
GUK1	1.53075076822054	10.3828619625549	5.95950146278982	1.97821722633894e-08	1.03132161674406e-07	8.98192492134527
CDK16	1.52995386749476	8.8651201096285	7.18567297681625	3.72685241673976e-11	9.73256568932008e-10	15.0344559313641
CTXN1	1.52982059543488	7.22531524742199	5.8859069460202	2.8278723514088e-08	1.37584105812392e-07	8.63848368234005
G0S2	1.52950324192402	7.97064374839652	3.11480075815282	0.00223620030806897	0.00331742538856284	-2.01243345165563
IRF2BPL	1.52945334749519	10.3153047207339	5.68880955742743	7.27400269943165e-08	3.02516934695989e-07	7.73132094710815
JUND	1.52907269234895	11.8085071940291	7.56304213121615	4.87033446273315e-12	2.60447928779635e-10	17.0036015779763
PEX10	1.52896628969853	8.16339802786145	5.21594813209024	6.49831775269966e-07	1.99431131031128e-06	5.63466719839038
AGFG2	1.52842065840399	7.57630682548993	6.13294809619155	8.44174833080097e-09	5.1510374241812e-08	9.80110194917618
DNAJC30	1.52780721877841	8.84806149499921	7.14893065496521	4.53304712279072e-11	1.11327326438136e-09	14.8450785266217
SF3B4	1.52748219263497	8.93004926609283	7.04842942258674	7.72793450906182e-11	1.56561050002377e-09	14.3293272030706
MEN1	1.52728175783149	8.8819079757973	6.87640893065595	1.91089392145526e-10	2.97250165559707e-09	13.4544696528179
FAM96B	1.5257833784664	10.450486533859	6.24638006726226	4.80329620835713e-09	3.32150330699954e-08	10.3440127472092
TEX264	1.52557858081433	8.6317383574392	6.25672872453482	4.56122316498523e-09	3.19255887387409e-08	10.3938188454439
TMEM220	1.5249210068701	7.89182719268229	5.23044933961094	6.08655230106069e-07	1.88184718787137e-06	5.69720291387824
HSPB2	1.52435535060948	7.22811277810726	5.42525320748056	2.49953640799309e-07	8.7410114071271e-07	6.54831542473548
VWA1	1.5241960041283	8.10763896142484	6.40428994766673	2.17167235598998e-09	1.77786054899049e-08	11.1088837413537
MYL9	1.52413133733474	9.76225827776434	4.19728847857609	4.79429329141064e-05	9.40442292364242e-05	1.55321643186399
TADA3	1.52318993046808	9.1474913185753	6.96434287718331	1.20446434633532e-10	2.14701369890387e-09	13.9004087876413
FUK	1.52312477176572	8.38236453592928	6.21246360554021	5.68863399685871e-09	3.77424811506174e-08	10.1810994326419
ZYX	1.52303138802199	10.1349243957469	5.37996457761516	3.07944018702318e-07	1.04664006356543e-06	6.34863702183559
ZNF254	1.52271128584964	7.74475802287672	4.79032086323692	4.21836818181864e-06	1.04557585471441e-05	3.85231045818941
ICAM3	1.52240996688025	8.41130231194022	4.75462506490558	4.91209642296754e-06	1.19915206563824e-05	3.70766429341708
IMP4	1.52168034173935	9.28932750076726	6.56934767894446	9.3727250009432e-10	9.56463173724425e-09	11.9192219157241
CASKIN2	1.52075446985427	7.27571841882649	6.58761696809794	8.53483843952718e-10	8.92148380507623e-09	12.0095730444414
ADAMTS8	1.52010002006892	8.54008571089859	2.68644197146192	0.00810262868001053	0.0111212550509949	-3.17183135580454
EPN3	1.52009468240025	6.24796704118171	5.1269664848326	9.68697588256135e-07	2.82404584690488e-06	5.25348622643574
CDKN1C	1.52004555527995	9.7614778297883	4.78144319964469	4.38146328317987e-06	1.0814784569814e-05	3.816264448607
KLHL26	1.51936349691058	6.69155714633872	6.13919980406205	8.18458337056835e-09	5.01622768309304e-08	9.83087857147767
TESK1	1.51915806872336	8.05189511980368	7.7152828528385	2.11853311734137e-12	1.55336517680639e-10	17.8096614505225
RAB40C	1.519081994908	8.29973922287372	5.85383682654924	3.30181557671028e-08	1.56487721893534e-07	8.48961372056207
HIGD2A	1.51832908628442	10.8791492292564	6.77986791766214	3.16198985755899e-10	4.26851501897996e-09	12.9680353566805
AP5S1	1.51800244022194	7.52134637896442	5.25967248265294	5.33253351305624e-07	1.67786281749194e-06	5.82357627040465
DVL1	1.517790064062	7.84015888288623	5.95916812402418	1.98143234985639e-08	1.03256574986243e-07	8.98036369318709
SEZ6L2	1.51752392587312	8.80866379022604	6.77561867942346	3.23262093573679e-10	4.32921299989499e-09	12.9467023543626
ASNA1	1.51613971169886	9.28890645725026	6.48028185552578	1.47690197356607e-09	1.3471594868692e-08	11.4806136231849
LCN2	1.51606132312301	8.30279348561904	2.5513705290383	0.0118120240353268	0.0158034810995567	-3.50557769989426
SLC9A3R1	1.51458584463738	8.9129017477974	4.5440207008143	1.18792594681398e-05	2.6559406598425e-05	2.870203510633
LOC729732	1.51223914200132	7.68433347412391	4.39518027172927	2.18204513181045e-05	4.5895142374001e-05	2.29523075631876
RBCK1	1.51110536128703	9.32901649012903	5.24184252376611	5.78097812988483e-07	1.80024033123433e-06	5.74641636780664
IGFBP6	1.51107063910555	9.00280329039879	3.01248375879903	0.00307972005220819	0.00448391117673686	-2.30305949003038
ALG3	1.51097816018705	8.74004147937828	6.71733786258131	4.37384104605046e-10	5.36366733091788e-09	12.6547763564685
ZDHHC1	1.51089837784627	7.13777240493862	5.95226992000188	2.04912984642637e-08	1.06251177222108e-07	8.94806667671878
YIF1A	1.5095524890324	10.1742596874915	5.82271384322395	3.83586749482863e-08	1.7669097591706e-07	8.34560466959621
ENTPD2	1.50872288467534	6.584914169674	7.91783748603199	6.93352643266421e-13	8.81548360724449e-11	18.8916233124019
TTC22	1.5079714674283	6.94631083971183	4.98538271408477	1.8123746867207e-06	4.91772399750434e-06	4.65616549289518
ABTB1	1.50762930096034	7.76147433964085	7.20609242239623	3.34192884930732e-11	9.03263198749875e-10	15.1398892528236
HELZ2	1.50682901896482	7.50757986462846	7.61997077831226	3.5701801669674e-12	2.16997292099579e-10	17.3042738186792
CENPX	1.50645745042473	9.92493860181873	4.96334076786668	1.99605472987678e-06	5.35894030042333e-06	4.56420891363455
FMC1	1.50583649143606	8.96083275627259	4.71472396001038	5.81834607613968e-06	1.39685148571677e-05	3.54689416190797
LINC01503	1.5058083616489	7.35567606511984	5.33442282703795	3.79431104234202e-07	1.25503359669715e-06	6.1489388772595
SCRN2	1.50547995115679	8.00038811248817	6.41993863995073	2.00629145401206e-09	1.67325244424299e-08	11.1852419419229
MFSD5	1.50530757670183	8.63570935382692	5.51196268988767	1.67156726304828e-07	6.15840570596734e-07	6.93361067597045
ST6GALNAC4	1.50504803112784	7.66366787398439	5.77120053965183	4.91141074672344e-08	2.16469671274219e-07	8.10826237467863
PGP	1.50499493220131	8.43745593882362	5.43672215200367	2.37050697429601e-07	8.36734190211562e-07	6.59905335805568
SLC26A6	1.50418248673456	6.78512392356486	6.93893045957953	1.37669660985624e-10	2.34232243061161e-09	13.7712581442694
HCST	1.50390829870252	7.76276116973932	4.53339461248392	1.24118426125977e-05	2.75720376097284e-05	2.82868451317356
SIDT2	1.50388640232495	10.2390025116366	5.28560372936699	4.74027530160016e-07	1.51796017111123e-06	5.93610381837977
CPTP	1.50346977383514	7.59089362363831	6.78684245246272	3.04934596343451e-10	4.14338611825452e-09	13.0030647830422
DACT3	1.5034149957788	8.30724937310868	5.57208848672449	1.26185438476879e-07	4.84222532621471e-07	7.20305361553705
CST4	1.50279013363391	8.35794936924377	3.6937291007858	0.000316804975353977	0.000535457134144134	-0.213274142881552
UBALD1	1.50259936341002	7.75894097785315	6.83432383211867	2.38099936878235e-10	3.48207184683429e-09	13.2420071579485
SLC22A18	1.50178987980756	8.20941692391611	6.27875567573233	4.085225420909e-09	2.92707928375654e-08	10.4999814529051
ZNHIT1	1.5015428053604	10.2130827263799	5.67374839511042	7.81273034577288e-08	3.21046646215907e-07	7.66277482383011
POMGNT2	1.50151040217649	8.04595419186805	5.38837232192598	2.96267452674656e-07	1.01358936307694e-06	6.38562508668495
TIMM50	1.50130959020682	9.12394806918718	5.2397519524884	5.83590606803608e-07	1.81425622773776e-06	5.73738071061787
TIMM17B	1.50098742691281	9.00991280534829	6.36711211366752	2.62030989353742e-09	2.06747799821091e-08	10.9278741468612
BIK	1.50097704277928	6.96805925158642	4.97437005592133	1.90199354168947e-06	5.12518155913729e-06	4.61018664896812
MLST8	1.49980040151876	8.42162087322546	6.55036732458045	1.03290732232588e-09	1.03125202212984e-08	11.8254914448794
CHST7	1.49935178216312	7.55696709347696	4.62057982200936	8.64350912351716e-06	1.98705025238051e-05	3.17144687154529
GNG7	1.49918638900902	7.15568564318649	7.26728512765943	2.40867009484332e-11	7.24928245935937e-10	15.4566414856075
MYADM	1.4983842822099	11.3664870515252	6.34899214050394	2.87088807404378e-09	2.22319859556156e-08	10.8398582783102
KRTCAP3	1.49811057427988	8.06370618887732	5.13986992259522	9.14447471470782e-07	2.68991529750216e-06	5.30848871314103
LRP10	1.49772529745684	10.5593372725105	6.44793103190282	1.74082198344932e-09	1.51049038396786e-08	11.3220788320486
EGFL7	1.49758187137715	7.70882864234706	6.93343797026807	1.41700411607857e-10	2.37949747794326e-09	13.743373678559
VARS	1.49744381905081	8.12728704601956	7.07111640265386	6.85314755396563e-11	1.43754576637057e-09	14.4454601449594
TMED1	1.4974322278007	8.6142026227058	6.43483309059329	1.86042793055372e-09	1.58738595940012e-08	11.2580120032263
CLTB	1.49655443185404	9.49940040045519	6.05918051513507	1.21456629583485e-08	6.9008189904707e-08	9.45105313799936
PHLDB3	1.49653229063874	7.62282556276958	5.77789398390512	4.75651355015377e-08	2.11589285379921e-07	8.13902976488366
MPV17L2	1.49510597464802	7.36884298713537	6.11816336659943	9.08193050010205e-09	5.46252466965278e-08	9.73075119941398
GCAT	1.49350291656753	8.51814314149583	5.59370770519993	1.14002184272483e-07	4.43065257652882e-07	7.30038512606689
ERAL1	1.49346834623489	8.21941254962989	6.8568783174699	2.11640844971501e-10	3.18868794237594e-09	13.3557928318444
INTS5	1.49132785426948	9.07814314763681	6.91294992503057	1.57790840584047e-10	2.5903476596538e-09	13.6394518959236
TMCO6	1.49110003596713	7.8629465311951	5.24015108884843	5.82537998287802e-07	1.81143585192563e-06	5.73910563297099
FHL3	1.49085749426536	8.10007844351777	7.53975889386779	5.52849202803064e-12	2.82315617496974e-10	16.8808914051566
FBRSL1	1.49069746926218	8.83168981082779	7.2109438935132	3.25641796747426e-11	8.85916329142559e-10	15.1649587770898
ACOT8	1.48982905661288	8.12591217386004	5.67928874677449	7.61016221525296e-08	3.149206947926e-07	7.68797697765881
FHIT	1.4897864945367	6.57219664032369	6.36697869235944	2.62207383633004e-09	2.06747799821091e-08	10.9272255723332
STOML1	1.48967154639184	8.10358061230011	6.42403399447812	1.96509858053344e-09	1.65328347828809e-08	11.2052417357461
CASTOR1	1.4896255495084	7.43358713591784	5.01180960538237	1.61372402745415e-06	4.43569410590749e-06	4.76678624751226
CYBA	1.48915815166777	11.5569302150225	5.5653490605423	1.30237252080946e-07	4.97777963475028e-07	7.17276049637368
CD14	1.48909069693097	8.62954151474288	3.39793101606571	0.000886045887573084	0.00139272508630763	-1.16479849362229
ACP5	1.48860758025098	8.13871976841603	3.858192051561	0.000174199176711602	0.000307657227757132	0.343852861400231
HSPBP1	1.4879422600432	8.73766165659691	6.66824629451745	5.63706705381197e-10	6.479506964068e-09	12.4098571296498
HOXB8	1.48661342546571	7.56430929874699	2.70328297665147	0.0077230207597589	0.0106353712054151	-3.12913119018455
NUDT16L1	1.48652996944382	8.1142832696922	5.27077907709988	5.0705231956837e-07	1.60719203811292e-06	5.87172813404977
SPATC1L	1.4860529008308	7.06678478579329	4.92435553059466	2.36611526929843e-06	6.23162043023851e-06	4.40225958850237
SLC27A1	1.48600204462418	8.60264197088041	7.18886347985864	3.66394007992974e-11	9.65173221901153e-10	15.0509209214401
ASMTL	1.48579379091256	8.96325462194548	5.94614462798372	2.11114093835989e-08	1.09012913766947e-07	8.91940675264021
EIF4EBP1	1.48557013030164	8.29234386470073	4.94999852110198	2.1158887193286e-06	5.6417661979102e-06	4.50868374960309
TNFRSF4	1.48542126877335	6.75208315749989	5.82521173723094	3.79005053112264e-08	1.75033467819823e-07	8.35714569976111
SLC25A45	1.4834861512495	6.84788105185951	6.50446865011544	1.30572865898755e-09	1.23313669217712e-08	11.5994132975912
SHARPIN	1.48348064473295	8.44443889934219	7.60087099988972	3.9626170932596e-12	2.26487197165205e-10	17.2032966237066
SCRIB	1.48272927724562	8.46376692516578	5.07979908570425	1.19494938746891e-06	3.39004311654432e-06	5.05322667141377
RDH13	1.48249005785812	8.56397066087094	6.75082355436439	3.67691510206188e-10	4.75746232312471e-09	12.8223518747743
FAM89B	1.48236457069356	9.80154612587091	6.87194400751252	1.95606603942769e-10	3.0238936540036e-09	13.4318990640143
FLAD1	1.48187344475828	8.24101660419235	6.42004471751841	2.00521383024256e-09	1.67325244424299e-08	11.1857598893647
NPTXR	1.48148566935511	6.87502959607176	6.97811242105996	1.12022060599103e-10	2.04362353596607e-09	13.9704811477967
SNRPA	1.481305624376	9.78780259394281	6.11371106936692	9.28389486211685e-09	5.56141009528731e-08	9.70958451239485
DUS3L	1.48056158365439	7.04164867225895	5.25959362471753	5.33444018121434e-07	1.67803899666576e-06	5.82323462745421
NRSN2	1.48048135624124	8.16240970329427	7.20193698595616	3.41693473133601e-11	9.14001741574664e-10	15.1184223783728
RNA45SN5	1.48037466140528	7.8230075493552	5.02731427709063	1.50719957103815e-06	4.17326814558563e-06	4.83187478160388
SMIM4	1.47991768151048	7.2080787441513	5.45693802914454	2.15872812206723e-07	7.70709237849791e-07	6.68865460069509
NOC4L	1.47951745610628	7.60810737735624	6.07830652157954	1.10549414030435e-08	6.40672418055452e-08	9.54157968624208
ZMYND19	1.47939880547208	8.29975095930939	5.40920513367692	2.69165662627902e-07	9.31732625345048e-07	6.47743553163011
SPRYD4	1.47922214094173	7.72101360798322	6.0432399216019	1.31349198115086e-08	7.34847723103164e-08	9.37572873791757
C1orf122	1.47911368069002	9.90552747343803	4.50489233963009	1.39565879023441e-05	3.05837293814997e-05	2.71767300721405
CALHM2	1.47888780378907	8.63619275071504	5.86475892217972	3.13225916182678e-08	1.49532372246596e-07	8.54025991521904
ARPC4	1.47887173739306	10.1962959507541	6.76493653882935	3.41713017857896e-10	4.50554942064485e-09	12.8931025453218
EEFSEC	1.4786996958112	8.3196208332162	7.42720756079567	1.01805506393722e-11	4.24246357747751e-10	16.2899016799653
NFIX	1.47850226020653	8.92916677655545	5.88652882134804	2.81937543689889e-08	1.37224288842813e-07	8.64137520998903
S100A2	1.47840048191489	6.55054711337265	3.67953300537124	0.000333300159350348	0.000561281252264541	-0.26043715973618
AK1	1.47827731034389	8.5938174291775	6.09992570367988	9.9376164912279e-09	5.88790782124106e-08	9.64410293941804
ATG101	1.47824536609593	8.89208610270689	5.64960833204707	8.7586832854042e-08	3.54098616924518e-07	7.55314286715003
ADGRL1	1.4775098671932	8.47996807152828	7.65757815118518	2.90659709442476e-12	1.87893149347348e-10	17.5033907387537
ZBTB42	1.47688158344579	6.46342279754809	5.31283951634099	4.18733591122927e-07	1.36581689669939e-06	6.05468451757552
APBA3	1.47619168757862	7.85461170157768	6.67548265758093	5.43043487863349e-10	6.31186740557587e-09	12.4459027738149
SCARF2	1.47619165635232	7.87671473557354	5.82337798739331	3.82363289458635e-08	1.76322967677816e-07	8.34867292795484
CEBPB	1.47609002069666	11.2255614270264	6.10215350936409	9.82898850757438e-09	5.83464491683548e-08	9.65467950002457
DHRS13	1.47604949259181	8.18889393508381	5.62614573090113	9.78510851509034e-08	3.88417322057542e-07	7.44686509780903
TCN2	1.47407269521076	8.01800408759711	7.02215879674128	8.879457821551e-11	1.72333402580258e-09	14.1950654312794
TSPAN4	1.47377131243134	8.8081055966146	5.77053529172945	4.92707298593858e-08	2.16930492596448e-07	8.10520564541183
HECTD3	1.4734546474651	8.60094291781555	7.01366768000859	9.28672789526667e-11	1.7801943011542e-09	14.1517195050871
CENPBD1P1	1.47297529098109	8.29813385187908	5.99335031488808	1.67705016958123e-08	8.98368233576186e-08	9.1407247243503
ISOC2	1.47292439557942	8.55826242733488	4.94092983143315	2.20129583872157e-06	5.83826014271408e-06	4.4710027046719
VPS28	1.47186270020931	10.6601921503207	6.25575760011755	4.58341955763557e-09	3.20299538351874e-08	10.3891430763373
VPS37B	1.47182582979595	8.76100711703149	5.40965423036048	2.68608925595535e-07	9.30460720856369e-07	6.47941722564292
WNT4	1.46958330601686	8.58475480991912	3.44379377312823	0.000758508180161137	0.00120409010282721	-1.02161132270435
NRGN	1.4679669401931	7.00828396693648	5.78575457130427	4.58071069340035e-08	2.05136532403185e-07	8.17518962974051
GCHFR	1.46750962096397	7.73207400003842	4.02496113237704	9.32346047134082e-05	0.000173078542122924	0.928604727248406
TMEM250	1.46750216459171	8.73766217965945	5.63805410920237	9.25024772792142e-08	3.70723984206822e-07	7.50077179998168
ELMO3	1.46688191862131	7.53409391403953	5.41431361463412	2.62898701264829e-07	9.1500497702787e-07	6.49998359063683
VKORC1	1.46655642725759	10.7349200229691	6.19118550997161	6.32402692433088e-09	4.0984219486909e-08	10.0791447737139
NCLN	1.46629941290021	7.7401113869462	4.87791116227163	2.89433389344218e-06	7.46753329186283e-06	4.21048837534846
LINC01315	1.46583465337389	6.87811020990628	7.04133209651698	8.02361626978212e-11	1.60989144479042e-09	14.2930318855424
DALRD3	1.46557986179629	9.32524600362761	6.14355941224056	8.00982232023922e-09	4.93185828441857e-08	9.85165333775876
LAMTOR4	1.46520548223603	9.80490116516165	4.95277944486731	2.0903492403253e-06	5.58202990451205e-06	4.52024829975241
GS1-124K5.4	1.46514786426574	6.36079907540859	5.41867636059459	2.57659547322356e-07	8.98024604094142e-07	6.51925095229779
PTPN23	1.46377326679264	8.13384886580294	7.46399505865004	8.342088931406e-12	3.75243422690682e-10	16.4826628530795
MPND	1.46328920072683	8.1938486747694	5.48902399399547	1.85997867453004e-07	6.74682220804784e-07	6.8313030693994
CDR2L	1.46324844210319	8.21445684551135	6.16522679355949	7.1942160896747e-09	4.54103001404999e-08	9.95502773480858
MAZ	1.46244902031485	9.67075111110704	7.02845104628528	8.58908868251477e-11	1.68535503912022e-09	14.2272021793199
GPSM3	1.46176516564005	7.68640295931161	6.27414140231535	4.18071106790241e-09	2.98423179675871e-08	10.4777252003398
MARK4	1.46145863732789	8.96538160722858	6.42172328653903	1.98823720556612e-09	1.66379360292958e-08	11.1939564849107
MRPL28	1.46109984791623	8.93450032568705	6.04922206003328	1.27547308899327e-08	7.17813671583387e-08	9.40398289156114
HGH1	1.46096761596801	8.53571691977894	6.45743267845892	1.65882775679859e-09	1.46070627913148e-08	11.368598052813
C4orf48	1.46092812660149	9.04863096689414	4.72561247855569	5.55614166420188e-06	1.34009920898094e-05	3.59066991216578
DCAKD	1.46036612865676	8.72097376322982	4.32876499132872	2.84962415532631e-05	5.8408154261171e-05	2.04330538209349
MARCH9	1.45989620797343	7.78696757988199	6.89285253235697	1.75323952523369e-10	2.78921256931535e-09	13.5376542945751
LZTS3	1.45893506103665	8.94864278576661	7.5131654307462	6.38852108701555e-12	3.10941299782085e-10	16.7409235292946
SYNGR2	1.45709686056532	9.8663518571732	5.85776196525452	3.23986991023415e-08	1.5390308456545e-07	8.5078082701293
ARL2	1.45672846028532	9.11198143368409	6.52394658421609	1.18222079537186e-09	1.1490227075143e-08	11.6952525009103
POLD4	1.45577067931607	8.59967678566501	5.67483007762072	7.77277127914671e-08	3.19949554470327e-07	7.66769403010539
ROGDI	1.4556516579357	8.10409600161919	5.64405566777205	8.99163970914819e-08	3.61755992173027e-07	7.52796637860738
DHRS3	1.4547703314695	9.35265483425906	4.37284136071136	2.38774454414231e-05	4.97846335676257e-05	2.21017227446104
NRM	1.45434672370543	9.23194253679348	6.33060542976484	3.14923581423323e-09	2.38103630129527e-08	10.7506855534936
UBALD2	1.45433050103865	9.14220647878265	5.52886893081811	1.5447760951572e-07	5.76457326914006e-07	7.00918639728084
CYS1	1.45426690580843	6.34133670273971	3.13462670756595	0.00209984162542902	0.00313116642566366	-1.9551438692313
FAM19A5	1.4540385701517	8.13068801861295	5.09792954842964	1.10247880180194e-06	3.15844791849244e-06	5.13005494102739
NUCB1	1.4539279143181	9.44648728701174	6.98044077072168	1.10656258899792e-10	2.0305993901199e-09	13.9823364064177
APEX2	1.45336060850047	8.07909259159046	6.2560940053832	4.57571854970517e-09	3.19940814418218e-08	10.3907627548505
GRAMD1A	1.45289484685744	8.36872114067078	6.80219658517622	2.81513384674992e-10	3.9015394860177e-09	13.0802428315635
FDX1L	1.45085320522044	7.71550558074361	6.6079817031516	7.6876866262394e-10	8.25763580715025e-09	12.1104391117346
NELFB	1.45050591328257	8.88891662536648	5.94450419119448	2.12805857577487e-08	1.09646650248835e-07	8.91173416963671
MRPL49	1.45012029470109	9.97834209391016	6.78262782442438	3.11693262209905e-10	4.22141092079937e-09	12.981894801256
SOX12	1.44986792725417	7.04776643112872	6.42206139569063	1.98483481857609e-09	1.66315009007788e-08	11.1956076388399
HIC2	1.44977908557473	7.67548134773557	6.11210514592466	9.35782001862267e-09	5.60300035713784e-08	9.70195192957872
EML3	1.4497607159249	8.0124437732027	7.73566925079357	1.89417448973241e-12	1.5284854201448e-10	17.9180762072627
SH3GL1	1.44966788153671	8.9504560321388	7.23321204002548	2.89087756298984e-11	8.26154459514985e-10	15.2801231081642
SSNA1	1.44962520224458	8.50467142917952	6.31150761799172	3.46645553465518e-09	2.57095452153592e-08	10.6582128913423
SMAD6	1.44869493961223	7.20851906589175	6.15978444932888	7.39105310850524e-09	4.63009159034566e-08	9.92904322667225
CCDC28B	1.44851896931667	7.4569981336589	5.88111573972782	2.89418386475835e-08	1.40208129684639e-07	8.61621213222765
LOC101928000	1.44851570689058	7.01455014960449	5.53582515159315	1.49538109093668e-07	5.6054297211405e-07	7.04032519294269
SPAG4	1.44819876425432	7.26830577563338	3.89807723651565	0.000150263473631351	0.000268581678589389	0.481909943604275
CHST14	1.44782241825	9.57520338870935	5.94772146242517	2.095003638932e-08	1.08449295143717e-07	8.92678302694151
ZNF575	1.44702940655562	6.96942977978788	5.5579581538223	1.34827033080595e-07	5.12803672827904e-07	7.13956551874181
SPNS1	1.44688444878275	8.45276656015915	6.51117499726849	1.26183285106085e-09	1.20570838375906e-08	11.6323943004825
GAL	1.44667390462646	6.78118196398905	2.87945926875431	0.00461469967782952	0.00653770983351403	-2.66816190298703
TSTD1	1.44664338126854	9.59944194990536	4.54724718514169	1.1721957933444e-05	2.62265390286789e-05	2.8828244273911
MID1IP1	1.44657466965332	8.3634524337541	6.91672128947917	1.54699221809873e-10	2.55983041666801e-09	13.6585704378555
SLC16A5	1.4464597721319	7.23839968366001	5.9513812135274	2.05801479452273e-08	1.06667488934081e-07	8.94390739332483
SHC2	1.44631225623558	8.15436631611388	5.18750200838396	7.38634064607785e-07	2.23112253212436e-06	5.51233125100097
ID3	1.44624434969969	10.801486689807	4.82999539191328	3.55859362360193e-06	8.99575503146277e-06	4.01398084717346
LY6E	1.44622031371626	9.50683718243519	5.38069400106964	3.06913466778833e-07	1.04370682206994e-06	6.35184448039761
LSM10	1.44592038710477	8.39585770888383	5.64622221074713	8.90003204509461e-08	3.58765445751792e-07	7.53778793682291
TCIRG1	1.44549164097959	8.84293593387089	5.13206100013656	9.46914503243499e-07	2.77026407851937e-06	5.27519107180987
SDHAF4	1.44547503346089	6.55852303862923	3.95500845355454	0.00012145772949135	0.00022080001597056	0.680931788648874
RBPMS	1.44518973538664	10.1916950549422	5.31881301337809	4.07475380216321e-07	1.33503634959121e-06	6.08074574592101
SF3B5	1.44473135354436	11.05131786957	5.74643289538952	5.52873976188892e-08	2.39777575472106e-07	7.99460243390491
UBXN11	1.44411568522705	7.73887448087717	7.5135726384279	6.37440227141749e-12	3.10941299782085e-10	16.7430652402071
ZNF777	1.44382021373147	7.60017253702989	5.74559647245245	5.550862443486e-08	2.40485904192752e-07	7.99076923254973
LRG1	1.44363178632447	7.51974263852432	5.59856101641933	1.11429571583455e-07	4.34966310128399e-07	7.32226754067524
NLE1	1.44330700254342	7.62007096557878	6.4175642556677	2.03056219942148e-09	1.68947569635948e-08	11.1736496736298
DGKQ	1.442705606995	8.05102048425105	6.5423034999101	1.07639128740497e-09	1.06782129307849e-08	11.7857124709809
EPHB6	1.44261682351206	7.48132386637882	5.76972689625775	4.94617128122677e-08	2.1761756413872e-07	8.10149145868074
KDF1	1.44257206132184	6.6434517119869	6.20991772243795	5.76121945058098e-09	3.80417564145411e-08	10.1688904911513
PSKH1	1.44178326941386	8.11583832252356	5.84666430528517	3.41802429815898e-08	1.60833016446605e-07	8.45638508301094
AUP1	1.44115506940379	9.65457617407301	6.48749633500337	1.42365333450378e-09	1.31300670228846e-08	11.5160250813912
EGR2	1.44102352346616	6.18549508676247	3.35462552096732	0.00102467927247946	0.00159295118341785	-1.2985132904163
PNMA6A	1.4408708759413	7.51478755356871	6.48714031754241	1.42623609173225e-09	1.31344432394559e-08	11.5142771241519
FAM117A	1.44023419308243	8.19658999860617	6.84027584166152	2.30816033018732e-10	3.40351215551881e-09	13.272016935304
PSMB10	1.43970650739129	9.07739829707667	4.91427557429363	2.47214433679484e-06	6.4793686235725e-06	4.36053099586012
MLF2	1.43855689110797	10.1352564606279	7.60826578986079	3.8058503812406e-12	2.2153164456458e-10	17.2423796122565
AKR7A2	1.43855233082371	10.1621089419348	5.77576512406589	4.80525242721769e-08	2.13235759217967e-07	8.12924181048363
MSRB1	1.43847417821069	9.5026367850601	5.66711868595182	8.0620717432328e-08	3.30113092082421e-07	7.63263729162187
MIEF2	1.43846736235013	6.82961350111071	7.14800559801081	4.55542689487399e-11	1.1151398646391e-09	14.8403162233426
FAM131A	1.43812941845808	8.24661634005067	6.06622082076421	1.17323994910392e-08	6.70884339873099e-08	9.48435706963271
TMEM88	1.43805220300211	7.08937971213906	7.38702239507445	1.26491508613001e-11	4.8198293495963e-10	16.0797939804777
ANKRD39	1.43620457829899	7.00348532141186	4.51907960598742	1.31658408754344e-05	2.90323970593048e-05	2.77286532344351
PDZK1IP1	1.43570935280401	7.38541183035887	2.89104562730029	0.00445734412149687	0.00632773245458027	-2.6369400902707
ZDHHC24	1.43511948144269	8.07098213285644	6.80199256280365	2.81812643452322e-10	3.9015394860177e-09	13.0792167460245
COL6A2	1.43486554058886	12.0953418942653	5.67440594734696	7.7884154259033e-08	3.2038182966905e-07	7.66576512880044
FTX	1.43453053492663	9.75962941875185	4.05518614201434	8.30846668109556e-05	0.000155440682952629	1.03667704224878
IRF2BP1	1.43429700320992	7.62610624999641	6.49649299179343	1.35989420693811e-09	1.27304897208481e-08	11.5602131418354
NME4	1.43407012767078	10.298079447354	5.37022031306853	3.22039155191119e-07	1.08890308648069e-06	6.30581610329591
LINC01023	1.43394226713848	6.27519779046602	6.76455295434927	3.42394549613917e-10	4.50976330675412e-09	12.8911786086909
MANEAL	1.4337915477495	7.3038867850808	4.96150658497598	2.01212906873223e-06	5.39280021432644e-06	4.5565696227275
RAB25	1.43343462881814	9.18531358768927	4.23549054729298	4.12635005801094e-05	8.20005131145396e-05	1.69442466799833
FXYD3	1.43311886710818	9.29685104766589	3.87183728027389	0.000165629320493399	0.000293687396235627	0.390955882012848
MKNK2	1.43290532654102	11.2366384027321	5.20103237004181	6.95013060978854e-07	2.11629099213014e-06	5.57046447335245
ASCL2	1.43270201413689	6.5288498923661	5.64091836441701	9.12593135301169e-08	3.66232255334668e-07	7.51374822674453
DNPH1	1.43108447074076	9.50529020577848	6.51443915783728	1.24099684696543e-09	1.18944774716841e-08	11.648453474067
SMDT1	1.43071394128338	10.4884790434814	6.50609282198764	1.29496169241568e-09	1.22608075132974e-08	11.6073991466591
LSM2	1.43056364812408	8.9803759976508	5.21300030126504	6.58528034539565e-07	2.0170253958611e-06	5.62196896963922
DEAF1	1.43020274037378	8.34686857536426	4.78602560871988	4.29652999431725e-06	1.06261936739168e-05	3.83486447889589
FGF18	1.43009908305617	7.26478752324755	3.92072569684224	0.000138100730234623	0.000248553387075459	0.560809652427555
PRR36	1.4300131566249	6.44910793101366	6.87084492803381	1.96734628316654e-10	3.03034775504443e-09	13.4263442012904
SSC5D	1.42944697809108	6.78912992901459	6.46053012814441	1.63292966301922e-09	1.44185852923114e-08	11.3837707218438
TMC4	1.42935964796791	9.59987491221902	5.42889330147065	2.45785861631228e-07	8.62673756598618e-07	6.56441152167993
SLC25A23	1.42911438841888	7.87559653460602	6.68539836090952	5.15937828988183e-10	6.07819814017834e-09	12.4953266837656
FUOM	1.42876647147759	7.35430005983437	5.65904105066645	8.37641099366473e-08	3.4082916445088e-07	7.59594712831536
GRINA	1.42790941851517	8.99800484086234	6.38836633992244	2.35372500002341e-09	1.89944387955257e-08	11.0312864278331
FOXQ1	1.42740441401879	7.46548379799929	3.33595127198778	0.00109051305054221	0.00168771489377169	-1.35572547571391
PHPT1	1.42710145072176	10.7003481409447	6.04428959497294	1.3067413199248e-08	7.32502355843345e-08	9.38068527252747
HSPG2	1.4270232399285	9.94743931553377	7.55144824813447	5.18773841735609e-12	2.71109925103012e-10	16.9424789259343
PROSER2	1.42605027628304	8.32533193123072	5.07079530695042	1.24363170331807e-06	3.51774143549221e-06	5.01514218506373
GJA4	1.4253725023695	8.41526005855314	5.26729322248703	5.15137516654439e-07	1.63033107887079e-06	5.85660822786352
GADD45B	1.42449598286119	8.58859309528278	3.73694568994737	0.00027121562578331	0.000463813710850953	-0.0687849214646201
ALDH16A1	1.42396593016755	7.94391435933967	6.43855355684734	1.82565442738134e-09	1.56772254756523e-08	11.2762031371233
SLC48A1	1.42384317725715	8.23502295272144	7.27593058452699	2.29955491792992e-11	7.06905881856742e-10	15.5014877178065
VAMP2	1.42384251719504	8.19771988962627	7.24932617494427	2.65196831685498e-11	7.76738432812875e-10	15.3635582998318
CCDC86	1.42364314793218	8.10572617593834	6.58648560143094	8.58450992542955e-10	8.95837467930085e-09	12.0039740977706
FAM71E1	1.42351207633056	6.7818084419213	6.31084457064262	3.47801590545993e-09	2.57745734238608e-08	10.6550051123733
IRF7	1.42220294799269	7.97322487303166	5.73666645900226	5.79252489734744e-08	2.49222583635874e-07	7.94986549047924
ZNF385A	1.42116472128635	6.88024809107653	7.55356098748337	5.12840949374274e-12	2.70762636830655e-10	16.9536144077449
CD151	1.42093990604787	9.48611232402465	5.19227311766371	7.22956371326912e-07	2.19067032751297e-06	5.53281877328624
RABGGTA	1.42046576991722	7.65343187001122	6.01619740077952	1.49971074140025e-08	8.19382889381564e-08	9.24820567423526
RABEP2	1.41927669644172	8.63260275639236	7.61012358283719	3.76744160861783e-12	2.21426049261217e-10	17.2522008119497
ABCA2	1.41898657003298	7.47952529721385	7.15537243414158	4.38018806828477e-11	1.07859967056973e-09	14.8782492634986
FOXO6	1.41858707199383	6.88030409602065	7.03127290730443	8.46193485223381e-11	1.66707019304438e-09	14.2416187620929
SPDEF	1.41822595700874	9.24752985229187	3.65985658561208	0.00035751049962519	0.000599297837391345	-0.325561003248422
CCDC24	1.41782305559571	7.52509117969395	7.7245090578986	2.01390722101935e-12	1.53007829109153e-10	17.8587127047389
MOB2	1.4173596280426	8.34604841676093	6.29859510883717	3.69854092843348e-09	2.70539549997496e-08	10.5957761220377
RELA	1.41729023203184	9.66232942215738	8.55951900602177	1.89255225353623e-14	1.66226987726277e-11	22.3823126339825
PCK2	1.41568450998224	7.67257502002181	5.08729425401954	1.15584181267064e-06	3.29334301071945e-06	5.08496506169792
HRAS	1.41560162978375	8.18386681067311	6.17595114952881	6.82130194572111e-09	4.36194070356244e-08	10.006268937336
CSNK2B	1.41550685062484	11.2712324208893	6.77788586040499	3.19474416375222e-10	4.29875942552404e-09	12.9580837577788
RAB20	1.41548949346378	8.6995121162154	4.80066839645992	4.03568470111221e-06	1.00609506554338e-05	3.89438457896627
ATP6V0C	1.41530491469452	11.7700727187647	8.20876958461925	1.36991900335609e-13	3.12523650985582e-11	20.4631623283433
IER5L	1.41465558891746	8.74631589493154	5.35752280233327	3.41353873337629e-07	1.14326348628622e-06	6.25009292627732
SPACA9	1.41296070505158	6.55155418570865	5.49364013098666	1.82046708895385e-07	6.63440185094034e-07	6.85186944702946
SLC52A2	1.41279476989721	8.8894305747445	6.80082117585128	2.83536912937082e-10	3.91236980641865e-09	13.0733258053255
DTYMK	1.41234850157831	9.31174909137408	4.45796503824628	1.69116912854613e-05	3.64063015578521e-05	2.53603081985571
TFPT	1.41231499382869	7.96491454614264	4.8148661846661	3.79745103024985e-06	9.52612036177031e-06	3.95221908316533
C15orf39	1.41226526799545	7.93107886447596	6.86901496602499	1.98627049716502e-10	3.04979947653671e-09	13.4170963317991
BRMS1	1.41207424938058	8.41912277688869	5.75815644683432	5.22760167492947e-08	2.28707573278164e-07	8.04836540587954
VAMP5	1.41116139317119	7.36851772994944	4.85580964966695	3.18425303436093e-06	8.13528661228976e-06	4.11967798886139
TOR2A	1.41050203611761	7.94682859293272	5.1858688819933	7.44076128646235e-07	2.24375328241338e-06	5.50532137213554
DGAT1	1.41024078846154	7.82020965809028	5.75068674788027	5.41755855639372e-08	2.35694062893386e-07	8.01410245553525
CMTM7	1.41009634142137	9.7773259884558	5.14693559642364	8.86006023981604e-07	2.61540750031054e-06	5.3386465207737
SYMPK	1.40925568973363	8.55792880699733	9.15318329424872	6.30749158423255e-16	2.81033160318159e-12	25.6814996743386
PNPLA6	1.40915249475617	8.56228130040987	6.36398854040474	2.66191422706354e-09	2.091264266659e-08	10.9126920619883
SPATA2	1.40840091012463	7.39201774947752	6.40943737136893	2.11584299076327e-09	1.74245893356975e-08	11.1339897470565
C1QC	1.40784782816102	8.69115186896501	4.67881091171936	6.77076408613534e-06	1.59538049382085e-05	3.40302653995282
NMRAL1	1.40776964571032	9.45990062825529	6.26582971587401	4.35827926586301e-09	3.0749807277833e-08	10.4376577235648
FBXW9	1.40742161865671	7.88257059930182	5.97230762553731	1.85850098337439e-08	9.79151046631918e-08	9.04194258539218
NFKBID	1.40730120275653	6.84253575197005	8.16412238181349	1.7592072955513e-13	3.4793210956459e-11	20.220727041613
TMEM141	1.40728714081278	9.14641192623556	5.74735918435329	5.50434096789893e-08	2.38968949338051e-07	7.99884787391503
CYB561A3	1.40710213710775	8.96302183328989	6.59912971453091	8.04522024241226e-10	8.54541515422713e-09	12.0665758000864
PPP1R15A	1.40691771598093	8.17366586036384	4.93065996663305	2.30205761683629e-06	6.07961803852908e-06	4.42838873741712
FAAP100	1.40678943182289	8.39728835612932	6.22108817808816	5.44935891192053e-09	3.64656348241299e-08	10.2224797857634
CTF1	1.40566089959239	7.30812815123876	6.98119686796679	1.10216283530114e-10	2.02550869142363e-09	13.9861866263833
SLC27A3	1.40528761117157	8.10120197918194	6.07766672113255	1.10898215410643e-08	6.41562833065144e-08	9.53854876689684
ATP13A2	1.40505714646691	7.55159476495947	5.92724127077813	2.31435301170635e-08	1.17235456840544e-07	8.83106811897625
GIGYF1	1.40406651553026	8.36862516891626	8.34996250722286	6.19382709531441e-14	2.26300557561934e-11	21.232682402876
MRPL23	1.40320642475057	9.42426153076942	5.06633136019989	1.2684774128536e-06	3.57989321951435e-06	4.99627751097451
PIGT	1.40266852202855	9.88618240578038	6.46341441930063	1.60917207924085e-09	1.42910079168503e-08	11.3979027030787
GEMIN7	1.40254043603497	7.95909685831628	7.10790140423062	5.63820571115468e-11	1.26125750737859e-09	14.634123127608
AOC1	1.40204195516039	5.94997295676953	2.42639750558702	0.0165312608468227	0.0216889028273572	-3.80040777177846
TNFSF13	1.40163861375911	8.28656274148251	5.13178855269971	9.48067269946846e-07	2.77233470629845e-06	5.2740299590611
CLPTM1	1.40123316278938	9.12692736981944	7.17001121328177	4.05151435413941e-11	1.01759907203621e-09	14.9536788117738
SP2	1.40108819222692	8.2739105990673	4.68182369907096	6.68539486976639e-06	1.57795074971186e-05	3.41506525867458
SHISA4	1.40101617730546	6.96265496813681	7.15650400905545	4.35386790722706e-11	1.07424146780296e-09	14.884077484467
TP53I13	1.40086069645967	8.25708490628436	6.43756144008797	1.83486420692201e-09	1.57346235500676e-08	11.2713516592063
MRGPRF	1.40059223417367	9.04255232684294	3.77104879798273	0.000239703446833814	0.000413900353041757	0.0461998494843829
CCDC57	1.40020187633391	7.24409501121024	8.43546501434787	3.82227953427529e-14	1.98440012487792e-11	21.7007008614696
MEPCE	1.3989017387135	9.15255338887463	8.18123738110659	1.59845532563462e-13	3.29091562464587e-11	20.3136096639493
GPX1	1.3980806315982	12.0946588055001	5.71387246041698	6.45705772912429e-08	2.73191644498773e-07	7.84563409793019
ERI3	1.39753533438951	8.11269750786009	6.21543736959901	5.60498724849057e-09	3.73066993142054e-08	10.1953638286109
PTPRCAP	1.39711843265477	7.45767464253953	5.25294903134846	5.49750566275145e-07	1.72194370432084e-06	5.79445986739107
ITGB4	1.39598210526813	7.92528152602872	5.25251399174691	5.50834979472317e-07	1.72490672134332e-06	5.79257674558464
DOT1L	1.39531024152194	7.53968393320798	6.72464106040566	4.21150972332334e-10	5.21309636553445e-09	12.6912890451106
TAPBPL	1.39521649727893	7.57806599076938	5.80351399681386	4.20662929668813e-08	1.90777471052878e-07	8.2569948136068
MRPL52	1.39483833092787	9.0829815143743	4.35449422404869	2.57051548029906e-05	5.32479183450146e-05	2.14055741836311
NENF	1.39350593440518	9.78147427922581	5.0794043963087	1.19704403656985e-06	3.39443984880754e-06	5.0515562365998
RAMP3	1.3932374538708	7.192650782512	4.59646967145846	9.55750940959637e-06	2.18027402496468e-05	3.07618134133886
CHID1	1.39313745874093	9.14512822951958	6.73381613367447	4.01597339210223e-10	5.05444731975695e-09	12.7371882822257
ATOH8	1.39291811333077	7.46308682060505	5.11805459541144	1.00798104111223e-06	2.91944299680577e-06	5.2155527559707
METRN	1.39289689423539	8.38762792776589	5.40040434770687	2.803059567601e-07	9.65343344729367e-07	6.43862242874141
LTB	1.39165903904564	7.36539377732659	5.22429843777261	6.25800730054412e-07	1.9291135815136e-06	5.67066335612687
MPV17	1.39145148255289	8.64246743179619	6.19047373807026	6.34644548029858e-09	4.10788107452054e-08	10.0757376707478
SMARCD3	1.39031880458368	8.52751154296191	5.72250420663923	6.19706167431917e-08	2.64164859603205e-07	7.88507514842777
KLHL22	1.3903093875586	8.39816137921363	6.57251731429967	9.22175636120525e-10	9.44926679774814e-09	11.9348881391367
RUSC1	1.39001703322998	9.41761858544773	6.1585344038585	7.43700651384868e-09	4.65653774686204e-08	9.92307669810364
KCTD13	1.38962318729892	7.32123304348934	6.86195072636696	2.06102501675076e-10	3.11277232832902e-09	13.3814077405981
PRRG2	1.38905293080023	6.85500868704625	6.25674994265106	4.56073937764971e-09	3.19255887387409e-08	10.3939210108811
GAMT	1.38904707045324	8.08471584323628	6.50268504679517	1.31765415029128e-09	1.2400279994433e-08	11.59064474643
C10orf143	1.38867222638724	6.84070161566247	7.03954974859207	8.0996102011413e-11	1.62013924565141e-09	14.2839197170883
MAFG	1.3884767294104	7.87474195053113	5.7788354388166	4.73511431276717e-08	2.10863203492062e-07	8.143359030129
RPP25L	1.38743253469135	9.54253307993186	6.94129154354729	1.35971944739758e-10	2.34203033078891e-09	13.7832481978171
SMIM22	1.38699476303498	8.98285242038475	4.93605579950452	2.24857142962995e-06	5.94718743646554e-06	4.45077061228626
POLE4	1.3862234802919	8.43030237795127	5.25925404970456	5.34265819554515e-07	1.68019992722091e-06	5.82176349641509
CYR61	1.38621359236501	9.31511144982845	2.54951888594858	0.0118720518052318	0.015880382768995	-3.51004445731713
SPHK2	1.38518737342584	7.39086964595559	6.9135208740614	1.57318909078411e-10	2.58942352327214e-09	13.6423459434916
EFHD1	1.38488567506594	8.72245345989714	4.32987494200058	2.83700460457414e-05	5.82165305879345e-05	2.04749179516834
FBXW4P1	1.38462894942119	6.57875768664743	7.20708352083379	3.32428135947312e-11	9.00446646500763e-10	15.1450100530553
MBD6	1.38441889348076	8.9169094921465	5.86980044119147	3.05690255634893e-08	1.46552542716843e-07	8.56365659779673
TMEM8A	1.38307431816289	8.95080111700653	5.52218115652077	1.59376680231845e-07	5.90494628512874e-07	6.97927261997212
PTPA	1.38288910251502	8.83209345380881	7.59471282156036	4.09803802955797e-12	2.32097972037692e-10	17.1707609649379
SLC38A10	1.38262861252987	9.00936289812676	7.37164755913692	1.37430241247136e-11	5.05127081398027e-10	15.9995343144051
SERINC2	1.38255283487594	9.07118964522617	4.64631548977643	7.76116228306575e-06	1.80390120250373e-05	3.27353564461071
PCNX3	1.38245487396166	7.71928243021253	6.86015165815348	2.08050254081346e-10	3.13838518868471e-09	13.3723216669791
PVRIG	1.38207047320566	6.91584550781635	4.33965827405224	2.72807193006015e-05	5.62126281603266e-05	2.08442685898412
MIDN	1.38182101498644	7.92533574887474	3.81132274923044	0.000206958911409328	0.000360557611319943	0.183080414149693
RHBDD3	1.3812596211563	8.20880324321125	6.70080725747171	4.76441922764934e-10	5.72532461261683e-09	12.5722040546904
GPR157	1.38104543097149	8.18849842001072	4.84775866341027	3.29670453447864e-06	8.39675766549548e-06	4.08667036716953
SMTN	1.38049956091048	8.81919231694675	5.29591683468051	4.52299809997087e-07	1.45774848229791e-06	5.98095846175676
CAPNS1	1.38021155329793	11.8075776745367	7.33891700709592	1.63932009849098e-11	5.59670496409138e-10	15.828911793774
SLC7A5	1.37997780911232	7.63900220964418	5.03822236853166	1.43638408192159e-06	4.00030077352325e-06	4.87774957231434
NXT1	1.37903583435422	8.766621585019	5.53665138020878	1.48961775828276e-07	5.58886999945895e-07	7.04402536226489
CHST2	1.37890848612718	8.90844269086446	4.00108719208748	0.000102077730958729	0.00018801012974808	0.843691474787462
NPRL3	1.3786631935167	8.03233851042739	7.12394404782971	5.17750810974986e-11	1.20224633433286e-09	14.7165422747965
BLOC1S3	1.37855999209527	7.55779761832655	5.53110850692929	1.5287016553995e-07	5.70971901267318e-07	7.01920892511674
MIB2	1.37736899038247	7.4493631405251	5.65430756369999	8.56615449929701e-08	3.47216281916853e-07	7.57446175445204
CDT1	1.37734576014266	7.38144136884045	4.3008584320533	3.18522424022881e-05	6.45121814584705e-05	1.93831772723435
ZNF574	1.37681658837461	7.69131970900959	7.02172099061238	8.90001847563166e-11	1.72463810585335e-09	14.1928298978072
G6PD	1.37586571755528	7.68104467324061	5.6463336454537	8.89534504223966e-08	3.58765445751792e-07	7.53829316531738
FAM229B	1.3758205183856	8.02340467004386	4.74153167104933	5.19326700542806e-06	1.26259720756358e-05	3.65480116309062
CCDC102A	1.37484373860297	7.04457325109041	5.41930048428024	2.5691843048847e-07	8.95942805453776e-07	6.52200811122237
WTIP	1.37479503864741	7.63463071457594	6.44934525218383	1.72836987653322e-09	1.50073091718494e-08	11.3290004323086
SLC7A4	1.37479097655265	6.56732074717082	3.19033811171069	0.00175683635996391	0.0026456588161893	-1.792477804566
DDA1	1.37466565820626	7.96297284965144	5.83238851247387	3.66137631516309e-08	1.70099734850604e-07	8.39032109017639
PNKP	1.37410126990243	8.4862544678633	5.5877419950261	1.17244131869116e-07	4.53965780947541e-07	7.27350343063637
ZNRD1	1.37356111166256	9.51226773732351	6.17115005575806	6.98583892450778e-09	4.43873294234406e-08	9.98332303194816
BOK	1.37321133875724	9.67038023404717	4.9437047274175	2.17481326116553e-06	5.78032705506025e-06	4.48252749355374
ZBTB45	1.37283196941938	8.08086915996601	6.35644161967593	2.765137217636e-09	2.16010092362035e-08	10.8760269452739
SECTM1	1.37261091434617	7.52731458196207	5.32620512289646	3.93951630993497e-07	1.29515496627414e-06	6.11302266348332
ZNF628	1.3721659277309	6.76101169438647	7.16296760370478	4.20649685430557e-11	1.04825901609295e-09	14.9173764189214
HMGA1	1.37209537385322	9.00267051385388	5.15300730509375	8.62254889169826e-07	2.55315967658176e-06	5.36458416366832
MELTF	1.37185947825199	7.75240077105698	4.6621437966599	7.2624175053202e-06	1.69678833895162e-05	3.33652814462565
LTBP3	1.37175949584342	9.29346984614615	5.2642403123383	5.22321636290683e-07	1.64887955109752e-06	5.84337164882899
SEMA4C	1.37140771377268	10.0728441114531	7.79846507840268	1.34083953785406e-12	1.23022747020332e-10	18.2527105159272
ZNF358	1.37123333183062	8.47611033748207	7.06582213807934	7.04809679143735e-11	1.4660982641287e-09	14.4183438410253
C19orf53	1.37113115807975	10.4961316903005	5.55593725401664	1.36109310051722e-07	5.17207076317307e-07	7.13049382767767
NAB2	1.37079703346848	8.23655536236325	7.06041096691636	7.25301418274677e-11	1.48769317288594e-09	14.3906384139432
MPST	1.36985330093322	9.35351540703995	6.11744549862526	9.11419990277885e-09	5.47092801643193e-08	9.72733778907904
THAP4	1.3690782411199	9.19985323125239	5.90076551680113	2.63156010308792e-08	1.30271111976462e-07	8.70762090125364
DECR2	1.36906486044309	9.02274657829952	6.34718586337203	2.89712320880768e-09	2.24123871510396e-08	10.8310919073278
ZC3H3	1.36887286411812	7.51606932994053	6.72979724990265	4.10049496583105e-10	5.12973567010592e-09	12.7170795722005
SIPA1	1.36873321304908	7.87598602636343	5.59326337594814	1.14240593530693e-07	4.43853381787477e-07	7.29838234488927
DMAC1	1.36839057501784	10.0756242552655	5.65387235938486	8.58380948969109e-08	3.47818752005044e-07	7.5724869131096
PPP1CA	1.3681256143792	10.4986482185763	5.86110575477985	3.1879988835687e-08	1.51902355981897e-07	8.52331377222622
AJUBA	1.36748401367411	7.25207250359533	4.13575411869897	6.09292920803694e-05	0.000117103035526979	1.32784270520695
CENPM	1.36725395049745	8.21733196889664	4.02697015445749	9.25247728026282e-05	0.000171863248229092	0.935768440355209
COQ8A	1.36721471727674	8.23735925026332	5.70450107360736	6.75142846292414e-08	2.84102663451654e-07	7.80285466982218
RIN3	1.3671018055477	7.68224634854048	5.26290430351099	5.25496166664609e-07	1.65806083480401e-06	5.83758067754414
PRR5	1.36601641153359	8.12652534264502	6.12212223895248	8.90597865679886e-09	5.37701967209106e-08	9.74957942888243
LOC102724689	1.36600368819046	6.60414567215022	4.32920904530623	2.84456903753306e-05	5.83395461566056e-05	2.04498012770455
SORBS3	1.36573308837456	8.61189415281352	6.19716926067725	6.13861046323772e-09	4.00231107474272e-08	10.1077963840083
CHPF2	1.36556649510471	8.45768761276738	7.56668495341972	4.77463575875458e-12	2.56430868767595e-10	17.0228142593247
SCYL1	1.36531797504832	8.23102764196167	6.22243528978634	5.41289004791349e-09	3.62643623483181e-08	10.2289460533481
TNFRSF14	1.36478406924348	7.63936565160201	5.35415688791561	3.46660572546505e-07	1.15863485352185e-06	6.23533596406991
EMC10	1.36470303525798	9.743187378874	6.74302838615238	3.82866100904851e-10	4.89785586989163e-09	12.7833048207513
DPYSL4	1.36438426486354	7.83906863184835	4.32456137054575	2.89790781505959e-05	5.92710626652044e-05	2.02745791637648
S100A10	1.36426000691825	11.1366975756461	3.99721878987071	0.000103583919111569	0.000190446455973166	0.829970133237087
HDAC5	1.36422102461322	7.9410382369256	5.95324813954721	2.03939349353253e-08	1.05834414533175e-07	8.95264531544793
WDR90	1.36401453990317	8.18288982017414	6.68208271302704	5.24849609220033e-10	6.16945861403926e-09	12.4787960326838
PLEKHM2	1.3638079903661	7.76027300066111	7.24851212903712	2.66355470088351e-11	7.77233994684041e-10	15.3593414047165
PLPP7	1.36291349908572	6.97141155129542	5.58440960444793	1.19094123366565e-07	4.60127992913922e-07	7.25849537822243
NLRX1	1.36282779447623	8.72778227944572	6.09010731006113	1.04305828759319e-08	6.12807452666543e-08	9.59751608263548
TMEM125	1.36275223678405	8.46024928137402	4.46695828227818	1.63022584152835e-05	3.52527143100369e-05	2.57073156451857
NICN1	1.36230384051198	8.32248107992902	6.42852468209631	1.92088622371196e-09	1.62046325981388e-08	11.2271799559634
SLC25A39	1.3618497419956	9.61605010527329	6.36307091597063	2.6742595819429e-09	2.09831702714159e-08	10.9082327244214
SPSB2	1.36183142418379	7.65292408736198	4.16564619152126	5.42485121965498e-05	0.000105302455517839	1.43700270076419
MIER2	1.3610563857698	7.76141729774322	7.76499270638729	1.61216717359942e-12	1.40083335954477e-10	18.0742105409834
PPP4C	1.36051787341584	9.81145442291927	7.70542432841645	2.23628834965228e-12	1.57712297279889e-10	17.7572735071182
RBM42	1.36004794521679	8.75578950884753	6.34237859811388	2.96810102863902e-09	2.28092018078533e-08	10.8077674758053
KANSL1-AS1	1.35982852149639	7.14481388168352	2.9330906341758	0.00392671749699599	0.00562184304407331	-2.52271114984348
COL18A1	1.35977836778156	9.89622757531771	5.26039482726361	5.31509916671603e-07	1.67385922264475e-06	5.8267059031579
COX7A1	1.35975141838042	9.47533203582195	5.04102718039465	1.41870439971771e-06	3.9563690287562e-06	4.88955643132435
JMJD8	1.35960129316281	8.61242294592968	6.67262997275235	5.51098492633216e-10	6.36983972004626e-09	12.4316906757616
MAP1LC3A	1.35956002965985	9.78564455171043	7.27236982964455	2.34389024344384e-11	7.08856127022092e-10	15.4830143381038
FRAT2	1.35891851316126	8.48932287794217	3.842796071857	0.000184374378313944	0.000324386437982454	0.290866697659074
PLEKHF1	1.35846116222223	7.78012626036804	6.50237004705125	1.31977141530011e-09	1.24108315733127e-08	11.5890962754081
EMID1	1.35749385292131	8.78050806511167	4.35384263332818	2.57724773550023e-05	5.33785019686384e-05	2.13808914000437
ZNF70	1.35703966489853	7.45928735447007	5.45756103027311	2.15250423321361e-07	7.68927831016099e-07	6.69141926385237
TMEM39B	1.35618022684925	7.74109781417541	7.55100531466098	5.2002626083162e-12	2.71109925103012e-10	16.9401445443581
AKR7A3	1.35589175544611	7.77904041534893	7.41480723223291	1.08865215600983e-11	4.38984008539887e-10	16.2250155295257
CENPV	1.35586988229951	8.25680687011631	4.36658846090546	2.44858419698867e-05	5.09453270511204e-05	2.18642198552982
GNLY	1.35571865172571	11.1464917945587	2.69142572793138	0.00798856907918794	0.0109743738397665	-3.15922009575841
MIF4GD	1.35444445893199	8.57636944070567	4.97977315332489	1.85749925504109e-06	5.02157533473898e-06	4.63273628520718
TMEM11	1.353942262461	8.67249322102936	5.6322994526229	9.50504463401706e-08	3.78985139647528e-07	7.47471285383201
CTNS	1.35368729913956	7.97705848753252	5.62273180903033	9.94394580062459e-08	3.94339798458887e-07	7.43142406092993
C19orf25	1.35329965291219	8.0215642114943	4.88427331255233	2.81573626899214e-06	7.27734368629789e-06	4.23668278049024
NDUFA7	1.35174074801487	9.65549642952456	5.64372557083794	9.00567791279499e-08	3.62198381984183e-07	7.52647015992903
PAQR4	1.35162784280812	7.64769147848802	5.30865131272954	4.26807370570665e-07	1.38670660686062e-06	6.03642363759352
FAM129B	1.3506283122135	10.0099291167448	6.46817820189409	1.57067669048596e-09	1.4029126568785e-08	11.4212508023895
IFRD2	1.35036100998816	8.95466715807951	6.02955030199937	1.40473135642042e-08	7.76528513797624e-08	9.31113205304015
PEF1	1.35023555201932	9.81964631114755	6.44636707513379	1.75469540021215e-09	1.51896941416234e-08	11.3144253148593
WDR54	1.3492945877933	9.41247722132998	4.67869272510044	6.77413437183939e-06	1.59572863127625e-05	3.40255439526272
HPS6	1.34888936049367	8.18730195733851	5.8608485704082	3.19195941944006e-08	1.52032929534492e-07	8.52212099424716
SLC2A8	1.34833898898727	8.98087074364816	5.24647873189937	5.66095696953016e-07	1.76692193988842e-06	5.7664630504583
COMTD1	1.34826603274921	7.84603432778609	5.59049236287554	1.15738449018409e-07	4.48972937350365e-07	7.28589445369132
NDUFA11	1.346649210437	11.4324672890142	5.80588024785307	4.1591041365537e-08	1.89132983727953e-07	8.26790587057702
TRIM28	1.34620587998509	10.3947083609664	6.76135711832445	3.48125120542283e-10	4.57074710427487e-09	12.8751514163099
SSH3	1.34619915604542	8.60472035602974	7.56076498201411	4.93111890275e-12	2.62571544992585e-10	16.9915935162792
FNDC10	1.34617391797392	7.25063097497546	6.12209818841192	8.90703740224394e-09	5.37701967209106e-08	9.7494650246957
CYHR1	1.34578146429454	8.58608576857594	6.36828846006083	2.604808058865e-09	2.05938505161535e-08	10.9335928030662
TM7SF2	1.34529666285952	7.37291368817955	4.95444170379043	2.07522653846666e-06	5.54759121847127e-06	4.52716300363666
PKN1	1.34522627314204	7.85226945353962	6.34187481771725	2.97563752892743e-09	2.28443891623141e-08	10.8053237313146
PF4	1.34520692605509	7.12188887957485	4.52246700770378	1.29835285640814e-05	2.87038264564326e-05	2.78606220675117
UCKL1	1.34518302749484	9.17670346704584	6.60737482201432	7.7116903567229e-10	8.27628439662079e-09	12.1074309374064
NARFL	1.34513229565069	7.89581927745675	7.33991149634033	1.63056811050602e-11	5.59670496409138e-10	15.8340912258013
LINC00092	1.3446745799384	6.63120195362593	6.66541656558918	5.71996135276445e-10	6.55664383214765e-09	12.3957671010463
FAM43B	1.34464586791439	6.26729888199585	5.6444764014454	8.97377798607469e-08	3.61153984840086e-07	7.52987350182093
ASPSCR1	1.34462458478244	7.65838106879026	5.97112463509648	1.86925503941084e-08	9.82739147302069e-08	9.03639520225759
BRAT1	1.34452698446539	8.39411241992792	7.130070727051	5.01156485177084e-11	1.18253334796936e-09	14.7480403458156
STMN3	1.34330021531549	9.05065142862323	5.14604833897526	8.89529664338246e-07	2.62297345485086e-06	5.33485798342501
CNPPD1	1.34281581132444	8.79890225023092	7.73115721689552	1.94170774872432e-12	1.5284854201448e-10	17.8940717434659
HOXA11-AS	1.34245587625864	7.22338166011223	3.33511462953414	0.00109355312396575	0.00169199949392937	-1.35828234799595
MOB3A	1.34201768383449	8.50126903712401	5.33324560857207	3.81478726591503e-07	1.26013386355518e-06	6.14379151687102
HYAL2	1.34141288141348	9.01466429413148	7.00883736053173	9.52659066523026e-11	1.81500488820748e-09	14.1270723190735
TMEM119	1.34116402809717	7.51346806286847	3.43347730177019	0.00078559701232754	0.00124330481056791	-1.05396096892518
ZNF503	1.34110390771149	10.2307264219041	4.92476228849007	2.36193063202811e-06	6.22191451904234e-06	4.40394472009331
ELF3	1.34100879088645	8.99350466119353	4.68501507652235	6.59610051799708e-06	1.55915571964824e-05	3.42782370624244
ADGRE5	1.34048791239605	8.34839699742237	4.97540071437526	1.89342698731192e-06	5.10541014107478e-06	4.61448675863443
ATG2A	1.34004389595713	9.03587166048934	6.89979593430828	1.69059167531396e-10	2.72859744487201e-09	13.5728080821608
ECHDC3	1.33943590922613	7.95327711655982	4.90733414255561	2.54782525371258e-06	6.64974919590674e-06	4.33182985659339
MNT	1.33836321717827	8.78062810567009	5.94734078318484	2.09888838654329e-08	1.08605271164159e-07	8.92500214245836
PRSS22	1.33766322626897	6.99281747316021	7.11309060118159	5.48491896574685e-11	1.24711843637237e-09	14.6607734127077
UBTD1	1.33705448019805	6.59564741910068	6.30344667888976	3.60960051747886e-09	2.65342905296676e-08	10.6192270745929
SRM	1.33555096859234	9.34555455335658	4.53665018116782	1.22462722290051e-05	2.72674324469985e-05	2.84139728629461
HSD11B2	1.33536417953148	8.70146810210759	3.44689932341895	0.000750526930551833	0.00119219346693981	-1.01185719635577
TMEM102	1.33532731799494	6.36027648696484	5.59388483428023	1.13907279629808e-07	4.42834541088116e-07	7.30118354999864
CHMP6	1.33509065648983	8.08763950470866	6.64762643091303	6.26934012389044e-10	7.04382127535392e-09	12.3072542521731
MUC1	1.33497042321535	10.6513575051004	4.20938924824893	4.57223893292743e-05	9.01140416075226e-05	1.59783860618258
RRNAD1	1.334085354034	6.82203070638919	7.18237320072075	3.79304330512829e-11	9.78495229438892e-10	15.0174304553261
NPM3	1.33345095395172	8.16147026185452	4.58053352096358	1.02121363293941e-05	2.31309250434921e-05	3.01341349080423
NRXN2	1.33299124912298	7.47154236170911	5.00044873833498	1.69638605977416e-06	4.63631724167274e-06	4.71918120900388
SHF	1.33283114202736	6.38464767135171	7.33737759783154	1.65295941154545e-11	5.59670496409138e-10	15.8208949395431
POLD2	1.33250166743286	8.9525383488011	6.53777341376572	1.10160589491583e-09	1.08850193898899e-08	11.7633766428457
SLC15A3	1.33222602559478	7.36417282871018	5.89549453838263	2.69962064439498e-08	1.32540582352016e-07	8.68308312753297
TMUB1	1.33118731256673	7.83920826826687	6.48385498417282	1.45028867557807e-09	1.33309650128726e-08	11.498149332839
ST6GALNAC6	1.33103294737564	7.81686823370569	6.34101285203189	2.98857614317933e-09	2.29013891414603e-08	10.80114274088
TBC1D10A	1.33043892705745	8.45510017518015	6.93898757860905	1.37628343992988e-10	2.34232243061161e-09	13.7715481832246
RGMA	1.33014429780034	8.09508530659545	4.85471558813623	3.19931300262112e-06	8.17208692346437e-06	4.1151902637391
A1BG	1.3301230798857	6.45550436820906	5.88392888377344	2.85506667218967e-08	1.38528546477739e-07	8.6292875099674
C21orf2	1.32972319173265	7.95447334105728	7.11322784995582	5.48092112449274e-11	1.24711843637237e-09	14.6614784045957
SLC22A17	1.32884761034065	7.30077149968194	6.54007121837547	1.08874434339146e-09	1.07750234461141e-08	11.7747050852048
PEX14	1.32855683406514	7.92385755499476	6.71799555134586	4.35897291823859e-10	5.35629216580403e-09	12.6580636918385
SOX9	1.32825184094941	6.89214048609245	3.29004306680317	0.00126954228580312	0.00194689192382854	-1.49521937718525
TMEM177	1.32824246748794	7.3627681851556	5.32953696355821	3.88000155254743e-07	1.2789634747286e-06	6.12758040795246
ACE	1.32821337408196	7.71579393077195	3.45487631849164	0.000730385891865678	0.00116227435665981	-0.986768674162398
TRIP6	1.32744281671986	9.79494520163243	6.26946234007704	4.27977858351074e-09	3.03547636787765e-08	10.455165629343
AAAS	1.32684433627757	8.4196396187019	7.93409751605494	6.33609044695443e-13	8.2237173926096e-11	18.9789268097571
PELI3	1.32665829355264	7.20065318333433	5.68312531616458	7.47291039532405e-08	3.09961596290738e-07	7.70543777949839
GYS1	1.32660553495374	8.52693644583997	5.8835118007981	2.86083336530152e-08	1.38754315810265e-07	8.62734869127456
HEMK1	1.32651142058119	8.19369222784329	5.81360411991225	4.00760633869465e-08	1.83448842689696e-07	8.30354015381951
ISCA2	1.32635997674072	8.72602388363738	5.65552010050842	8.5171525775061e-08	3.45454821340254e-07	7.5799644195727
PIK3R2	1.32631581214461	10.134859931623	6.87082638118763	1.96753718606015e-10	3.03034775504443e-09	13.4262504672618
POLR2E	1.32522438866864	10.6040115899692	5.75123225065624	5.40346035910273e-08	2.35285230389825e-07	8.01660372127486
LGALS3BP	1.32479503471509	11.3417232818597	7.13596791795129	4.85680783717841e-11	1.15709035662032e-09	14.7783701573912
HEXIM2	1.32472726036471	6.77274796495478	5.20319902189465	6.88265068482415e-07	2.09728118202272e-06	5.57978289426585
AKT2	1.32463427099583	8.86671112872064	6.14743900728835	7.85739038031734e-09	4.86103895299931e-08	9.87014769976888
CCND3	1.32447324618403	9.01284517868619	5.07570418839803	1.21685577934048e-06	3.44434870753804e-06	5.03590023069411
SPC24	1.32409062899351	7.08547695932726	3.78809353329139	0.000225286684849598	0.00039035907290029	0.103986786629283
SCAMP3	1.32308949435876	9.88388828487462	5.8924630788431	2.73954264991736e-08	1.34124563528371e-07	8.66897677367079
BAIAP2	1.32288763648151	7.02093317152338	6.21375176805941	5.65225063908048e-09	3.75811328510901e-08	10.1872779571811
KAZALD1	1.32275352295622	7.43109816095296	6.404556928495	2.16874132839874e-09	1.77662833345485e-08	11.1101856465335
NAT6	1.32257635651947	7.18504455046486	8.01658098766427	4.0075946328266e-13	5.80635222383947e-11	19.4227869310554
TOLLIP	1.32250931232588	7.74544561335355	5.94320120576572	2.14159083687743e-08	1.10038028154609e-07	8.90564078468908
ROBO4	1.32233398446201	8.02451845886964	4.61150826506211	8.97703653059599e-06	2.05623805999596e-05	3.1355600907882
YIPF2	1.32195056361038	8.67420613762654	6.54159606571809	1.08029107981132e-09	1.07054479823823e-08	11.782223900119
PHGDH	1.32181094320055	7.80461126673829	5.01352939426354	1.6015568369274e-06	4.40613782029486e-06	4.77399909743852
APOM	1.32138338508241	6.63634176000527	7.92705712495353	6.58823100047088e-13	8.46282043978013e-11	18.9411175042682
TARBP2	1.3208773267059	8.47548464335145	6.37836727195363	2.47563735803938e-09	1.97606928130497e-08	10.9826129555318
PAK6	1.32062570336129	7.73626323926129	5.49078815755839	1.84478047085898e-07	6.7035624426095e-07	6.83916168754958
ANKRD16	1.32006068885634	7.55367126072133	5.77962259801821	4.71729463763468e-08	2.10295138407614e-07	8.14697909645081
FRMD8	1.32005543746412	9.07038721919865	5.15802211618248	8.43106408337442e-07	2.50300353773756e-06	5.38602237734818
MTHFD2L	1.31926106103113	7.37395210038548	4.23526144777445	4.13007587220992e-05	8.20614660624073e-05	1.69357490672576
GTF2H4	1.3190829813273	7.63398293005712	4.1558654567962	5.63532329856851e-05	0.000109031255124478	1.4012182994091
AVPI1	1.31885778761845	8.14399514726323	5.10282800236664	1.07871408595148e-06	3.09623992420076e-06	5.15084415301071
USE1	1.31849265543504	8.09910496238083	5.7742718235767	4.83973221828518e-08	2.1406838281801e-07	8.12237729826036
SKI	1.31818097093356	9.57933228315076	4.80597107110646	3.94506096561141e-06	9.85671939673515e-06	3.91597077777478
MCRIP1	1.31775337171619	8.85027532617428	6.79244869758181	2.96167992255682e-10	4.05077188090648e-09	13.0312348385874
PLPP2	1.31766630318268	9.22838867302743	4.80910600973055	3.8924148568994e-06	9.73885323633865e-06	3.92874048126018
LPAR2	1.31747404789807	8.57139243404528	5.09430407470865	1.1203948267753e-06	3.20406691338541e-06	5.11467703086318
LST1	1.31724326957722	7.32776240103268	4.55858075546438	1.11851810505459e-05	2.51293465362067e-05	2.92720976019155
SCARB1	1.31714742403984	8.28049424046701	5.85975043405052	3.20892462144059e-08	1.52491231057016e-07	8.51702837277914
ARF3	1.31659365879137	10.1789418793367	7.25397039877195	2.58681404198612e-11	7.65598645205392e-10	15.3876201371442
RRP7A	1.31642494735901	8.06432612069634	4.46918959788152	1.61543599160532e-05	3.49632316404418e-05	2.57934923331242
PORCN	1.31526738475673	8.89564896116401	4.29800691924678	3.22157869965969e-05	6.52060925889535e-05	1.92761907698816
CX3CL1	1.31522186332722	7.05804938015534	5.33529314712997	3.77924189117125e-07	1.25071325269572e-06	6.15274480891821
NAALADL1	1.31516972234919	7.33186271881985	6.28939448225126	3.87317055930586e-09	2.80416648279785e-08	10.5513303307781
RPRM	1.31508352729003	8.07080527717574	3.26937142410377	0.00135880294272907	0.00207662022156314	-1.55749273547855
TNFAIP8L1	1.31505785503141	7.90938935413945	3.45352623661071	0.000733758635779856	0.00116704526446477	-0.991018251051631
THRA	1.31460998837879	7.49108235425795	8.549693009157	2.00112746058921e-14	1.66226987726277e-11	22.3282161155834
PAQR7	1.31401292197605	7.41556392853182	6.10939927482954	9.48368910240725e-09	5.66083364074835e-08	9.68909412457418
FAM20C	1.31359380097068	8.36550506263463	5.16442545794041	8.19256860947224e-07	2.44384498142265e-06	5.41341690928378
AP1M2	1.31350736458516	8.53528162849359	6.6998139747767	4.78895397445065e-10	5.7485902236662e-09	12.5672457360698
RAMP1	1.31263759395214	10.0844093725224	4.65585079661828	7.45688226300787e-06	1.73766136145648e-05	3.31146505504656
EIF3G	1.31198037156474	10.8210042077801	6.51090614200638	1.26356430935442e-09	1.20643764709242e-08	11.6310717609523
CCDC61	1.31173691832624	6.7542361556844	6.34699858102	2.89985683982016e-09	2.24123871510396e-08	10.8301830506213
ORAI3	1.31173046462979	9.20714702189099	6.27293716021063	4.20599020732177e-09	2.99809141780488e-08	10.4719181988734
TMEM204	1.31157756514236	9.100956975906	4.53059443049679	1.2555978482596e-05	2.78673836646145e-05	2.81775537879615
PTPRO	1.31127763686343	12.3607222349496	4.79335081410759	4.16406165906563e-06	1.03437416810123e-05	3.8646238649715
DCTN3	1.31071361733974	10.4515166055958	5.92171364985325	2.37731891662015e-08	1.19876138005208e-07	8.80526784774876
PML	1.31062747105488	8.00305143702379	7.32314786299691	1.78447358898317e-11	5.91344173370486e-10	15.7468242914233
UBE2S	1.31008302811352	9.16342643419853	3.7641150318231	0.000245814950278475	0.000423807151026677	0.022752702048682
SHISAL2A	1.30992563306553	6.45136227154033	6.02581287720881	1.43070376615207e-08	7.88088811947603e-08	9.29351108777559
C1orf210	1.30958222840485	7.08084886542346	4.80381569569292	3.98165640471542e-06	9.93818886273119e-06	3.90719460629014
CCDC85C	1.30931992016994	7.25725937817892	5.02092566746121	1.55023782413925e-06	4.28325584201626e-06	4.80503869714608
POLR2J	1.30929682327268	10.6027689695574	5.74371246173798	5.60101101429217e-08	2.42405686829039e-07	7.98213633660807
PALM	1.30920204418084	8.02825391794614	6.18253939505716	6.60170294223055e-09	4.24224954410483e-08	10.0377724628434
PSMG3	1.30911496955881	8.83719494267972	4.90573806214443	2.56554221262576e-06	6.69038425477541e-06	4.32523445980032
HSF1	1.30896215779238	7.90659799841914	6.81312265339647	2.6593707180341e-10	3.76542717576192e-09	13.1352150727424
GNAI2	1.30884209005937	9.35354869102168	4.33546911304632	2.77421488937723e-05	5.70352042022643e-05	2.06860376881441
KAZN	1.30868855481531	8.50748752516608	5.67333829443432	7.82793262298354e-08	3.21264955475543e-07	7.66090994540602
NPDC1	1.30818519383051	9.87845762227164	4.5274759511894	1.27183983157052e-05	2.81776747890623e-05	2.80558979190133
CTSF	1.30717362885767	8.98518956484294	6.28867473246202	3.88716868870124e-09	2.8126667747513e-08	10.5478549100375
SFN	1.30628879258691	10.8628518187283	4.59953250996349	9.43642291401855e-06	2.15549885504111e-05	3.08826323649386
SPINT1-AS1	1.30604492182074	7.40187863850836	5.69617629555604	7.02391555064237e-08	2.94178110121022e-07	7.76488901275551
GRWD1	1.30604182814743	8.45614712360069	7.19203941494808	3.60235834785885e-11	9.5298057355247e-10	15.0673139678251
HOMER3	1.30561850407124	7.95607957117758	5.81207525812111	4.03715804848412e-08	1.84451735522762e-07	8.29648444963368
SLC25A35	1.30545450214509	8.37822704280558	5.55817997761775	1.34687005555981e-07	5.12427508161075e-07	7.14056139810826
CAMSAP3	1.3051015203629	6.53251525252024	5.49513826681037	1.8078210360607e-07	6.59603224284519e-07	6.85854648885046
LRRC32	1.3042719431301	7.41641619155978	4.31376613741685	3.02553220313406e-05	6.16284637094169e-05	1.98681388911294
RBM38	1.30405783908727	7.3264052766009	6.12955980841429	8.58442685863937e-09	5.21765651993398e-08	9.7849708418548
TRADD	1.30405167994028	9.33444646529714	6.75302743526014	3.63509959907763e-10	4.73284649994851e-09	12.8333954673557
ARMC6	1.30309351791424	7.81124960848514	6.48378767701362	1.45078559851166e-09	1.33309650128726e-08	11.4978189650435
MBD3	1.30299803314792	9.68327161274173	6.47724254634545	1.49991747092635e-09	1.36216994808617e-08	11.4657017223388
FCGRT	1.30281572805475	9.59961312702065	6.57803476255649	8.96465855986337e-10	9.26968013741889e-09	11.9621679433679
FLYWCH2	1.30218142445746	7.57159155631328	6.28276874448002	4.00392736025381e-09	2.87876139115767e-08	10.5193451860443
SREBF1	1.30210630045918	8.35503814921721	5.89967137664439	2.64554814012927e-08	1.30807658039725e-07	8.70252632800295
VPS37D	1.30195463357822	7.93938903651616	6.57996048285161	8.87659909609269e-10	9.21686872810958e-09	11.9716920181315
APEH	1.30164184372406	8.57835150951011	5.45365413343288	2.19182642825256e-07	7.80736343511348e-07	6.67408514925483
CARHSP1	1.30075646997981	10.0222492858218	4.94797598634842	2.13465329357535e-06	5.68450096985442e-06	4.50027581513644
CIB2	1.30060657787738	8.24754606916537	6.3729620799232	2.54410611886648e-09	2.02165575517069e-08	10.9563186236606
LARGE2	1.30059005125772	7.80460804863565	5.67367299766962	7.81552313070555e-08	3.21046646215907e-07	7.66243195773616
ARHGDIA	1.30037475875721	10.1639062667572	5.91366661108957	2.47199812405677e-08	1.2374888158195e-07	8.76773349676954
AIP	1.29934346856531	9.12524497538784	7.25322175766955	2.59720870390109e-11	7.66853565180275e-10	15.3837409522566
CRYAB	1.29927433297486	9.1690977940576	3.45560695131948	0.000728566717130576	0.00115997205410772	-0.984468321103134
PPP1R18	1.29912930904691	9.07539666856839	4.90911452324008	2.52820255149042e-06	6.60268367041932e-06	4.33918859674971
BLOC1S4	1.29843911949361	8.6496632781163	5.1362021259911	9.2955978203511e-07	2.72589194731877e-06	5.29284478787276
TMEM132A	1.29816120429297	8.2758007632794	5.10104137877554	1.087323540217e-06	3.11807855261307e-06	5.14326008965249
LMF2	1.29793418005346	9.33608711973621	7.35435835905077	1.50852333865345e-11	5.31059218896657e-10	15.9093662876769
WFDC1	1.29753871681944	9.13876755149216	2.94176787876913	0.00382469775109956	0.00548523641559628	-2.49895553020981
MARK2	1.29690396447283	6.98243737222284	5.07619749211448	1.21419621678374e-06	3.43838292298304e-06	5.03798700662135
ABT1	1.29667009132642	8.54867764603471	6.97209770097386	1.15627831786872e-10	2.07298242311428e-09	13.9398645983768
CERS4	1.2964472655912	6.73895128974195	5.06323698700115	1.28598278455209e-06	3.62765349683475e-06	4.98320731742738
INTS11	1.29619222524884	9.08380774746844	7.26153300438483	2.48409018716855e-11	7.42248530746286e-10	15.4268166347805
ACOT7	1.29607962464645	7.86935078873088	4.06467055134092	8.01235181662627e-05	0.000150442892759438	1.07072022896062
COMT	1.29590258355728	9.70207806191938	6.75182149568359	3.65792211396309e-10	4.75262873201044e-09	12.8273523127823
PIP4P1	1.29581383253658	8.52628330128878	6.65771590422383	5.95168086364891e-10	6.76623572637459e-09	12.3574386154399
PDK2	1.29523647186636	7.71824935260314	6.8258048385471	2.48921614895251e-10	3.593932006483e-09	13.199076860052
BCAT2	1.29488061164896	8.35591819657368	5.69122023510927	7.19121998618076e-08	2.99674250929138e-07	7.74230276076477
FLJ20021	1.2948312604461	7.22325131334513	6.82248420313875	2.53270086058718e-10	3.64040519299883e-09	13.1823500358989
CHIA	1.29470037921072	6.70822304725702	3.61027634042831	0.000426095609181382	0.00070516021920574	-0.48838476443709
ZFPL1	1.29431333285097	8.19016528326097	6.48072189455699	1.4735986893642e-09	1.34513111131707e-08	11.4827729117434
SHISA5	1.29314550212069	10.1115627022321	6.53368316290544	1.12487183678224e-09	1.10049871560829e-08	11.7432163528747
LYL1	1.29269152703895	7.24555289817948	6.07782178905224	1.10813577586434e-08	6.41562833065144e-08	9.53928335164229
SLC39A3	1.29249732947628	8.74730077698086	6.44559268580007	1.76160503580976e-09	1.52005531483308e-08	11.3106360589096
RRP9	1.29210841528016	7.55104598708523	7.04297779572464	7.95407450718675e-11	1.5996735997562e-09	14.3014463914082
ASL	1.29176383005205	9.18751202118727	3.9975748390621	0.000103444407987724	0.000190246099413586	0.83123261257363
ALKBH4	1.29170642471685	7.15891363933717	6.36430938198314	2.65761100082245e-09	2.08970735469191e-08	10.9142513229766
FGD1	1.29143744842605	7.95145223434325	7.23809428932754	2.81632880046175e-11	8.06726619551912e-10	15.3053936163167
TMEM201	1.29112680312466	8.21537768928457	6.07228866316947	1.13873233961835e-08	6.54757958082354e-08	9.51307856488347
JUP	1.29072936380799	9.7098099620828	5.47553639339244	1.98028686754834e-07	7.13957591714476e-07	6.77127457807873
TNKS1BP1	1.29059122559709	7.55700420771584	7.33214366184621	1.70017804929209e-11	5.71003193913193e-10	15.7936433240226
TBC1D10B	1.29053968557863	8.79719147763158	6.82746499817672	2.46775302799653e-10	3.57121982913319e-09	13.2074409621934
NAGLU	1.29049176696599	7.99821086602085	5.38524035876907	3.00565682185265e-07	1.02519802902502e-06	6.3718423132991
RNF166	1.28932900406444	6.27999175306958	6.08043414967473	1.0939722248181e-08	6.34556252057345e-08	9.55166018536105
EMILIN3	1.28902832194359	8.55269933214406	3.7933349759863	0.000221021380962846	0.000383662079520348	0.121799319730334
USP11	1.28883461982829	10.1414329971912	5.0624432769991	1.29051064327854e-06	3.6396022216502e-06	4.97985567717956
WFS1	1.28879916824117	9.46507146151004	5.8311823178902	3.68269904554724e-08	1.7102657513052e-07	8.38474361942912
H2AFJ	1.28821600534011	10.142984063125	4.90772541326971	2.54350018367379e-06	6.63994338940866e-06	4.33344691229983
BCL2L1	1.28804468978112	8.91766624691316	6.7478765982448	3.73357182965256e-10	4.79590773169803e-09	12.8075875420898
C1orf35	1.28784872724066	7.73228641020536	5.89366283387862	2.72367403757604e-08	1.33400072752348e-07	8.67455910525507
DMTN	1.28765765629302	8.12920863138977	6.63399227418841	6.72530120061792e-10	7.42883448224284e-09	12.2395002431626
FAM109B	1.2873906587792	8.60089027588346	5.76200489342464	5.13229688710758e-08	2.25329172703877e-07	8.06602848096811
EXD3	1.2871479634179	6.83991393193674	6.80010571629289	2.84595179657791e-10	3.918293854736e-09	13.0697279818618
SMTNL2	1.28668281250098	6.57657651956617	4.95435230964271	2.07603710851823e-06	5.54764887242529e-06	4.52679109877476
KCNQ1	1.28526982663854	7.66241251956144	6.89479495157018	1.73548640260208e-10	2.77588710865494e-09	13.5474868711029
ZDHHC12	1.28495223863968	8.16907039704515	5.78593132214532	4.57683174580899e-08	2.05060494616253e-07	8.17600305120598
AKT1	1.28488664589121	9.38743414655667	6.45103242205452	1.71362917728768e-09	1.49417911469591e-08	11.3372589778146
RITA1	1.28482682541144	8.666468037955	6.31380860352834	3.42662985949104e-09	2.54596350919847e-08	10.6693463311468
SCARNA17	1.28476250282586	6.38959953438053	6.42773011775189	1.92863701759986e-09	1.62590103107539e-08	11.223297700811
RNH1	1.28473441243439	9.79767337167552	6.7180012111848	4.35884518496862e-10	5.35629216580403e-09	12.6580919821916
TESC	1.28469679491556	7.01467730285974	4.33694631111215	2.75785882227758e-05	5.67325754095735e-05	2.0741820470509
FNDC4	1.28446450142457	7.85248464423171	6.22379717230665	5.37626527297776e-09	3.60733792683376e-08	10.235484012403
COMMD4	1.28422654803557	9.65774562404901	5.67474801912183	7.77579562485699e-08	3.19968340441606e-07	7.66732082947499
IL27RA	1.28349490794382	6.63199290959182	5.77676230611159	4.78236197197861e-08	2.12663205463432e-07	8.13382632744227
TIMM13	1.28320564436094	9.94878154226241	4.33773408117062	2.74917427849043e-05	5.65912960680502e-05	2.07715745683989
B4GAT1	1.28313749890543	8.72680422369527	6.04118917024193	1.32677972956605e-08	7.39672278764789e-08	9.36604656411576
TFEB	1.28249675248114	7.59568043040437	6.12530191290525	8.76708742892697e-09	5.31296554822856e-08	9.76470681912513
CDK5	1.28249470370437	8.13935554632918	4.72990365553471	5.45597917642852e-06	1.31874879802715e-05	3.6079419003736
MYCN	1.28221542072385	6.58132169180872	4.98572064030453	1.80969060229862e-06	4.91365110146889e-06	4.65757747660304
EBF4	1.28210078701164	7.5380636761477	6.70135537569193	4.75093347069331e-10	5.71948126037089e-09	12.5749403365776
ASB16-AS1	1.28206157455021	6.63347588634498	5.92025589558273	2.39420251048179e-08	1.20678654047747e-07	8.79846611484771
ABHD16A	1.28181704543367	8.60292318339921	6.16802196137141	7.09513330586609e-09	4.49429989147412e-08	9.96837829142188
CXCL2	1.28068571981176	6.18448322470626	2.19910384798463	0.0295241794902246	0.037347337710477	-4.30161940394119
PCYT2	1.28054778783455	7.62491403026097	6.0966948936236	1.00972493492332e-08	5.96264108490265e-08	9.62876849615095
C12orf57	1.28017154116652	11.5621508536243	5.48054788700705	1.93472258872731e-07	6.98743288566442e-07	6.79356795442937
LAMA5	1.27963546694097	9.91869223866066	6.05949393036403	1.21269652710937e-08	6.89648504234719e-08	9.45253526679307
FBXL6	1.27868377070826	7.07693603019214	6.45524865612663	1.67733134700695e-09	1.47283640477143e-08	11.3579020647342
RFX1	1.27861623286883	8.59843496424523	7.61214528808561	3.72608036088377e-12	2.21301610046283e-10	17.2628896168047
CCAR2	1.27841172657797	8.45000583512397	4.72762183063609	5.50902084531565e-06	1.33002130851837e-05	3.59875615396641
ZNF703	1.27798094765299	9.54162935456691	5.4449203572915	2.28228450538045e-07	8.09717110963565e-07	6.63536391066063
TIE1	1.27775026943265	7.54508848328593	3.93153980917296	0.00013262958321683	0.00023964103928099	0.598610971690613
MIEN1	1.2770499006195	9.93593743598796	5.43167206261914	2.42650023370555e-07	8.53350068077087e-07	6.5767035725777
MMP15	1.27704150360948	7.3176571409862	6.55180098575078	1.02535968256684e-09	1.02453742139397e-08	11.8325663773798
PPP1R1B	1.27600075809814	6.65534099340568	4.07995420801817	7.55628752805733e-05	0.000142653549393325	1.12571019475892
CCNQ	1.27561807452076	8.49354064569545	5.58515687036128	1.18676808304625e-07	4.58800195927902e-07	7.26186034433829
TMEM53	1.27533230517703	7.93901741815148	6.13887461508528	8.1977681770599e-09	5.02183832282037e-08	9.82932928760503
NHP2	1.27514437577501	11.3898629764648	5.75147059337783	5.39731181875191e-08	2.35153420883254e-07	8.01769662712854
FBXW5	1.27514233385892	8.59717734066636	6.14352213185708	8.01130109764301e-09	4.93185828441857e-08	9.85147565091464
RANGRF	1.27508072665261	9.18672233125875	5.12394746981984	9.81835532518312e-07	2.85699923754745e-06	5.24063078678272
SYDE1	1.27494685568401	9.0282140578119	6.39546899185568	2.27073648102409e-09	1.84441828901957e-08	11.0658855686511
MCRS1	1.27453625797608	8.49217599963056	6.62535539716906	7.03089791916724e-10	7.69139491420753e-09	12.1966164877441
PREB	1.27439212777019	8.82553087736481	4.35008619577438	2.61639112934642e-05	5.41352266218139e-05	2.12386489370513
RNF26	1.2743317664358	8.80053743281088	6.42963043764019	1.91015085147123e-09	1.61578272975774e-08	11.2325831215068
ACADS	1.27384948887389	7.70625990996345	7.10393096827098	5.75834360901779e-11	1.28331935679588e-09	14.6137380395762
ETFB	1.2731423078403	9.11698988473318	5.26546813478214	5.19420657311001e-07	1.64180146882168e-06	5.84869453967514
F12	1.27312319187419	7.14186657988162	6.56161034772212	9.75155779487769e-10	9.83841377523693e-09	11.8809958102753
CDIP1	1.27309231855414	8.13538333504372	4.83325913350555	3.50900947177591e-06	8.89205979628388e-06	4.02732234881038
ITM2C	1.27308149570692	9.43221270372241	6.76720716238413	3.37706027643343e-10	4.46689713846714e-09	12.9044923675207
CDKN1A	1.27161121786053	9.31034939525419	4.67705586701684	6.82097919575643e-06	1.60478475791399e-05	3.39601618400189
LSM7	1.27091620328074	10.6593511312504	4.09311310197286	7.18360264244655e-05	0.000136195509623987	1.17318463917837
MROH1	1.27083764179528	8.44637004938688	5.775051622169	4.82169680956613e-08	2.1359845766479e-07	8.12596179910038
URM1	1.27067218401873	8.58941066792067	6.54149397339632	1.0808550210142e-09	1.07054479823823e-08	11.7817204683335
CARD10	1.2704858489943	8.44805203531478	4.20840608091488	4.58990606805598e-05	9.03764690391554e-05	1.59420943693209
NAPRT	1.27036666000172	8.48627385564154	4.41153599712389	2.04236545697355e-05	4.3261023471701e-05	2.357713897269
MZF1	1.27002856166789	8.97652430006454	6.2105918427242	5.74191150507217e-09	3.79746376609338e-08	10.1721230060395
SLC26A11	1.26997132886007	8.64020847010913	5.34879217618871	3.55285364971525e-07	1.18523578247529e-06	6.21182829235199
PLVAP	1.26841967757087	7.57156820402337	5.57830717468434	1.22556201941054e-07	4.71894399315678e-07	7.23102646777711
EFEMP2	1.26814586291727	9.86713031140788	5.09465884940967	1.11862921037839e-06	3.1997520572348e-06	5.11618152515886
IFT27	1.26780590436173	8.2104899310736	5.23872260912978	5.86313766320782e-07	1.82181284996432e-06	5.73293266499183
HYMAI	1.26761207155804	6.45643452714762	4.48463331073969	1.51655710620359e-05	3.29605817953893e-05	2.63908281688591
LRRC41	1.26734706129693	9.49884842345114	6.56203624031692	9.73031843860679e-10	9.82494066005192e-09	11.8830993174492
NKIRAS2	1.26727029837815	8.38739842219567	5.91013006425527	2.514768984528e-08	1.25507716919245e-07	8.75124726091369
RFXANK	1.26726400649895	9.00859146497528	6.00211876672978	1.60667965261767e-08	8.69267410838738e-08	9.18194665751719
MMP24OS	1.26664422128985	9.21124603961047	8.10902679157566	2.39383133732568e-13	4.35119436813007e-11	19.9221716056838
LZTS2	1.26642666170177	8.68565495288423	7.39631073184959	1.20305516640799e-11	4.73452268904836e-10	16.1283152368671
TRAF4	1.26617129376083	7.96059218783733	6.3360245586648	3.06454793595841e-09	2.33203098720713e-08	10.7769529240452
CTNNBIP1	1.26546687705792	8.68021692730606	5.54990303848215	1.40009429568445e-07	5.30732428482759e-07	7.10341897633629
CPNE2	1.26545793690911	9.66403197500732	5.43463742356829	2.39346696139229e-07	8.43376657700688e-07	6.5898255209324
TELO2	1.26539230471216	7.72252075816608	7.71521187120089	2.1193585879381e-12	1.55336517680639e-10	17.8092841633503
ZNF282	1.26515532362807	8.40027834425293	6.26569591529845	4.36119756677698e-09	3.07529834080595e-08	10.4370129608605
MFSD10	1.26506825523421	8.5742623653139	6.8224546713328	2.53309093284911e-10	3.64040519299883e-09	13.1822012950163
STXBP2	1.26457711851835	8.16344227761616	5.20202396862597	6.9191678926747e-07	2.1073779502011e-06	5.57472885766542
KCNH2	1.26449965647431	6.83336320642352	6.62308801096049	7.11336768740576e-10	7.76116999869315e-09	12.185363196803
CUTA	1.26402732579956	11.3233579721497	6.20386463936509	5.937474593511e-09	3.89872901889534e-08	10.1398737416399
ZNF362	1.26364483280192	9.69684833999665	7.36151835757255	1.45143277973797e-11	5.27255173047671e-10	15.9466967403496
NR2F6	1.26335463125883	9.94017425353445	5.76940678637769	4.95375388659263e-08	2.17874244359139e-07	8.10002079551569
TOM1	1.26323051607989	7.61792467293616	6.06241899944988	1.19538193190198e-08	6.81954532538726e-08	9.46636992744977
UBE2J2	1.263153194724	9.42908923459955	6.72456577015851	4.213152520139e-10	5.21309636553445e-09	12.6909125269612
HES6	1.26205165408756	7.99563000640998	5.06166025022505	1.29499274350036e-06	3.64646544271515e-06	4.97654950102846
FOXL2	1.26192544678776	9.85636398823939	3.44306365640345	0.00076039610750137	0.00120663977323829	-1.02390345145236
FAM234A	1.26189374038454	8.42962601799311	6.91006230001689	1.6019917684834e-10	2.61952984715264e-09	13.6248167427862
ELOF1	1.26171302523278	8.94810998472404	6.50995960046468	1.26967879164535e-09	1.21040818987905e-08	11.6264158076895
MPDU1	1.26165983121632	9.18350159893235	5.36298130127869	3.32916043642533e-07	1.12113675007265e-06	6.27403710213255
APOC1	1.26142129298483	8.99375398874991	3.81546071524206	0.000203846314676551	0.000355582399673782	0.197210840810141
PHC2	1.26127300922602	10.6977708270167	5.81560618176279	3.96922843477355e-08	1.81892557180134e-07	8.31278136448381
MYDGF	1.26081961674621	10.3524527554011	5.54427614373275	1.43744601495758e-07	5.42416031083328e-07	7.07818843086855
PRRT2	1.26048426857766	7.12215330341269	4.6895426989144	6.47139427869828e-06	1.53470827393568e-05	3.4459349452976
FBXL19	1.26030853953618	7.5177677238676	7.03922113030901	8.11369895093481e-11	1.62013924565141e-09	14.2822397883925
FARSA	1.26018815426784	8.25955047743674	6.95250083920419	1.28189969293647e-10	2.25281666769936e-09	13.8401975758945
DCHS1	1.25974294774563	9.42096668783348	5.13665634513479	9.27675173950663e-07	2.72228748644024e-06	5.29478171948634
IHH	1.25951861437557	9.04000185795086	2.85528959198186	0.00495943742813788	0.00698875710864035	-2.73293442875088
PPP1R37	1.25904394791774	6.71308181315946	6.07161824708797	1.14249544044876e-08	6.56315960718835e-08	9.50990441324264
ZDHHC8	1.2590405429223	8.23823390450299	6.73187736810317	4.05653097920437e-10	5.09006807662502e-09	12.7274868142548
ZBTB22	1.2590136659233	7.63488317369961	8.45289525509975	3.46344607528701e-14	1.93273632690006e-11	21.7962897999982
GPAA1	1.2580270707453	9.86764530581978	6.84346867000514	2.26999844431446e-10	3.35916634396178e-09	13.2881202646542
CRACR2B	1.2573932794339	7.17777459513516	5.34656109769456	3.58933561286119e-07	1.19612521359322e-06	6.20205643492438
SAMD1	1.25728076046734	8.1631946883479	6.43794901081924	1.83126097085611e-09	1.57145397361344e-08	11.2732468433751
ABCA3	1.25700536617293	6.88899120842099	6.10426408352885	9.72715318945708e-09	5.78796589105034e-08	9.66470152704886
MXRA8	1.25687594467304	10.2992200895617	5.38797365300733	2.96811225800748e-07	1.01433567566575e-06	6.38387038332065
CRB3	1.25646368256735	8.29776947125941	6.56484890065873	9.59119077153372e-10	9.73177825841288e-09	11.8969929745318
OVOL1	1.25620729143358	6.79992546830701	4.7585436493679	4.83085250839784e-06	1.18163373095087e-05	3.72350541187113
ST14	1.25596197695338	9.26106853372175	6.67927560031172	5.32513099954398e-10	6.22430884186848e-09	12.4648039850719
C9orf116	1.25587789434656	8.12122737984363	4.00093979270459	0.000102134736977901	0.000188087322309288	0.843168452547471
PRELID1	1.25518356968606	10.5717227628659	5.62873808089949	9.66615664682381e-08	3.84302207464661e-07	7.45859408814923
PEPD	1.25515637642664	8.53446265672512	6.39006209930804	2.33364418212347e-09	1.88445926826043e-08	11.0395451053955
TNFRSF1B	1.25513236178072	7.4888587487152	3.92778103817494	0.000134507411196733	0.000242717211225386	0.585462578008121
TMEM91	1.25498688897752	7.16939193390233	5.99400261369907	1.67171265943265e-08	8.96665507384023e-08	9.14379008368434
WDR13	1.25495886295035	9.97311169873885	6.01034475512289	1.54330198405473e-08	8.38985284525392e-08	9.22065014319448
ARHGAP23	1.25469011275874	8.17832463973565	7.14554811063949	4.61541254961926e-11	1.1232039134425e-09	14.8276661345935
RALY	1.25451704513425	9.29677317989198	5.39571648960158	2.86422409700584e-07	9.83960084055493e-07	6.41796477519646
GTPBP1	1.2540604877458	8.69336010369971	5.80483939341982	4.17994408659587e-08	1.89872779143218e-07	8.263106040729
ST3GAL2	1.25405895213234	7.68175831132783	7.61829438392232	3.6030239939867e-12	2.1779663610588e-10	17.2954069778951
SLCO2A1	1.25396706206066	6.47384351097363	5.12800639132288	9.64211925125049e-07	2.81294324211147e-06	5.25791549632369
GPS1	1.25385584380776	8.67463120500305	5.79144975493653	4.45733077142443e-08	2.00230655752298e-07	8.20140686437648
ABHD12	1.25379808389459	8.47409180603049	6.41005142169163	2.10927802980513e-09	1.74036388236799e-08	11.1369854309262
PLIN3	1.25358432147749	9.76966835418862	5.57941417863856	1.21920943494367e-07	4.6959349488093e-07	7.23600803523373
MCOLN1	1.25301704441366	7.8606215888194	6.69262421705275	4.9703002213189e-10	5.90371217899271e-09	12.5313665344429
TYSND1	1.25196201405773	7.16361005007661	6.60399655116788	7.84666636318545e-10	8.37784600559475e-09	12.0906881878144
PRADC1	1.25131925467531	7.91659435328712	5.03262088022035	1.47233527183993e-06	4.09166056839086e-06	4.85418357906614
DIO3OS	1.2510023185584	7.73454151405602	5.31569821416212	4.13308481832789e-07	1.3509505990652e-06	6.06715407593632
FAM110A	1.25099613892583	6.9768795176138	6.24700879576037	4.78823533447826e-09	3.31636532893825e-08	10.3470373977686
CIDEB	1.2500284272835	7.88665903116923	6.4216843076612	1.98862981839353e-09	1.66379360292958e-08	11.1937661347816
FES	1.24885489583276	6.73126676090556	5.48891067083516	1.86095911983296e-07	6.74841403757819e-07	6.83079831659571
SIGMAR1	1.24826103745034	8.74812010374389	6.1654715616114	7.18548552568850e-09	4.54011915061251e-08	9.95619668440664
VEGFB	1.24794277782684	7.89009048881529	5.60704850126867	1.07066391112134e-07	4.19248030564798e-07	7.36056405017469
DHPS	1.24705608130547	8.79378175594332	6.19114651461915	6.32525313590096e-09	4.0984219486909e-08	10.0789581054648
MRPL11	1.24701915749946	8.88118557345551	4.92207389515131	2.38972193860538e-06	6.29113360554047e-06	4.39280894429254
MAP2K2	1.2468728503414	9.72081040189584	6.34284135605339	2.96119477427594e-09	2.28092018078533e-08	10.8100123206817
SRF	1.24597331153492	8.31229497387802	7.05601131515321	7.42395710438278e-11	1.51892455698866e-09	14.368119213021
ATP6AP1	1.24536026071416	10.5212507455902	6.71267647198217	4.48066283694381e-10	5.48419046643614e-09	12.6314818672018
P4HTM	1.24531643031066	9.30068158857105	7.10954493924608	5.58920366093292e-11	1.25933955904564e-09	14.6425629133159
C19orf54	1.24478235803086	8.03647398573139	6.38435205898255	2.4019416889962e-09	1.9352685239223e-08	11.0117407881793
FANCG	1.24475575863361	8.22237366358099	5.12079740287715	9.95728562785671e-07	2.88798368070518e-06	5.2272227655148
CACNA1A	1.24456716676651	7.3578261680825	5.32882967996408	3.89256157990701e-07	1.28174728556135e-06	6.12448959007375
RRAD	1.24400943529909	6.64412257372141	5.08347041134923	1.1756353632771e-06	3.34428435208936e-06	5.06876897070379
PKDCC	1.24373499949547	10.6824499538421	4.33726596560646	2.75433170964293e-05	5.66880956427996e-05	2.07538933367032
TWF2	1.24328185020584	8.65706129173419	4.96788717775694	1.95674676047164e-06	5.26247887664076e-06	4.58315294591405
EHD2	1.24269027171272	9.81994413409535	5.87886554289044	2.92585108698794e-08	1.41412352769084e-07	8.60575598096798
CHMP1A	1.24244993722882	9.13875057980953	7.54049966337356	5.50625497201107e-12	2.82315617496974e-10	16.884793137092
SBK1	1.24239171225305	7.2710915871626	5.48086682895263	1.93185770594876e-07	6.97910902178067e-07	6.79498719175832
SPTAN1	1.24229661644639	9.14430926521084	5.60325776531965	1.08994052320905e-07	4.26394314574088e-07	7.34345533831346
PTGES2	1.24226648906873	8.48137129349458	6.53093348203429	1.14078389003699e-09	1.11309062410814e-08	11.7296672383796
TJP3	1.24226382713464	7.4769251125159	6.21296640929623	5.67440529732031e-09	3.76882142881722e-08	10.1835109887033
GSTO2	1.24177389712029	8.35062402253778	4.08900943495537	7.29789842028611e-05	0.000138194246682014	1.15836667780434
LIMS2	1.2417559116627	7.48747526499252	7.30174994728673	2.00196647636281e-11	6.41246845642174e-10	15.6355575336765
GMPPA	1.24173133068142	8.03315053992433	4.84110825880948	3.39248811823863e-06	8.62349842498112e-06	4.05943401916473
GPER1	1.24167250999723	6.76759719354619	4.10095356669593	6.96997053763592e-05	0.000132386940394731	1.20152809421442
TAPBP	1.24165268125001	10.2350401329399	5.99432117363094	1.66911206954988e-08	8.95656175133138e-08	9.14528716842144
FAM222A	1.24137541140967	6.33110784434193	6.37917152885607	2.46560590854221e-09	1.96932369361769e-08	10.9865264031175
ZNF784	1.24120673117945	7.45690911344765	6.73435206778354	4.00483278877538e-10	5.04552240122763e-09	12.7398703099076
TMEM255B	1.24112515237703	6.25525306791365	5.40572089932471	2.73523444369286e-07	9.45119832734694e-07	6.46206452971585
LFNG	1.24055033050067	8.31842048940352	4.63385875584052	8.17678772408766e-06	1.89056921584955e-05	3.22407051655118
TGFB1I1	1.24048127435989	10.5901803727536	5.13813672293596	9.21558685023202e-07	2.70752681334334e-06	5.30109531262868
KRT8	1.23991338382034	10.1079194001608	3.53792615259926	0.000548771437468022	0.000891020603446906	-0.72268882451292
AGPAT2	1.23900323553059	9.30380386036439	5.54389978391023	1.43997878193277e-07	5.43042845728885e-07	7.0765014392605
FAM83F	1.23875475307895	6.39915639543181	5.29405534794712	4.56148446303822e-07	1.46825358846438e-06	5.97285806881376
UNC93B1	1.23850369589104	7.44017973800882	6.15793346230598	7.45919778801345e-09	4.66808661168496e-08	9.92020861686771
NOXA1	1.23849639744359	7.52993554488268	7.31753919956501	1.83910944452847e-11	6.0462542688192e-10	15.717646281722
RTL8C	1.2384099208351	11.2003110436927	6.66761606591811	5.65542585916426e-10	6.49461808342734e-09	12.406718780036
DXO	1.23789081819751	8.42436212733697	7.12979527205229	5.01891145871417e-11	1.18253334796936e-09	14.7466239319293
MBOAT7	1.23776517483448	9.02939119547741	7.03339561477915	8.36751270392806e-11	1.65706876068957e-09	14.2524652135004
C6orf136	1.23652814712614	8.0235342513166	6.83194954516233	2.4106842310053e-10	3.51311409571065e-09	13.2300396469645
CLIP3	1.23590877282967	9.09802640594756	5.93983205061086	2.17697408446719e-08	1.11396702638444e-07	8.88988863130472
FRAT1	1.23518232458639	7.15328337403417	4.41398759879654	2.02218470974616e-05	4.28656370932922e-05	2.3670946584431
AQP1	1.23507628338335	7.68583187040809	4.03518710308712	8.96748830321674e-05	0.000166793408356591	0.965097480307302
SLC35C2	1.23442828435536	9.13211888218519	6.80306034498467	2.80249897981192e-10	3.9015394860177e-09	13.0845870880239
AHDC1	1.23385427689132	7.26474877051135	5.10337435487434	1.07609456525056e-06	3.09228281435008e-06	5.15316373207779
USP21	1.23321386695908	8.71865001364209	6.88472747580232	1.82946441360443e-10	2.87454307610482e-09	13.4965394547927
KANK3	1.2327834156051	6.48804381453763	5.93415945432389	2.23784840893888e-08	1.13903558722951e-07	8.86337881183014
TMEM161A	1.23180076677074	9.37869851833147	7.83966976523021	1.06827998150571e-12	1.13423416179314e-10	18.4728416895847
AP2A1	1.23146223821704	8.00966721557909	6.53227235894247	1.13300846737773e-09	1.10723807870796e-08	11.7362642139033
MICALL1	1.23135201090078	8.66692671868429	4.33280284647526	2.80397301453763e-05	5.75956211030973e-05	2.0585389069204
SLC29A2	1.23047240450782	6.31323379883316	6.30721697059976	3.54193855661266e-09	2.61293987065683e-08	10.6374582783728
SH2B2	1.23010377877508	8.5437179599484	6.4336464720892	1.87165528936023e-09	1.5929525208626e-08	11.2522112342202
ZNF775	1.2299204436735	7.14370783753824	6.26255716784911	4.43021029346047e-09	3.11514787000663e-08	10.4218900335993
PHLDA3	1.22968293308721	7.82695952630405	5.33655246437893	3.75754074583848e-07	1.24419233837756e-06	6.15825255304201
ZNF469	1.22951607230262	7.96589760506347	5.00191628917464	1.68548117410359e-06	4.61157124052059e-06	4.72532644987035
FAM207A	1.22933562966777	6.95964092682712	7.17727071074077	3.89769076251306e-11	9.8955231115777e-10	14.9911106010549
C20orf27	1.22917323468566	8.923063369261	4.63994163211327	7.97121167808304e-06	1.84680731701217e-05	3.24821328762991
ZNF444	1.2285132362033	8.28764101615614	7.43453803229985	9.78473516168001e-12	4.16101706875539e-10	16.3282805804088
RAC2	1.22838329839107	9.0863281036872	3.68162906545419	0.000330814538077709	0.000557396774097127	-0.253482876275617
RUVBL2	1.22794544727346	10.2013571153165	4.82742490648966	3.59812285277841e-06	9.08646346688669e-06	4.0034777195441
KLHL21	1.22783712990933	7.48253524916861	4.9658521490048	1.97424767467337e-06	5.30611001432921e-06	4.57467187934958
PARD6A	1.22724374195574	7.12204034644917	6.83521442023378	2.36995797073521e-10	3.47407956651302e-09	13.2464966576948
CAMTA2	1.22712720405573	7.23435494180154	5.80560216471937	4.16466191806139e-08	1.89316627139894e-07	8.26662345830965
MAD2L2	1.2263464377548	8.83532601290681	5.46587911868075	2.07106553560973e-07	7.43475432996277e-07	6.72835140085051
ZNF423	1.22502923849681	8.30021390485786	3.74845531289159	0.000260165657993091	0.000446325774279762	-0.0300730746698221
SMIM37	1.22445494368981	9.38872098449322	3.36083043805545	0.00100364057935486	0.0015631702023452	-1.27944339970314
ARF5	1.22440641161823	10.0520260131824	6.12280619404347	8.87592150250176e-09	5.36603502771334e-08	9.75283298938103
WFDC2	1.22382306328081	12.1022104894321	3.86869121281171	0.000167568891259097	0.000296915299358411	0.38008389499971
SMYD5	1.22264808655647	7.59921746127496	7.21663955550439	3.15878604587862e-11	8.66926742987832e-10	15.1944001223039
SELENON	1.2226184367937	8.80765754723854	6.39298805987818	2.29939140774102e-09	1.86162553219318e-08	11.0537978652669
SPINT1	1.22245362904542	9.48351051551812	5.12948833877136	9.57854413166471e-07	2.79701569909872e-06	5.26422859831869
PGAP3	1.22221060767979	8.72025187344332	7.03158862428576	8.44782478043310e-11	1.66707019304438e-09	14.2432318929462
ATPAF2	1.22186048270364	6.81564894017407	5.87597745106507	2.96699375582008e-08	1.43012542350167e-07	8.59233915858328
ALG12	1.22178640807093	7.44645903677762	6.67565790423726	5.42552454696185e-10	6.31186740557587e-09	12.4467759538641
ZNF579	1.22176919021242	8.29244467155082	7.49058764412289	7.22177619747768e-12	3.447637219179e-10	16.6222500627918
GNB1L	1.22170108715629	7.36993850133955	7.22796461062056	2.97317961501503e-11	8.40041224559801e-10	15.2529708118799
KRT18	1.22125480339552	11.5162879181357	4.90772223413969	2.54353529676144e-06	6.63994338940866e-06	4.3334337731298
IFI6	1.22098731871031	9.58507220735598	2.47576302720103	0.014496859207701	0.0191691463151814	-3.68556329842514
ESAM	1.22078218484699	7.4201582247729	5.93028416177579	2.28039226051128e-08	1.15879639339195e-07	8.8452769112216
DMAC2	1.22075166505192	9.45528188844007	5.32093423052206	4.03549000804512e-07	1.32530852662737e-06	6.09000482842497
PRAG1	1.22003020723496	7.33395335765577	3.41308549152739	0.000841832496753235	0.00132724698336648	-1.1176638797386
RPS6KA4	1.21968127330057	8.6154762762879	7.45628381909219	8.69800932139649e-12	3.85683972044841e-10	16.4422242283091
SNRPB	1.21968041658033	10.9732574440565	6.04417883356144	1.3074520380382e-08	7.32502355843345e-08	9.38016223620627
VASP	1.21896936688204	8.53012411082334	6.93807032932517	1.38293318659929e-10	2.34440102109213e-09	13.7668907125535
ASPHD1	1.21895663910586	7.67544085525032	5.99065516489232	1.69928144040093e-08	9.07157101430833e-08	9.12806141313459
FADS3	1.21892950640016	8.16684735992819	7.56678401418758	4.77205957105712e-12	2.56430868767595e-10	17.0233367698063
LINC00847	1.21863385257103	7.50492134906483	4.18063933549639	5.11676178188311e-05	9.98509816793477e-05	1.4919838627341
PRDX2	1.21835325329756	11.4522799720958	4.24257563620317	4.01270461915866e-05	7.99461137747312e-05	1.72072162685774
ARL8A	1.21831713329244	8.04528112815997	6.18256377657953	6.60090330772846e-09	4.24224954410483e-08	10.0378890847891
PEX11G	1.2179223682061	7.43670720936549	7.76521403968684	1.61020537329165e-12	1.40083335954477e-10	18.0753898997397
TMEM191A	1.21737568323337	6.29319477329996	5.61793952423591	1.01711762925942e-07	4.0143445234629e-07	7.40975857883332
PPFIA3	1.21726997122885	7.00526247085408	6.05980941895473	1.21081724412218e-08	6.88894194601022e-08	9.45402724483622
ADA2	1.21701069813386	10.1477821930177	3.59987963331028	0.000441972590352942	0.00072872548310145	-0.522295702228034
KLK8	1.21676924776782	7.54944092575578	3.60381883737948	0.000435892392116257	0.000719366782221002	-0.509456705708638
NT5C	1.21600021832162	6.47835753819406	6.17590186501362	6.82297145364623e-09	4.36194070356244e-08	10.0060333406481
PTDSS2	1.21572175214305	7.70741545098355	7.23808816031466	2.81642118382890e-11	8.06726619551912e-10	15.3053618878559
FCRLB	1.21571509897228	6.21050743179152	5.42244038975202	2.53221402572993e-07	8.84535653507007e-07	6.5358822120712
CSNK1G2	1.21568183736452	9.47966109836651	6.27586037544911	4.14488555965342e-09	2.96471148526301e-08	10.4860153580928
RSG1	1.21539124822477	6.76427192341297	5.921810753671	2.37619842633089e-08	1.19870305191155e-07	8.80572095930181
STK11	1.21527527976323	8.59252895349982	6.9218268002094	1.50609039994102e-10	2.5088083400087e-09	13.6844602133858
PIP5K1C	1.21489035721587	8.93441449088801	6.46711366736327	1.57919954739563e-09	1.40749830905218e-08	11.4160325521121
SHKBP1	1.21425238867685	7.62065672326606	6.54658666811744	1.0530744909051e-09	1.04719139319054e-08	11.8068382427699
ZNRF1	1.21394534778057	8.60463573061559	5.4254196775993	2.49761541718755e-07	8.73674567606873e-07	6.54905138578173
AP1M1	1.21391727331928	9.02436718623384	5.81846872473245	3.91498077434894e-08	1.79737142403787e-07	8.32599774355704
CYTH2	1.21387428462877	8.84122665818165	5.61598865266485	1.02651265224613e-07	4.04373937622091e-07	7.40094215985322
NAGPA	1.21383486959182	7.74977609586109	5.74984914280602	5.43927612690485e-08	2.36556302063646e-07	8.01026210893433
LRP3	1.21381411746832	8.55097840001132	4.57761729123393	1.03365250636848e-05	2.33914097881426e-05	3.0019445957039
HLX	1.21261801864513	6.65266117082957	4.42833776886111	1.90785364614832e-05	4.06565015067695e-05	2.42208215931209
LIF	1.21224167628504	7.63110952498257	3.15564466068831	0.00196373086451491	0.00293699274659174	-1.8940664064737
PTGIS	1.2118089651176	6.51274013110354	3.35334592709199	0.0010290689280104	0.00159857858658641	-1.30244221761367
TMEM222	1.21159138395349	9.56814769810753	7.79687232495348	1.35265781234234e-12	1.23022747020332e-10	18.2442101705286
PMS2P5	1.21136931732298	6.29465500894223	4.49723554194375	1.44021741531169e-05	3.14495425776089e-05	2.68793937318048
MAN2B1	1.21109402803285	8.59496825223136	5.57953744695718	1.21850405059172e-07	4.69466928582956e-07	7.23656278653244
CCDC97	1.21091749251904	8.18756003896528	5.82376035828554	3.81660636752856e-08	1.76064107143302e-07	8.3504395261926
RAP1GAP	1.21004959375982	7.86841311238963	4.97496774237989	1.89702115984023e-06	5.11399473206604e-06	4.61268023928127
DRAP1	1.20959729240749	8.70573348265785	6.84141815080367	2.29443480991672e-10	3.38728172174909e-09	13.2777778597545
SEMA4B	1.20895730471093	9.45203209877081	5.85705211768515	3.25098753380604e-08	1.54319049502176e-07	8.50451731113656
STX10	1.20875509777277	8.80257687381891	6.86492053629164	2.02926566500921e-10	3.07973814689584e-09	13.3964090835903
DMPK	1.20863603332788	7.61662300165971	5.88776476007167	2.80256260634905e-08	1.36699727411662e-07	8.64712247976689
MAPKAPK3	1.20849864097067	8.34337401148169	5.70824913215361	6.63215178866387e-08	2.79744791085822e-07	7.81995901519189
ZGPAT	1.20833179787113	7.6436768065898	5.59523835012385	1.13184621179695e-07	4.40850384463582e-07	7.3072851560165
HAMP	1.207926021461	6.36537427446367	5.45670690414397	2.16104156773071e-07	7.71314177425512e-07	6.68762899939923
TIGD5	1.20785307876899	8.07893686428482	5.99459352086189	1.66689188977886e-08	8.95621946815204e-08	9.14656711141867
DTX2	1.2075307538789	6.7363025628617	6.97898096782258	1.11510637544971e-10	2.04041820208403e-09	13.9749033103919
GALE	1.20743619347783	8.57469688793054	5.40200950767591	2.7824108211572e-07	9.60621746512017e-07	6.44569843881266
NCAPH2	1.20723949018571	7.44495128270537	5.65810442875705	8.41362644615644e-08	3.42146819579338e-07	7.5916949043419
TRIM3	1.20723553233506	6.72641774164659	7.41972522522147	1.06009128063616e-11	4.34395684405662e-10	16.2507440511914
GPS2	1.20685704747931	8.86340291491519	6.84971234881671	2.19716277458422e-10	3.29302601812830e-09	13.3196213724779
NDUFAF8	1.20670239845457	9.32385088079297	4.41961648245645	1.97657325801777e-05	4.19487358114485e-05	2.38864768676852
RBPMS2	1.20620148827059	7.62785305656304	5.24032809561881	5.82071785618965e-07	1.81043795527017e-06	5.73987061983924
LINC01278	1.20598328919517	7.05696484426672	5.30326516383884	4.37413895946898e-07	1.41710274141923e-06	6.01295352171791
SPR	1.20572216121398	8.46403663121593	5.21819549077949	6.43277193908713e-07	1.97760519025476e-06	5.64435124982351
PPP1R13L	1.20559015617768	7.33529450410126	5.38287113024183	3.03857525472398e-07	1.03416136776457e-06	6.36141954197918
DUS1L	1.20514851314782	9.33359548592111	5.80778880872975	4.12115520358246e-08	1.87612692132398e-07	8.27670841519249
CYSTM1	1.20487086165314	10.2157353136512	4.76942130472557	4.61208511371429e-06	1.13123189993858e-05	3.76752784050601
PIAS4	1.20469644240637	7.53674777252897	6.16356629695636	7.25371978089209e-09	4.56050592180396e-08	9.94709831607656
MGAT1	1.20428027162064	9.20343230885612	6.60695276221045	7.72842746668938e-10	8.28710897030548e-09	12.1053389645285
HAPLN4	1.20419008003338	6.74711692720743	4.89905203846553	2.64106680217352e-06	6.86864795555877e-06	4.29762247529578
LARP6	1.20386003593039	8.30018161785538	4.57451539130692	1.04704381567978e-05	2.36514973592641e-05	2.98975137731074
CDA	1.20379809390648	6.57687285571415	3.28420494578767	0.00129418064241917	0.00198247981368858	-1.51284067706293
C17orf62	1.20368203797459	8.12059581424996	5.38135098892297	3.05988135531614e-07	1.04112839124083e-06	6.35473366273524
NCDN	1.20341535093713	7.22649415011485	7.24732619153548	2.68052392219769e-11	7.80358132490263e-10	15.3531984205636
CC2D1A	1.20333494056324	7.33739561783077	7.43858985177727	9.57253224739429e-12	4.12711943953401e-10	16.3495007939958
PLK3	1.20325671000285	6.64089478951169	5.53150770924716	1.52585362095872e-07	5.70250033507668e-07	7.02099570061257
SP5	1.20287946379237	6.40879217545831	4.88909282588015	2.75757827871829e-06	7.1403627084019e-06	4.25654174251353
LRRC10B	1.20282002401265	6.76587088263196	5.27951703186781	4.87325013862494e-07	1.55494741939223e-06	5.90965805785456
ATF5	1.20270863879717	7.73407966516788	6.07287317614881	1.13546135570933e-08	6.53480299867816e-08	9.51584616332944
BICRA	1.2024628159131	8.12821497904712	8.41501985474527	4.29050653990623e-14	2.05614274950891e-11	21.5886549441522
ACVRL1	1.20240360016673	8.0749973951464	4.51643736708681	1.33097592395486e-05	2.93158211286503e-05	2.76257657226121
PYCR1	1.20231170491426	8.7722412453136	5.46170450264734	2.11155386140639e-07	7.56318660352805e-07	6.70981169679711
PLA2G15	1.20190951509271	7.27341717818934	4.84500981584471	3.33597313932283e-06	8.48809992157698e-06	4.07540942223078
SELENBP1	1.20185974182579	8.7741910439876	4.57898119677919	1.02781681269565e-05	2.3267800665312e-05	3.0073078721966
UCP2	1.20169569963223	11.168392935739	4.34535702751282	2.66648384035878e-05	5.50984886415762e-05	2.10597047308862
PAOX	1.20165906301406	7.28812462666162	6.32690288273198	3.20841765099896e-09	2.40969764505407e-08	10.7327457435685
IRF3	1.20165261110782	8.76995246811337	7.27272163337203	2.33947251397051e-11	7.08856127022092e-10	15.4848393383256
CTSD	1.20158630198241	8.68031901386139	5.00587831546729	1.65637965480674e-06	4.53692910505429e-06	4.74192329264268
PQLC2	1.20138331344489	7.20595888263418	6.33867389122592	3.02396492842665e-09	2.31157073669914e-08	10.7897990929868
SLC25A10	1.20114416832081	7.27528533842177	5.13413110509983	9.38200014465471e-07	2.74799534091203e-06	5.28401477611686
GALK1	1.20100209557344	6.3730430558933	5.03647167843728	1.44752761833893e-06	4.02953398670755e-06	4.87038232245486
EFNA3	1.20095845041069	6.7517808635708	7.71734419908313	2.09469951616141e-12	1.55336517680639e-10	17.820618664824
JMJD1C-AS1	1.200793647969	6.71025617064646	4.89246512963629	2.71757866779238e-06	7.04557432390616e-06	4.27044559338042
HTRA2	1.20047882341219	8.9145828647487	5.42581590525611	2.49304892371084e-07	8.72567123298793e-07	6.55080315874295
GPT2	1.20033937744835	7.33507539636606	3.77230476044005	0.000238611954941843	0.000412244170628864	0.0504507425603036
GDF11	1.19922582947524	8.1199844538369	5.83467202898563	3.62133992716427e-08	1.68679983149408e-07	8.40088201310396
GGT7	1.19879371298243	7.8731255589726	7.00101995318985	9.92781887441004e-11	1.87709595106448e-09	14.0872000032873
SDF4	1.1987350453687	10.5734828488645	6.66940417025399	5.60349073741376e-10	6.45281835380549e-09	12.4156233942026
SPSB3	1.19847797955445	9.98765600213835	7.54866499993446	5.26693519610949e-12	2.73441718931351e-10	16.927811360864
COL26A1	1.19834834647869	6.84666783903995	5.29832631073496	4.4736518543831e-07	1.44259063420325e-06	5.99144625001091
COPZ2	1.19731421797462	9.04021824203943	4.7895338706635	4.23258547698763e-06	1.04867796864716e-05	3.8491131076817
NRROS	1.19708195887941	6.81919336902874	6.54573213686647	1.05768630875877e-09	1.05093870870289e-08	11.8026228851958
CBX6	1.19671669191614	9.65235954706398	6.08652307942163	1.06164621965167e-08	6.19874034529512e-08	9.58052008357157
C6orf132	1.19648308753816	6.46594930636818	5.256017081262	5.4216176019046e-07	1.70288266497936e-06	5.80774322650893
SPRYD3	1.19621587454138	8.33319228923267	7.5869683464206	4.27486802194066e-12	2.38855854499464e-10	17.1298593644361
NT5DC2	1.19621002439514	8.89652675494112	3.92312598723543	0.000136868113968452	0.000246548604893293	0.569192834408274
GGACT	1.19608461587845	6.50082512601901	5.54616063957333	1.42482938354923e-07	5.38307280746615e-07	7.08663656262924
IPO4	1.19556480591279	8.31916480825844	7.08999332616747	6.20045002506777e-11	1.33663680471184e-09	14.5422202525875
ATP1B2	1.19550632385077	7.14834935351321	5.16011882705169	8.35223643197369e-07	2.48492994131787e-06	5.39498993020154
FAM167B	1.19528213222417	6.92893469736098	4.8776093931375	2.8981143065669e-06	7.47474731107918e-06	4.20924651919602
FIZ1	1.19508785240876	8.26553940128236	6.00405823214875	1.59151057361153e-08	8.62944129051993e-08	9.19106912429781
S100A6	1.19496094886815	11.7555968996659	4.58944634043803	9.84086120211464e-06	2.23713064364803e-05	3.04849882441681
FLRT1	1.19457374232322	6.8075606171977	5.27532946727951	4.96683909353915e-07	1.5799544321036e-06	5.89147540379198
MSLN	1.19434254552048	6.17050603160161	2.45196412544491	0.0154479935105743	0.0203404838995832	-3.74119372590906
MAPK3	1.19414815256001	9.20819294758028	6.91878800181901	1.53030464810725e-10	2.53896084093426e-09	13.669049530656
KIAA2013	1.19377581698889	9.131933292719	6.00066760545529	1.61812230860955e-08	8.73940353934762e-08	9.17512209523973
RHBDF2	1.19364706809523	6.84100199542737	5.88772422986029	2.80311238793576e-08	1.36699727411662e-07	8.64693399786967
THOP1	1.19351830961613	7.26856702495735	5.24615442910355	5.66927286872021e-07	1.76907437876919e-06	5.76506040258131
CMTM8	1.19286633095085	7.7189490230231	4.84053804967893	3.40082506760928e-06	8.64252097540518e-06	4.05709998887714
TIMP1	1.19261549748206	11.8836297089759	4.54320800896886	1.19192007392056e-05	2.66343689401904e-05	2.86702557477831
TAF10	1.1923183052586	11.1079772833322	5.34458401396733	3.62196953873226e-07	1.20538836678963e-06	6.19339926624323
NR1H3	1.19170788311015	7.9995315099732	5.33471490433373	3.78924734979694e-07	1.25369150234917e-06	6.15021609339299
FLYWCH1	1.19134035139344	8.110611896017	7.22308876917695	3.05172893206675e-11	8.48762109231066e-10	15.2277490576441
ARAF	1.1909892809376	8.8807791572897	5.89517168381736	2.70384509646066e-08	1.32689680590389e-07	8.6815805773334
FBLN1	1.19095407360581	11.5905768586317	5.27178162766888	5.04749965668662e-07	1.60111623529316e-06	5.8760779236481
IMPA2	1.19068762420909	8.61519304588203	3.45400570520817	0.000732559167313536	0.00116538981955306	-0.989509214271578
CD2BP2	1.18993875994284	8.94075290595748	6.24636528582816	4.80365085009083e-09	3.32150330699954e-08	10.3439416395677
B4GALT7	1.18949914806928	7.78166788408305	6.27315704837236	4.20136317833031e-09	2.99650745289042e-08	10.4729784805479
GZMH	1.18930536096692	6.57748273756524	4.34487046936718	2.67168959348433e-05	5.51877525444542e-05	2.10413024958466
GSDMD	1.18920316353658	8.58547653365151	6.34463959625743	2.93450743440348e-09	2.2626214500413e-08	10.8187364496864
ARFIP2	1.18912058862083	9.49353431904721	6.89777378195627	1.70860509223962e-10	2.74345611460124e-09	13.5625683664752
TKFC	1.18879191337484	7.24702590662405	6.01687507735439	1.49474207910034e-08	8.17221865098299e-08	9.2513973253887
COX5B	1.18878240150609	11.6193021710935	5.92753457356001	2.31105806231973e-08	1.17198955866926e-07	8.83243751076091
MIIP	1.18831059970547	8.68036056492938	7.37458593449939	1.3526968481564e-11	5.03122469493395e-10	16.0148677242171
HYI	1.18753231066224	8.38624356170311	5.69708180680558	6.99376215878359e-08	2.93408338378598e-07	7.76901700295462
ZNF653	1.18731686497705	6.28238920336895	5.97043335078223	1.87556745126194e-08	9.85641941911591e-08	9.03315386762028
LLGL1	1.18703965417145	8.54171756518671	5.21316302483811	6.58045049451124e-07	2.01604163170912e-06	5.62266980137621
CEACAM21	1.18685592211875	7.16696148749955	3.37287814489032	0.000963940436142607	0.00150547729184468	-1.24233135520059
EPS8L2	1.18671953760755	8.56494385599425	5.26580644449648	5.18624095539833e-07	1.6396996271064e-06	5.8501613337617
CDKN2A	1.18502426541984	7.17668334535406	4.50547629306396	1.39231557452991e-05	3.05265740957991e-05	2.71994221031824
OGFOD2	1.1848201731432	8.34976970922005	5.89548516796153	2.69974316219435e-08	1.32540582352016e-07	8.68303951734087
MYPOP	1.18425380399216	7.41053552600228	6.47521458451246	1.51547056812526e-09	1.37248191637081e-08	11.4557538895089
MOCS1	1.18397155006701	6.24300112041678	5.3844842124014	3.01612484253675e-07	1.02792438561291e-06	6.36851553174604
LOC101926907	1.18395234109425	6.14873252030262	5.68926247841626	7.2583785388971e-08	3.02086287157686e-07	7.73338400516093
WBP2	1.1837278473967	8.27919131362091	5.99806762246414	1.63882401002893e-08	8.83589232581585e-08	9.16289721587256
WDR4	1.18359203023494	7.5781359398122	4.65699596664897	7.42112386291799e-06	1.73094727315534e-05	3.31602408974254
NFIC	1.18355572887879	10.6949047815218	4.07322668005308	7.75389350512671e-05	0.000145919820380424	1.10148491988274
TRIM8	1.18349922159105	9.81312425297961	6.41633054822412	2.04328694323546e-09	1.69842263593821e-08	11.1676273441371
PRKD2	1.18348661780258	9.48373440749297	7.5438203509173	5.40765557354948e-12	2.79582524673969e-10	16.9022855542804
CLU	1.1829669810443	9.11727477831084	2.71764398668495	0.00741211987303791	0.0102321087544928	-3.09252968974108
ADRA2A	1.18287785009515	8.65398750191816	2.81920319886672	0.00551810592089526	0.00773229867008041	-2.82874021350718
C19orf66	1.18260151835966	9.21616167799375	7.10041570989819	5.86681857023206e-11	1.29857451877614e-09	14.5956942633425
CIAO1	1.18229449189843	8.42629814749668	5.59455328787428	1.13549821963873e-07	4.41858457735744e-07	7.3041968020421
CDIPT	1.18226891663115	11.0241183788903	5.33979067347298	3.70229501345771e-07	1.22818412853256e-06	6.17241906750501
MFSD13A	1.18207382963066	6.29596545530854	7.14648508999412	4.59244993031446e-11	1.12199855160232e-09	14.832489070384
SCAP	1.18183102506893	9.70402716360365	6.50437191074067	1.30637273970609e-09	1.23313669217712e-08	11.5989376751637
TMUB2	1.18132618881198	7.96986907814894	7.21244276353863	3.23043949647119e-11	8.84643431341342e-10	15.1727055608927
HDHD5	1.17970573716637	9.14205088445568	5.05225465163845	1.35002793033236e-06	3.78603376365996e-06	4.93686351868451
MVP	1.17962335918245	8.89538362918329	5.22785193044879	6.15838889430566e-07	1.90075614622364e-06	5.68599322907493
ZNF512B	1.17919043847109	9.01199226626922	4.74629244520677	5.08927639025188e-06	1.23900710868578e-05	3.67401019201998
MAPK7	1.17879427885373	7.92859597290859	6.61223481185069	7.5215196029912e-10	8.12115548121926e-09	12.131524787618
LOXL1	1.17838177772309	8.52358788949076	3.45397966084447	0.000732624274202179	0.00116538981955306	-0.989591188498288
CLDN4	1.17799622035169	8.42846524354635	3.67018324113175	0.000344604304697726	0.000579383828110969	-0.291418162965123
UBXN1	1.17736567957973	9.69223270401857	5.58289967611328	1.19941735930159e-07	4.62685458108291e-07	7.25169697540881
SEMA4A	1.17689837072527	8.06439641605173	6.44600660650073	1.7579084231317e-09	1.51896941416234e-08	11.3126614331839
DHX34	1.17623716004941	6.79795908857751	7.41834833342191	1.06801185245653e-11	4.34698889844256e-10	16.2435401080641
NDUFA4L2	1.17605862307666	6.7852897248863	5.66562923580532	8.11915192602334e-08	3.31904963905022e-07	7.62586949475827
ITPK1	1.17605773705314	9.29256676900417	5.6436604628759	9.00844932398864e-08	3.62198381984183e-07	7.52617505377867
FGFR3	1.1754469721801	7.60231122167816	3.52076446029531	0.000582401023357957	0.000942186023245929	-0.777688196200884
PLOD3	1.17500068814392	9.7766813069464	5.96912236319642	1.88759614515254e-08	9.90292546046342e-08	9.02700743313272
PIANP	1.17453467361484	6.77102935601066	6.66859504754609	5.62693301588556e-10	6.47383059814719e-09	12.4115938796131
STAP2	1.1740364574962	7.69181507065323	5.30146504585742	4.41015697353678e-07	1.42543595046092e-06	6.00511300551416
FZR1	1.17395546133156	7.65233190594765	7.12612216599369	5.11789981281178e-11	1.19641710445844e-09	14.7277388644522
RPS6KB2	1.17379595802599	7.53268372930221	5.9910901389305	1.69567403048727e-08	9.0561930646684e-08	9.13010493872395
DUOX1	1.17369746188162	7.73650514652758	2.22053128206282	0.0280019764079937	0.0355444810557866	-4.25631967459535
GPN2	1.17343245074857	7.58308230820064	4.12828954193215	6.27165854903007e-05	0.000120185889758405	1.30067877408804
PLEKHH3	1.17189395097837	8.11070984176838	7.04376073561234	7.92119950728297e-11	1.59705737638747e-09	14.3054499040412
IQGAP3	1.17177475774854	7.24648688985841	4.17518194168201	5.22691193324653e-05	0.000101825082376879	1.47195344804841
GGT5	1.17166957037758	6.92955207693033	4.46313020170067	1.65590392569811e-05	3.57273816696076e-05	2.55595441698802
NYNRIN	1.17161872570128	8.078404686346	5.03654578556465	1.44705421144417e-06	4.02911630717192e-06	4.87069414432376
DNAL4	1.17129681456611	7.86084620732661	5.69295817410973	7.13211198668713e-08	2.97708929159537e-07	7.75022169463092
CTDSP1	1.17105630809805	9.81226831106265	6.77644789294455	3.2187165151093e-10	4.31702990078169e-09	12.9508648453443
DEXI	1.17097583163456	8.57651666022473	5.28749735397939	4.69963190670012e-07	1.50758608038619e-06	5.94433541905496
TRPM4	1.16980295803463	7.69656118380027	4.37435946953746	2.37319441363421e-05	4.94978279107504e-05	2.21594234736573
UBXN10-AS1	1.16968662206703	8.36600589150412	5.11776317385812	1.00929144691605e-06	2.92255901198557e-06	5.21431307348833
TMEM9	1.16939998869446	10.4469283896523	4.92100251685241	2.40088552792941e-06	6.31651893538862e-06	4.38837229758107
ALDH4A1	1.16892498666322	7.53692280459397	5.41482448865047	2.62279865291973e-07	9.13106208867834e-07	6.50223926593665
PSMB9	1.16838315102513	8.96568471677266	3.85700967203576	0.000174961289808441	0.000308871871778574	0.33977759889179
DDX51	1.16823524333427	6.72634248337159	5.23114826264228	6.06736198242438e-07	1.87637950610593e-06	5.70021990035126
CHCHD6	1.16813621442523	7.26257385589687	5.08853845653734	1.14947155057821e-06	3.2766908076423e-06	5.09023673400466
C15orf59	1.16794711423299	6.73341526077267	5.25494954051065	5.4479066343199e-07	1.7094161839241e-06	5.8031206438437
DTX1	1.16721374437026	8.01404492045522	5.63682048623636	9.304299398467e-08	3.72181361866046e-07	7.49518416570632
BICDL2	1.16708048122618	7.46332822943293	4.50552325851566	1.39204702639308e-05	3.05260576361453e-05	2.7201247243127
SLC39A1	1.16651021244291	8.27050491987511	6.64986916825349	6.1973148724213e-10	6.99222248036306e-09	12.3184061433991
UFSP1	1.1663131461289	6.81591045684743	5.96761212680456	1.90154686205339e-08	9.96567422420322e-08	9.01992781692418
SNAPC2	1.16595138288791	7.12951620297097	5.74916053250097	5.45719438569034e-08	2.37170010623305e-07	8.00710514514986
KLF16	1.16538654468537	7.86417475868956	7.59189019126136	4.16163174455977e-12	2.34633174376537e-10	17.1558516159855
RNASEH2A	1.16528807928295	8.47983924453673	3.69245137978589	0.000318257390165523	0.000537620265924947	-0.21752514168018
SELENOO	1.16501762231482	8.64350333947218	6.95186381811473	1.28620179079719e-10	2.2566434822134e-09	13.8369599939804
CAND2	1.16448071976092	6.94143584734241	5.01543515228381	1.58817805392922e-06	4.37222681218694e-06	4.78199389589946
CDPF1	1.16434417549153	7.03840351445954	6.48821728364206	1.41843725841568e-09	1.31013552556408e-08	11.5195649143369
MMAB	1.16390414992018	7.85915133359866	4.56763054314323	1.07736755565418e-05	2.42704750378793e-05	2.96270948147544
GSTP1	1.1638200265376	11.7406214277747	5.4320232210999	2.42256531253053e-07	8.5220677002062e-07	6.57825723534144
ANKRD52	1.16334406511249	8.30564737198609	5.17816784418935	7.70268846594604e-07	2.3121306323691e-06	5.4722860802604
PITPNM1	1.16332766348333	7.94732041636432	5.45490976616087	2.17911282289821e-07	7.76429676102708e-07	6.67965527206675
ARTN	1.16326431665848	6.54983819551267	6.60609381608495	7.76260031934861e-10	8.3165950110992e-09	12.1010817412008
ICAM2	1.16319799920485	7.18985213030194	4.94952399926925	2.12027678521301e-06	5.65225689853532e-06	4.5067108876384
THTPA	1.16268097485225	8.14858860532432	6.87793300333277	1.89571175476681e-10	2.95997098551309e-09	13.462175592935
NDUFA13	1.16237802352859	11.5596825141651	4.98178725859512	1.84117319148308e-06	4.98284491005194e-06	4.64114641316801
MGST3	1.16215685514819	10.950220387955	5.45048073910104	2.22428163759562e-07	7.91392038961777e-07	6.66001128974117
APLP1	1.16184612185011	6.79279767984537	6.03058713853446	1.39760849074161e-08	7.73727273839389e-08	9.31602157873864
LENG1	1.16182432533195	6.91584080605317	5.90256780042549	2.60867680237257e-08	1.29343863738807e-07	8.71601397422094
SLC2A6	1.16113438560394	6.49523100930587	6.61821296108582	7.29392714438462e-10	7.92348144891302e-09	12.1611744342382
MELTF-AS1	1.16099525857982	7.35210761708826	6.03177414526708	1.38949751614539e-08	7.70500180292461e-08	9.32161987402748
HOXB2	1.16041717562995	9.56540943514353	4.71294520863928	5.86230199073371e-06	1.4065912344414e-05	3.53974984087314
TBCB	1.16038366166262	10.7450687426184	5.57514696938949	1.24387559774719e-07	4.78207033259178e-07	7.21680881217195
ALG1	1.16019871389388	6.77443846525948	5.49222018233127	1.83253291039235e-07	6.66667447109159e-07	6.84554194670702
HDDC3	1.15997850963199	7.96387648103268	4.79217890830942	4.18498521623136e-06	1.03853646274134e-05	3.85986070456207
DESI1	1.15990156710197	8.27067856614401	5.18751512466419	7.38590514525728e-07	2.23112253212436e-06	5.51238755607471
FOXA2	1.15975934861524	7.98429316912355	3.96036307988069	0.000119037460691784	0.000216811396026843	0.699768705145932
RNF187	1.15954001933661	10.5147942425301	6.86724154572899	2.00478144389603e-10	3.05373799400299e-09	13.4081353338913
TMEM80	1.15912060859481	8.26229122439949	5.08515936571564	1.16685243107751e-06	3.32167724268353e-06	5.07592160626148
PTOV1	1.15812793631934	9.83396349681753	5.76095585000309	5.15810583278953e-08	2.263028122414e-07	8.06121301469183
ARID3A	1.15794382045843	7.3598675917439	5.31964084459059	4.05938649415196e-07	1.33175238855012e-06	6.08435892959796
RNF167	1.15776616050548	9.43772249243421	7.5135138124505	6.37643999029012e-12	3.10941299782085e-10	16.7427558417392
TEAD3	1.15751245402555	7.82339767169547	5.01662910549053	1.57985166834691e-06	4.35026558842043e-06	4.78700368400269
TRMT112	1.15704877021921	11.7346221968668	5.55869644121211	1.3436153566598e-07	5.11501599266151e-07	7.14288016163017
IGSF22	1.15560079226998	6.84716224411094	6.16268564612263	7.28547382231475e-09	4.5754538218771e-08	9.94289340496334
HEIH	1.15500252510187	8.96064560547517	6.34702760989977	2.89943295915319e-09	2.24123871510396e-08	10.8303239230195
KRT19	1.15430358479431	11.1049538306374	3.63226271946735	0.000394275358284957	0.000655722232278506	-0.416406153766513
PDE4A	1.15374804651828	8.0316440715657	4.95706961538375	2.05153508226168e-06	5.49132698710645e-06	4.5380979373436
NAPA	1.1536909016278	8.91364903518647	5.3145224341875	4.15531475390872e-07	1.35679302499221e-06	6.06202482481233
IMP3	1.15341982640738	9.23541481466401	5.35748104738747	3.41419216089166e-07	1.14326348628622e-06	6.24990982576676
TMEM150A	1.15338218050208	7.2189826289481	6.27570004317669	4.14821427074966e-09	2.96539012125879e-08	10.4852420647401
MAPKAPK2	1.15335170961077	9.11455118635937	7.84493959907576	1.03764687930078e-12	1.11457587207653e-10	18.5010264085686
TRNP1	1.15326532902215	7.35751004323607	3.94874474087231	0.000124348417428744	0.000225758601364148	0.658922504046326
DDX49	1.15325787159977	9.05234835333994	6.08061178458569	1.09301561659256e-08	6.34556252057345e-08	9.55250189377993
LIN7B	1.15279924178379	6.88495443000015	6.03937340536739	1.33865500601082e-08	7.45958916587424e-08	9.35747540626282
PRRX2	1.15232610702103	7.54985747684335	5.53217600488236	1.52109739481609e-07	5.68813731674924e-07	7.02398708375197
DEPP1	1.15164370783221	8.65003169874933	2.47171909520756	0.0146547012833665	0.0193614227537638	-3.6950507334403
CDC42EP4	1.15133890445104	9.66383390651543	7.03491003758141	8.30078537369304e-11	1.64956596102417e-09	14.2602044249676
RNF126	1.15075144255216	7.81807258289079	6.12382411729144	8.83137222026985e-09	5.34428838584567e-08	9.75767561078297
UBOX5	1.14986856980893	7.6344144564262	7.18181884424457	3.80427675201284e-11	9.79365461365289e-10	15.0145705484152
FLJ46875	1.14969111453302	6.76248827574217	5.99165672297426	1.69098639768144e-08	9.04631630511655e-08	9.13276690272915
KDM4B	1.14967973527072	9.57029430053164	4.17465729306275	5.2376201220691e-05	0.000101969916751533	1.47002888206739
DDIT4	1.14965919126155	9.90678978884702	3.80643279503306	0.000210695326141478	0.000366913174524503	0.166398040188063
B3GNT8	1.14947018378094	6.07760726666662	6.1422562626032	8.06167306380642e-09	4.95103709723392e-08	9.84544258916609
LSP1	1.14918852074502	7.8180584190258	4.02431068893642	9.34655325912942e-05	0.000173455546036271	0.926285997932
FBLL1	1.14909292397963	6.68704022140953	5.66257073797106	8.23760547676506e-08	3.36305911666097e-07	7.61197566701276
CLDN7	1.14882393164948	9.75813494233182	4.96498401004671	1.98175968793725e-06	5.32400295638167e-06	4.57105460688398
MRC2	1.14877305695735	10.0542638784669	5.41393338207621	2.63360212621821e-07	9.15993508041872e-07	6.49830482903386
MOGS	1.14849522471248	7.95545374240684	5.56620183829834	1.29717607566678e-07	4.9594396756085e-07	7.17659238387917
CSK	1.14826036099715	9.3371759498919	6.8422003160327	2.28508313704442e-10	3.37747756673469e-09	13.2817227658855
LMAN2	1.14795437960973	9.69838149306646	5.12437552207714	9.79962270896307e-07	2.85252543920677e-06	5.24245318904537
RIPOR1	1.14727556882485	9.81103418523517	7.72903178558414	1.96450654116732e-12	1.5284854201448e-10	17.8827661062375
CRABP2	1.14670138260369	9.87096254800004	4.08345233536051	7.45544927624328e-05	0.000140920658346467	1.13831902087225
LINC00685	1.14611975962029	7.00630457330059	5.06772634213682	1.26066174484012e-06	3.56186969177048e-06	5.00217149839672
PRRC2A	1.14606331266256	9.13314880651048	7.22365031846881	3.04257885881031e-11	8.48110348563231e-10	15.2306534568802
TBC1D17	1.14597263313469	7.59770855897854	6.57278421636011	9.20915386478529e-10	9.44926679774814e-09	11.9362075058115
TUBB2A	1.14557948179331	9.32157964381716	2.76398774660922	0.00648467423449764	0.00901171547644888	-2.97322957198121
SLC25A11	1.14461789572031	8.87991232130215	5.64476333505123	8.96161649619222e-08	3.60781071219887e-07	7.53117417973033
TSC22D4	1.14446772752739	7.46074833082563	6.64598543474161	6.32256284709752e-10	7.08445441320459e-09	12.2990956954118
CCM2L	1.14430290321584	7.80224697304021	6.64958849216403	6.20628388991725e-10	6.99222248036306e-09	12.3170103921769
GPR27	1.14428950440108	8.6296112490864	3.7311722758624	0.00027692452772686	0.000472733198448647	-0.0881669131313778
MYO1F	1.14424878469944	7.00522932194799	4.17412710075535	5.24846280341075e-05	0.000102165046915323	1.46808417014834
LAMTOR2	1.14420165276555	9.39826872663905	4.5348380455095	1.23381683778088e-05	2.74426237035877e-05	2.83432019005233
BIN1	1.14416991747374	8.60873984262121	6.51015281757325	1.2684282817216e-09	1.21015439435307e-08	11.6273661966383
TWIST2	1.14407018278437	10.4779426380025	4.11197696793386	6.67986279080787e-05	0.000127323069257253	1.24144947986738
NFKBIL1	1.14388633072344	7.43243745870379	6.18643294093047	6.47520633632869e-09	4.17603886908154e-08	10.0563993713997
PMM1	1.14377484959259	8.85543402650181	3.97705722820225	0.000111783370787615	0.000204749431004116	0.758626372956165
ADCK5	1.1436050435774	6.44545231643295	6.28325379426367	3.99420951753274e-09	2.87675436927503e-08	10.521686092697
ADAP1	1.14318857647932	8.4099798586303	6.43604164680465	1.84906118005967e-09	1.58128361726448e-08	11.2639205985879
PKN3	1.14313459149836	6.98110928341259	5.640907176435	9.12641374650195e-08	3.66232255334668e-07	7.51369753196029
WIZ	1.14285653115056	8.22303622478889	7.33770709813327	1.65003059243453e-11	5.59670496409138e-10	15.8226108331206
SLC2A11	1.14249493984888	7.25060468614121	4.53501457278377	1.23291872528142e-05	2.74275438618219e-05	2.83500950622869
INO80E	1.14200495698577	8.09717171549314	6.83704308396749	2.3474446315165e-10	3.45326565628047e-09	13.2557159350851
VPS37C	1.14185272071529	9.57856843637096	5.33001860060334	3.87147121619031e-07	1.276827193058e-06	6.12968530759739
CLIP2	1.14181289076005	7.93160861375139	4.10914197456126	6.75334942389328e-05	0.000128546797772243	1.23117453648396
ODF3B	1.14159458425536	8.06199799141216	3.49507491104174	0.000636384486369171	0.00102287805729616	-0.859600595960532
RGS19	1.14155700863382	8.76141404433563	5.82296512406724	3.8312339932195e-08	1.76608122661913e-07	8.3467655292235
SUSD3	1.14103955540308	6.4911299716896	5.36263326491888	3.33447914530202e-07	1.12176938386028e-06	6.27250993722137
PRDX5	1.14073098161984	11.5939649864095	6.66265022456799	5.80216043849979e-10	6.62041383367283e-09	12.3819956196635
NBL1	1.14072610681781	9.62826435891552	3.06775770903603	0.00259322258934466	0.00381077408458951	-2.14710681432619
TRIM11	1.14035161367206	7.97910126215055	5.68170787979833	7.52333405017639e-08	3.11741743482533e-07	7.69898596896376
ZDHHC18	1.14008720711097	8.28327243335676	6.5730597998737	9.19615926243174e-10	9.44926679774814e-09	11.937569816169
IGFLR1	1.13979163387249	7.53858954476904	4.6786692871242	6.77480293695936e-06	1.59572863127625e-05	3.40246076372401
FSTL3	1.13969732749452	7.35280432533049	4.24529480031253	3.96989127967824e-05	7.9156417578478e-05	1.73082300056611
RNF123	1.13913130794899	8.24113519532525	6.53438837431156	1.12082623192758e-09	1.10049384922526e-08	11.7466917759495
SRA1	1.13901324156905	9.0083022772323	4.96437856853586	1.98701499680241e-06	5.33582044399957e-06	4.56853217461372
NEU1	1.13894838506914	8.56070713100966	4.83085232125238	3.54550944486529e-06	8.96995892041046e-06	4.01748318055371
SLC45A1	1.13880648044485	6.586105610623	5.40163488805427	2.78721659758896e-07	9.61215577247675e-07	6.44404688545407
PARVB	1.13854997573005	7.43795124998496	5.48355575226134	1.9078687518764e-07	6.89844592233893e-07	6.80695453522177
VPS72	1.13837875681875	9.09604275825519	6.89624903013209	1.72231285846137e-10	2.76190710636147e-09	13.5548483234131
PATZ1	1.13831250039386	8.71910356865639	6.2323456070721	5.15187643413329e-09	3.49822236344964e-08	10.2765404165421
RTL8A	1.13800214591545	8.37070445629282	6.19087027416477	6.33394623109859e-09	4.10192151972393e-08	10.0776357789509
AAMP	1.13797908502644	9.30161699690188	6.69753641682916	4.84568265019234e-10	5.7946948429756e-09	12.5558778988003
RDH5	1.13748939970318	6.37954188899991	6.50729789436017	1.28702959350037e-09	1.22042532229943e-08	11.6133250102545
FKRP	1.13727237575831	7.78941899799514	6.9430462352207	1.34723659852995e-10	2.32823412173138e-09	13.7921601229354
SMIM1	1.13644911199573	6.46103282959104	6.2192932756509	5.49832595097598e-09	3.66947730847139e-08	10.2138652871795
HLA-DQB1	1.13629436121589	8.62801687529519	4.08295232153129	7.46978364849617e-05	0.000141148778071371	1.13651622829924
SLC27A4	1.13581967926759	8.32172895812211	6.1551329195668	7.56347615062614e-09	4.71912432833258e-08	9.90684469463891
FBXO31	1.13560366206365	8.2458347351668	4.77040105959335	4.59285840003833e-06	1.12784816051395e-05	3.77149648005611
GALT	1.1354694128868	7.97974985140521	6.08700404281035	1.05913315447084e-08	6.1918421924229e-08	9.58280042376389
GALNT17	1.13455739717518	7.94848033644405	4.71465667787478	5.82000291244125e-06	1.39698008647694e-05	3.54662388921415
ZNF526	1.13453709056258	7.13802501595389	6.20222600568483	5.98609362448054e-09	3.92148930394467e-08	10.1320213121338
MIR210HG	1.13453510108996	7.3993518468613	3.57725227449459	0.000478477084985564	0.000784760363159159	-0.595819761328772
STUB1	1.13432132437797	11.5836170941024	6.52325403148397	1.18640799169036e-09	1.15129622869641e-08	11.6918423013398
KXD1	1.13407566784376	9.0911576424295	5.63695274171699	9.29848981571155e-08	3.72181361866046e-07	7.49578317406917
CCDC184	1.13378318636135	6.39995296816909	6.15978969743955	7.39086077017951e-09	4.63009159034566e-08	9.92906827759813
RAB3A	1.13353256707661	6.7857296197565	6.43310193846952	1.87682977968932e-09	1.59517728887646e-08	11.2495494790441
GYPC	1.13346595513458	9.39048864631095	5.35676012188172	3.42549326109699e-07	1.14612368510388e-06	6.24674862631591
ANAPC11	1.13336517611092	10.9954621415029	5.30992481108252	4.24336466011269e-07	1.38228297163409e-06	6.041975185728
LARP1B	1.13277361709717	7.14669025856264	3.50783174822876	0.000609014954802466	0.000982434792444165	-0.818987355413885
MTA1	1.13249892529092	9.26489453799982	4.66643803633359	7.13254150155799e-06	1.67020235123873e-05	3.35364486108652
S100A9	1.13246680529295	7.16024753128062	2.20715235163872	0.0289441783407073	0.0366508599720745	-4.284652022148
SH3TC1	1.13245309843783	6.88268059748818	7.24423329817436	2.72528400677648e-11	7.87866327713108e-10	15.3371797594469
ESPN	1.13243099929772	7.27899681051523	5.25846253692522	5.3618614271448e-07	1.68581361045229e-06	5.81833469236526
VARS2	1.13228795992055	8.50735589421175	6.05410018917692	1.24527230488748e-08	7.04421006447926e-08	9.42703460323329
SGF29	1.13219698053688	8.30943200069392	6.5755841496034	9.07796633360426e-10	9.36843546988404e-09	11.9500499726516
EPOP	1.13200026934224	7.26814517007265	7.347006503494	1.5694562454258e-11	5.45867610043401e-10	15.871051689928
ZNF672	1.13198883031581	8.23317374622469	6.36169678007913	2.69285211214015e-09	2.10892126444163e-08	10.9015555475727
R3HCC1	1.13163311916071	9.56835385370935	5.760309087597	5.174081024396e-08	2.26684421814255e-07	8.05824442025149
HAX1	1.13149106000759	9.86178103846394	6.72556701780096	4.19135738343222e-10	5.19644905448413e-09	12.6959198268471
GNB2	1.13141593511836	10.428899851772	6.17412027819946	6.88359295251286e-09	4.39059533104851e-08	9.99751745937039
BAG6	1.1310690773574	10.6149925058813	7.79789083552511	1.34508858585539e-12	1.23022747020332e-10	18.2496457710113
EIF6	1.13099339641625	9.9488737152454	5.57114688987123	1.26744038547937e-07	4.86066703695688e-07	7.19881983855549
PHF19	1.13054545081396	7.67575264150032	3.98889147219802	0.000106898473298367	0.000196279837503338	0.80046847593549
DLX5	1.13044388559639	9.61634789598512	4.65225548374233	7.57023277339063e-06	1.76209789569302e-05	3.29715704415077
IGSF9	1.13021895337922	6.28601996375776	4.12320676451668	6.39621814192549e-05	0.000122403437334344	1.28220415539841
RNASEH1-AS1	1.12999711244739	6.15436173670418	3.77119879242416	0.00023957284590829	0.000413732177410573	0.0467074558348841
ASF1B	1.12929475809091	8.1271540484004	3.83575073929548	0.000189216711647816	0.000332296015099617	0.26667661013716
GAL3ST1	1.12925311548622	6.27867126476355	5.61889120189332	1.01256511046479e-07	4.00372924066604e-07	7.41406011184592
HS1BP3	1.12913181145023	8.49792840550183	6.60300490157201	7.8867271833001e-10	8.40621220734981e-09	12.0857743933163
MRPL37	1.12877053044924	9.10365026554476	4.26823908555341	3.62567222134915e-05	7.27352694864119e-05	1.81625551282261
SARS2	1.12848552811575	7.47559633633438	5.97146726065121	1.86613411171918e-08	9.81512496075177e-08	9.03800180629366
ZNF746	1.1276871622067	8.31546241022734	5.56387264077736	1.31141732545008e-07	5.0077413040478e-07	7.16612719642041
ZNF219	1.12768561199634	7.59895817556442	6.65418575790621	6.06097710096351e-10	6.85919842670348e-09	12.3398755198093
CDK18	1.12763318115876	6.76980482035702	6.56375222561401	9.64520282670711e-10	9.77066887973745e-09	11.8915753789757
C1QL1	1.12707495339525	6.2660036674763	6.46999408212873	1.5562428574267e-09	1.39502057579401e-08	11.4301531255719
RND2	1.12698958586239	6.93205578366562	4.48830143377407	1.49394361080408e-05	3.25087973989153e-05	2.65329296724707
LYPLA2	1.12697442591153	9.60075040234388	7.39142672416007	1.23519952411095e-11	4.76488732830414e-10	16.1027984997226
PARP10	1.1267057279912	8.29373098609044	5.61312428359612	1.04046091285264e-07	4.08963500761637e-07	7.38800089979524
CNP	1.12663655000346	9.87545360261755	5.73828590180746	5.74794787545776e-08	2.47818098713508e-07	7.95728043834731
QPRT	1.12657085358864	9.71126525714568	4.7970949503621	4.09788950113615e-06	1.01908059642143e-05	3.87984729185469
CSDC2	1.12628858058072	7.12005627874407	4.73304672793689	5.3837260361378e-06	1.30254808563645e-05	3.62059990330627
TECPR1	1.12607278673151	8.70716233558542	5.60999303361179	1.05592091203785e-07	4.14386600440679e-07	7.37385857462742
OGG1	1.1256381649612	8.1497645876024	5.86661094680858	3.10436727274559e-08	1.48428304752149e-07	8.54885340166631
H6PD	1.12558201172107	8.69984958191059	5.7057623937231	6.71105612470235e-08	2.82881459112961e-07	7.80860996261119
SLC12A9	1.12538458838267	7.79802365336689	7.41782324597732	1.0710478265023e-11	4.34698889844256e-10	16.2407929811629
STARD3	1.12523264619461	7.45127314520783	7.35309313037789	1.51884027929515e-11	5.31594097753302e-10	15.9027713123371
BRD3OS	1.12490377736333	7.72801876282617	4.38773132921688	2.24866442930352e-05	4.71213568602789e-05	2.26683164361341
LOC100288911	1.1244016291535	6.63367599826704	3.44947542981622	0.000743966235261686	0.00118249913877335	-1.00376038201415
SRC	1.12311485587526	8.37245402103079	7.18250002414966	3.79047797707127e-11	9.78495229438892e-10	15.0180847471003
SUV39H1	1.12253752052868	7.34109294999517	5.38422823571068	3.01967661490993e-07	1.02885344877708e-06	6.36738939174333
P3H3	1.12237289420492	7.51172006885703	4.77692772009155	4.46674536228837e-06	1.10100192312786e-05	3.79794849887853
CHAC1	1.12214075531329	6.3785992955528	6.41822456753546	2.0237836798523e-09	1.68651377347359e-08	11.1768732324871
NOTCH1	1.12204331975601	8.51006131796448	6.93439399314078	1.4099053550641e-10	2.37595634384577e-09	13.7482264963447
TFE3	1.12165575228953	9.3483445649826	4.79048081970454	4.21548417360562e-06	1.04527229458957e-05	3.85296036628964
GPX4	1.12123470095825	11.8219396397349	4.89056615173784	2.74003309574797e-06	7.09935794822619e-06	4.26261536983153
SMARCD2	1.12093489546525	8.9791026999355	5.20485694096243	6.83144649088749e-07	2.08371660407486e-06	5.58691508713998
ELK1	1.12088953293067	9.33688371140699	6.74934901137081	3.70515709001113e-10	4.77417345827701e-09	12.8149639736682
LONP1	1.12068006125057	8.92948042953057	5.62275584223851	9.94281885581534e-08	3.94339798458887e-07	7.43153274183224
AKT1S1	1.12064520243814	7.96438642403408	4.97790548636756	1.87276387963591e-06	5.05625957535503e-06	4.62493972840343
PPP1R11	1.1205599804945	10.6327835768997	7.23023088297113	2.93735426919377e-11	8.35603520414483e-10	15.2646963440449
THAP8	1.12043327764056	7.45416325733218	4.38465628582052	2.27673276523442e-05	4.76534356707894e-05	2.25511859793741
GAS6	1.12024420145791	10.4840463444236	4.57112091976043	1.0618900667207e-05	2.39477832241448e-05	2.97641503968674
RAI1	1.12022277592071	9.28284766874093	5.86322648994045	3.15552356488618e-08	1.50527655507205e-07	8.53315057437683
TRBC1	1.12001446953912	8.37943039928281	3.96219237584213	0.000118221212110367	0.000215482197614859	0.706208578040436
DHCR7	1.11999293917239	7.08590142605231	5.20313488117331	6.88463913793267e-07	2.09737417258291e-06	5.57950699812701
TSC2	1.11978182293708	9.15601997448292	4.61167494852941	8.97079758596603e-06	2.05584215415002e-05	3.13621902121307
FXYD6	1.11962843299237	8.6692067826851	4.23979198288115	4.05699193978949e-05	8.07509897280783e-05	1.71038582225671
COASY	1.11917530345412	9.30891006904243	5.81125583699443	4.05308461813826e-08	1.850547245951e-07	8.29270327648193
MRPL57	1.11905447695586	10.9358010546066	4.43600878395943	1.84931587573868e-05	3.95157787939333e-05	2.45153099744829
MXD3	1.11901863031842	8.07738986343337	5.54961205212556	1.40200239941343e-07	5.31132559948048e-07	7.10211382136918
ID1	1.11875576538557	11.676385600895	4.69611588818914	6.29439559531904e-06	1.49700647294665e-05	3.47225125238507
HAAO	1.11838502270447	7.70105518959437	6.31594160477614	3.39011395103998e-09	2.52334646534995e-08	10.6796689450329
TIMM22	1.11824746692517	8.05869507143439	4.86237923033503	3.09525648829866e-06	7.93231095109035e-06	4.14664069084424
ZNF524	1.11725218111586	7.03655490339856	7.34194631724177	1.6128045518049e-11	5.58104322504561e-10	15.8446897807965
S100A11	1.11676694885857	11.5219466819978	6.92874510269599	1.45236528941919e-10	2.42580046999506e-09	13.7195570676113
ITPKC	1.11665097250585	7.29841931740469	6.48350896878077	1.4528450630513e-09	1.334005120532e-08	11.4964509837784
ACTR1B	1.11610019874396	9.3244452122838	7.30968369644698	1.91842562709467e-11	6.22489148791656e-10	15.6767957305299
TUFM	1.11607708321068	10.9148053446569	6.2631378970942	4.41736112177597e-09	3.10786671808744e-08	10.4246877543605
SERPING1	1.11581286064746	10.187178212424	3.51174676011323	0.000600839958721299	0.000969623868108715	-0.806498583381002
SMPD2	1.11561621939422	7.6141772834075	5.29888519084507	4.46228116536841e-07	1.43929648771655e-06	5.99387934988201
PRR34-AS1	1.11542403215925	8.42351941493976	5.44634635364968	2.26726998475449e-07	8.0519476744547e-07	6.64168335458438
ARHGAP45	1.11512102571155	7.87152782601928	4.4699777603185	1.61024276848366e-05	3.48629450830693e-05	2.5823939977543
ERBB2	1.11511736048785	9.42127242600074	6.10934539187425	9.48621239316417e-09	5.66083364074835e-08	9.68883811544503
CNPY3	1.11494895199801	8.59944288223853	5.82930475010516	3.716132520948e-08	1.72258226231444e-07	8.37606307890703
LRFN4	1.11398942339536	7.61414567650799	6.50453486739478	1.30528797158284e-09	1.23313669217712e-08	11.5997388592324
DNPEP	1.11361152980972	10.0579365649788	5.7141339568644	6.44902658400296e-08	2.73037279091664e-07	7.84682841913065
BST2	1.11350052790496	8.34385466670127	3.4257739453775	0.000806413458321918	0.00127463043139555	-1.07806337215641
SLC35C1	1.11183818616723	8.51464391302582	6.35326133159337	2.80980634878154e-09	2.18694673894726e-08	10.8605832252394
LINC00963	1.11129447794478	6.53016468340376	6.05053171241303	1.26729504385639e-08	7.14178934710565e-08	9.41017063596469
KLC4	1.111284119447	7.66313115842492	7.64893243196753	3.04740570804997e-12	1.93727934297462e-10	17.4575806642027
LOC101928409	1.11117291492841	6.48140069870761	4.5977216500696	9.50783338903343e-06	2.17013379789992e-05	3.08111927617199
KRTCAP2	1.11068151704669	11.4901189931867	5.76078585112782	5.16230016004854e-08	2.26407110152076e-07	8.06043271209225
TMEM175	1.11067732822798	7.40258725304956	6.68533367958372	5.16110243363457e-10	6.07819814017834e-09	12.4950041660349
TRAF7	1.11052502372694	8.44806449616448	6.43467110250053	1.86195668598161e-09	1.58738595940012e-08	11.2572200930586
SDR39U1	1.10987609557568	9.19411207003746	5.23578062896201	5.94165303200734e-07	1.84115883558347e-06	5.72022284443292
BGN	1.1098750191479	8.46100551030701	3.17442072845223	0.0018491082486612	0.00277622469915877	-1.83920567688432
LOC101926967	1.10982461840937	6.48452751147287	5.69784926892044	6.96830503499462e-08	2.92537334016284e-07	7.77251597837966
SPINT2	1.10925023381563	10.6540909393682	4.53679942540542	1.2238733322783e-05	2.726526322222e-05	2.84198023613789
DYNLRB1	1.10878276117575	11.1842307327585	5.13894348241654	9.18241930104691e-07	2.69969194174244e-06	5.30453653955222
KIF26A	1.10830932049078	7.47932510353272	4.39937159174732	2.14539935417203e-05	4.51853886967266e-05	2.31122608809392
CBX7	1.10803624171635	7.89144212128003	4.49141538035418	1.47500188804222e-05	3.21415241780448e-05	2.66536302774249
ADRA2C	1.1075055623522	8.7344958960559	4.46888414637982	1.61745295498851e-05	3.50008055212866e-05	2.57816934554401
INTS1	1.10731869055769	8.69378613680456	7.11959166704884	5.29868282099967e-11	1.21811047877594e-09	14.6941735632062
MDM4	1.10731825711506	10.0624058524438	5.04102832562828	1.41869722430049e-06	3.9563690287562e-06	4.889561253106
DVL2	1.10665477314362	8.49385609882455	6.80695685839316	2.74619395734094e-10	3.83605120050091e-09	13.1041878520404
ST20-AS1	1.10574261645817	6.53502210193495	3.68215518250383	0.000330193398470708	0.000556500709447453	-0.25173682199543
FUZ	1.10559141132315	7.56196803725567	6.25465533355405	4.608742124477e-09	3.2134821975928e-08	10.3838363691009
C1QTNF1	1.10539098473977	7.87054924206747	5.37692253563367	3.12278437902821e-07	1.05848458549215e-06	6.33526343844446
CANT1	1.10527926904256	9.59125560335816	5.37889020798957	3.09468073723809e-07	1.05124650997782e-06	6.34391326171352
EMILIN1	1.10410133212408	8.66146347652606	4.22511779901336	4.29831320527695e-05	8.51868658147778e-05	1.65598610092738
RSPH9	1.10381749490365	6.53308057172705	3.66907654130969	0.000345966080534316	0.000581432069524895	-0.295081001142945
POLD1	1.10355657455512	7.56993042511945	5.30232668421415	4.39288077763146e-07	1.42095780086418e-06	6.00886570218656
FGFR4	1.1032778667139	7.10103677831679	7.27267419926158	2.34006768079881e-11	7.08856127022092e-10	15.4845932691518
SMAGP	1.10291250997136	7.68701520878616	4.11669489194035	6.55926084918735e-05	0.000125292641699945	1.25856101696975
RPP25	1.10251691809076	7.60204892968382	4.40713928822154	2.07904415620749e-05	4.39363809130687e-05	2.34090020531812
GADD45G	1.10238438926158	6.93183330236143	2.89766366244145	0.00436968445005725	0.00621178188793079	-2.61905667524328
MRPL43	1.10213868375163	9.05221361393432	4.85396026485799	3.20975044033034e-06	8.19538739477787e-06	4.1120924229451
ZNF865	1.10200609980438	6.72251612112155	6.59356327544944	8.27839284335098e-10	8.71339508884877e-09	12.0390084585137
C16orf74	1.10150730356622	6.57548357511887	6.43093058380117	1.89760376670512e-09	1.60844509749291e-08	11.2389367898253
PIN1P1	1.10102317706439	6.3112473053807	6.87452700555042	1.92980659372906e-10	2.9981783239232e-09	13.4449554912358
NUDT18	1.10073661873218	7.16286625696362	4.74535786646578	5.10953030661821e-06	1.24369501114403e-05	3.6702382144596
THNSL2	1.10064634792611	7.5829228581151	4.15898991364794	5.56725238848913e-05	0.000107864973970727	1.41264254879414
C1orf159	1.10022789836491	6.96515408937179	7.31020972311559	1.91301024644065e-11	6.22352680695834e-10	15.6795306067753
WDR86	1.10006882669734	8.66327409457145	3.94886825378901	0.000124290788228027	0.000225719752415278	0.659356232942038
FBXL16	1.09960730937646	7.50921882242888	3.12024617590891	0.00219795291191612	0.00326651875983717	-1.99672960805678
CYP46A1	1.09928447906585	6.53285831985676	6.14155256439975	8.08980936268553e-09	4.96473583922438e-08	9.84208910640108
PRMT7	1.09853763861126	7.24787238322776	4.62592194562421	8.4527329283039e-06	1.94786484717342e-05	3.19260417876835
TBC1D25	1.0982964058697	7.84931930024626	7.22225516601888	3.06536215756848e-11	8.49923438159488e-10	15.2234377477279
TPST2	1.09810912613089	9.45015359213487	4.70164400615462	6.14917064759214e-06	1.4663859573014e-05	3.49440410023345
KLK6	1.09800884542646	6.89071596764391	3.89927996373985	0.000149592737269139	0.000267497919973231	0.486090666394415
LSM4	1.0977008985752	10.0689752770708	4.89025546984847	2.74372383602164e-06	7.10596528722295e-06	4.26133451046623
DCPS	1.09741066119029	8.34203084968953	4.14876418722999	5.79301111430473e-05	0.000111804396660838	1.37527800239854
PLEKHB1	1.09628600278272	6.6665840572982	4.37440054867611	2.37280188292075e-05	4.94978279107504e-05	2.21609850314149
PDCD2L	1.096064017576	7.59803551943333	5.98449609500978	1.75117674293028e-08	9.30476000721164e-08	9.09913511370513
NECTIN2	1.09548523271068	8.71927145184172	6.15119779244663	7.71242555948269e-09	4.79525062231309e-08	9.88807242605595
ADM5	1.09516833846317	6.33469464928878	5.81032007130243	4.07134782127271e-08	1.85709934457999e-07	8.28838562979911
ARHGEF40	1.09505585953992	8.60487504382798	5.17674061579204	7.75220761167204e-07	2.3247294065327e-06	5.46616728439219
S1PR2	1.09505004956621	8.24646231011173	6.07607292405111	1.11771816254408e-08	6.45049782062561e-08	9.53099928304739
KMT2E-AS1	1.09479357281458	6.31245637395133	6.62702915272828	6.9706252619656e-10	7.64559777852917e-09	12.2049247830353
MAGEL2	1.09433572622582	6.93730884558808	4.5916102534323	9.75270612362512e-06	2.21870948147469e-05	3.05702460449645
CLN3	1.0935707507974	9.00255339564136	5.47310033584582	2.00281237243965e-07	7.21243993080869e-07	6.7604425993967
ISG15	1.09346701672633	9.62017770695906	3.34932048944172	0.00104299320388577	0.00161819142328684	-1.31479382985577
PLEKHO1	1.09337387019247	7.89422279542244	4.51514116466322	1.33809146763569e-05	2.94543165908273e-05	2.75753084875859
VAC14	1.09302260443572	7.42121779606482	6.21958817467948	5.4902511624939e-09	3.66605195523441e-08	10.2152805379836
SNHG17	1.09292327465498	8.88552108579815	3.9043111129679	0.00014681773043511	0.000262875258114883	0.503590292506627
HPCAL1	1.09233890690615	9.59968574343314	5.85004445103482	3.36276828577962e-08	1.58832800761236e-07	8.47204148986745
FAHD2A	1.09232849363394	8.59579483527022	5.39933077706209	2.81695335382484e-07	9.69299311924611e-07	6.43389057685671
ATP8B3	1.09132156126667	7.32536508574603	2.94653574731625	0.00376968300409587	0.00541319006926755	-2.48587626681316
MFNG	1.09075505151182	7.16276725135906	4.63072199248271	8.2847897135587e-06	1.91305559360529e-05	3.21162978974822
B3GAT3	1.09063359685509	7.77197742047282	6.32606268660522	3.22199901612246e-09	2.41844022535457e-08	10.7286755671949
TMEM51	1.08969841500341	7.21281623963199	4.24804987321928	3.92695962966686e-05	7.83630957489576e-05	1.74106282841775
ECH1	1.08949808563865	9.69272252402681	5.61283267722243	1.04189126708067e-07	4.09396568521763e-07	7.38668364873483
NOL12	1.08863906491565	7.51405758414732	5.71343309111761	6.47057380629691e-08	2.73577704874311e-07	7.84362746120205
TTC38	1.08850965694415	8.37795938925844	5.43228264441427	2.41966233605539e-07	8.51425944853152e-07	6.57940506724144
NDUFB10	1.08837936673214	10.5892491636112	4.61731835213063	8.76201933712776e-06	2.01205861688834e-05	3.15853868398466
LZTS1	1.08821574521626	6.45014212192774	7.0247839168448	8.75715531603984e-11	1.70948875108902e-09	14.2084712247433
BRD4	1.08699694226949	9.99638875825172	5.63175921083533	9.52931434423937e-08	3.79467103640852e-07	7.47226731251714
NUBP2	1.08674669486957	8.2642623980317	5.48720231563367	1.87580073187766e-07	6.79432474395221e-07	6.82318993392708
FIBP	1.08508975235433	10.3418326259683	4.91657372985576	2.44757211444088e-06	6.42577929749967e-06	4.37003955525619
CRLF1	1.08497074679279	6.34595166210347	5.13060170004097	9.53104976169455e-07	2.78510506638635e-06	5.26897233231892
DUSP4	1.08442180105019	7.74290986148151	3.15202510834058	0.00198657156603125	0.00296972785995793	-1.90460985477372
ELP5	1.08421295293432	8.80982627431101	4.88357653617373	2.82424221625449e-06	7.29781377323328e-06	4.23381282715152
CRTC2	1.0837862347561	8.12954394977826	6.89923435823133	1.69557532407607e-10	2.73310071642792e-09	13.5699642456136
NCKIPSD	1.08367038761326	7.75022589697922	4.64942548114615	7.660624582531e-06	1.78180665107964e-05	3.28590032426478
NAPSB	1.0834492261129	8.16412109906371	2.37580001531398	0.0188756430451161	0.0245220010783179	-3.91591446425734
GAK	1.08331721644358	10.2121312164225	6.48796187200637	1.42028300917988e-09	1.31086861439862e-08	11.5183108283837
IRAK1	1.08273529054867	9.50139332194005	4.50710924724275	1.38300761167489e-05	3.03491983822986e-05	2.72628891436288
FSCN1	1.08216086841449	8.87173161934268	4.63987800702228	7.97333587000734e-06	1.84695603160981e-05	3.24796064223075
AMPD2	1.08169792124917	8.51499042313316	5.83835321810907	3.5577002259198e-08	1.66399942999102e-07	8.41791217177474
ITGA5	1.08165201201603	8.36184016804735	4.98415675499404	1.82214474455991e-06	4.93885654061702e-06	4.65104352661628
ISG20	1.08153664989812	8.57426032409235	3.22213341291335	0.00158519542414382	0.0024016944290895	-1.69853601706169
RGS3	1.0812635061336	8.66082197612737	4.99602858443606	1.72964646009218e-06	4.71928976952013e-06	4.70067971156249
NATD1	1.08067131051533	7.75459778149773	3.94333920223249	0.000126895644908103	0.000230047975491774	0.639950936295766
KNDC1	1.08062946981425	6.59893826806058	7.11245620922516	5.50343529733023e-11	1.24904924963087e-09	14.6575148760758
ALKBH6	1.08060697571056	7.33879446446833	6.00854231897227	1.55697554445802e-08	8.45680701131079e-08	9.21216700794071
CD276	1.08036495013454	9.69117477903194	5.88706505505166	2.81206878230864e-08	1.36975672508075e-07	8.64386867600617
PKIG	1.07982159949094	9.85727544362841	3.80750838554914	0.000209868014480621	0.000365574648459183	0.170065998273571
QTRT1	1.07978378807385	8.12729747169681	6.30237982193181	3.6289761686333e-09	2.66295895531042e-08	10.6140693800268
AGRN	1.07969504866497	9.57336175922442	5.30893208696812	4.26261395741364e-07	1.3856553589714e-06	6.03764753872745
GAA	1.0793685975002	8.97620185387485	6.04853912681363	1.27975815940217e-08	7.19575210566384e-08	9.40075652676662
LMNTD2	1.07932329872038	6.41119123096128	6.23169663825053	5.1685832556558e-09	3.50239947874371e-08	10.2734224546772
GRN	1.07920093108175	11.0005024968087	5.64635029184685	8.894645093502e-08	3.58765445751792e-07	7.53836863813454
HS3ST1	1.07910733012258	6.58392252531186	3.64637938740862	0.000375042352394134	0.000626159414555931	-0.370001568737768
BCORL1	1.07899428591553	8.34071707946494	7.82261942470616	1.17366992595603e-12	1.15488007667939e-10	18.3816995542466
CCDC94	1.07788973398039	7.86577055389817	6.30913570028465	3.50798557219047e-09	2.59557602312905e-08	10.6467385584175
LAMC3	1.07621501582087	8.58245635571484	3.33993084210787	0.0010761605118887	0.00166715901754733	-1.34355601298543
ARL6IP4	1.07604374007795	10.1092892755258	6.42242287135475	1.98120363566868e-09	1.66257985686655e-08	11.1973729542056
EPHB4	1.07596001854894	9.15429209592567	6.19274626257594	6.27514033378446e-09	4.07442670969017e-08	10.0866165354561
B3GALT4	1.07562433374524	7.78526136745623	4.60908807940281	9.06809734244175e-06	2.07584958454573e-05	3.12599460957862
PFN1	1.07526144495792	12.4146250677117	5.67117586298969	7.9085732390072e-08	3.2425410515969e-07	7.65107794964182
FBXW4	1.07489270659176	8.89350133023349	6.97896699989152	1.11518843950179e-10	2.04041820208403e-09	13.9748321913213
HINT2	1.0747691544056	9.97947299712476	5.27643003919048	4.94207378278911e-07	1.57328153637078e-06	5.89625323040573
ACTL10	1.07451225529584	6.57175320418545	5.06199688893061	1.29306394839936e-06	3.64314921657163e-06	4.97797084879843
PCBD1	1.07438218870194	8.87195588726293	5.18285912783024	7.54207982612616e-07	2.2704594016316e-06	5.49240645652842
FOXN3-AS1	1.07388010916629	6.64212514986709	5.84278692145444	3.48250539727339e-08	1.63435093220439e-07	8.43843218837936
MCM5	1.07369686403743	8.33763710536322	3.69932933783676	0.000310512725228534	0.000525606379071802	-0.19462787313021
ARSA	1.07348729642323	7.61134624410014	4.30250871487154	3.16436480922305e-05	6.4141834265364e-05	1.94451192369873
ATG4D	1.07340670959083	7.26701770168247	5.77253806336232	4.8800682839488e-08	2.15393732972023e-07	8.11440877111878
MUTYH	1.0732930058301	8.14391636756378	5.99718633613341	1.6458998491643e-08	8.86636926960104e-08	9.15875418678508
DNAAF3	1.072994137637	6.69349271725223	3.83095445789318	0.000192582109301363	0.000337635159968338	0.250229067647577
EDF1	1.07294569384712	11.0741372664412	5.09067869694564	1.13859340944882e-06	3.249398507039e-06	5.09930695917436
PHF23	1.0729401012793	9.38977419287503	5.68057435173806	7.56389752409778e-08	3.13228905066763e-07	7.6938271497756
CLUH	1.07284425466965	8.84512974049234	6.88749038741925	1.80318405882863e-10	2.84139215794912e-09	13.5105178744615
GATAD2B	1.07259131284998	7.74169140837379	5.3661523905438	3.28107944803682e-07	1.10761988411105e-06	6.28795464048735
CCDC130	1.07190250972423	8.05492425036277	6.21030407764203	5.75014578899558e-09	3.80017445560893e-08	10.1707431024297
LRRC14	1.07166496375947	7.04248014207864	5.97205817043587	1.8607636085428e-08	9.79514768164059e-08	9.04077276519522
MIR10A	1.071537748619	6.98463234124789	4.29671973995981	3.23811940279348e-05	6.54770654962783e-05	1.92279145115177
BORCS6	1.07109279803124	7.59968645200888	5.6685034095122	8.00935741086695e-08	3.28062437013156e-07	7.63893021414376
MYRF	1.070986969668	7.45049654193755	4.83531813731815	3.47807336180536e-06	8.82263723291832e-06	4.03574240770292
BABAM1	1.07074571759981	9.52628415989148	4.90728175111246	2.54840492523454e-06	6.64986918710417e-06	4.33161333845831
EN2	1.07053914836379	6.5228641909456	3.26315050935064	0.00138678963920965	0.00211653587757866	-1.57616759977111
PLCXD1	1.07020118023311	7.54533049730156	5.61931184543839	1.01055924585914e-07	4.00065469090518e-07	7.41596154309032
ESRRA	1.07016585693878	8.0459844506576	6.08073792333577	1.09233682693135e-08	6.34522930702311e-08	9.55309960040158
SLC35F6	1.06952319089021	9.16438048361595	4.94068851593272	2.20361360149303e-06	5.84316354003047e-06	4.47000067790324
CSF3	1.06894413268717	7.0883900180078	6.61747285600692	7.32173095482159e-10	7.94675676803807e-09	12.1575030151409
NFKBIB	1.06843652782314	7.23487732509035	6.29620698886178	3.74310900819087e-09	2.72903090942413e-08	10.5842363313932
REPIN1	1.06797850918255	9.76209489093326	6.47838078364411	1.49125695988279e-09	1.35826474562424e-08	11.4712858765296
LINC00926	1.06768734366457	7.49876218999395	5.39029156962056	2.93663230723473e-07	1.00550806672561e-06	6.39407364955693
HAGH	1.06762580511279	8.46010830812409	5.58898012249467	1.16563965672409e-07	4.51612876952182e-07	7.27908099999175
SHB	1.06759778880803	7.43283862091347	5.96240028272323	1.95047246791133e-08	1.01856190067792e-07	8.99550401006658
VAT1	1.06754439079467	10.2562437991743	6.26345333740909	4.41039708278517e-09	3.10472020629962e-08	10.4262074792433
AXIN1	1.06745079579999	8.00955130515494	7.24917851903658	2.65406620777201e-11	7.76738432812875e-10	15.3627934018872
TBC1D10C	1.06741863398928	7.18389534813759	4.55372878471983	1.14120099519947e-05	2.5588202987557e-05	2.90819817951695
CDC42EP2	1.06725465194003	8.09499760463363	6.48856335812961	1.4159400953494e-09	1.30879922760041e-08	11.5212642015226
NTN1	1.06680062072243	7.60155151104584	3.59614427608128	0.000447811989393052	0.000737865298576756	-0.534459584034694
E4F1	1.06655550137343	7.58430479124017	5.83254886346679	3.65855080939115e-08	1.70054154578845e-07	8.39106260877733
ADAMTS7	1.06635546228281	6.90084343811044	6.26039641704735	4.4783425625818e-09	3.14367032843771e-08	10.411481657043
PIEZO1	1.0663496252131	8.28277666585959	4.49335709104184	1.46330811296816e-05	3.19034454725866e-05	2.67289249314808
MVB12B	1.06574704908431	8.28779035010979	5.86791408768658	3.08488780111011e-08	1.47723681790284e-07	8.55490100777952
MPI	1.06573487718274	7.19520651138672	5.44011402609876	2.33360969149873e-07	8.25386261960633e-07	6.61407199912112
ZFP41	1.06571179776654	6.84134450220844	6.77286661960403	3.27919419763959e-10	4.36059335139694e-09	12.9328893471312
DBN1	1.06524663272192	9.75086624999535	5.18299798795578	7.53737590735776e-07	2.27014029020251e-06	5.49300219763465
PRF1	1.06506478827441	8.41350291172332	2.83988633724832	0.00519125570232426	0.00730139361676942	-2.773960976902
ZBTB7B	1.06459675118369	8.76911947538204	5.12280527156488	9.86851140090196e-07	2.86824474119987e-06	5.23576846212218
TMEM208	1.06440301478598	9.37890361118496	4.61404277543761	8.88262107949638e-06	2.03750844349273e-05	3.14558135317872
FASN	1.06346995554186	8.47491144509256	4.72781246373903	5.50457049187283e-06	1.32938438589559e-05	3.5995234474962
LINC00665	1.06339178771572	6.89979262649445	5.18671776502996	7.41242542811936e-07	2.23683266733755e-06	5.50896485384325
UQCR11	1.06292143106172	11.514535912894	4.99388372610693	1.74601332838381e-06	4.75630215821214e-06	4.69170601540579
GPR162	1.06257247677933	6.94434448933942	6.19698670557479	6.14418737962103e-09	4.00231107474272e-08	10.1069220386058
TRABD	1.06241027171208	8.08859028483882	6.95865628126914	1.24105458250017e-10	2.20278348973677e-09	13.8714890775603
MFAP2	1.062229503731	10.0499241591716	2.98547724846252	0.00334684011406488	0.00484451996064689	-2.37835453984807
CXXC5	1.06154332036073	10.0549264882778	5.60470044158642	1.08256455537407e-07	4.23641782662089e-07	7.34996571183587
GLRX5	1.06150982010533	10.2458815828157	5.18736183139919	7.39099651468254e-07	2.23157558295927e-06	5.51172951047099
SLC43A2	1.06148360145991	7.25545793986564	6.11742137699913	9.11528616541949e-09	5.47092801643193e-08	9.72722309643353
GLYCTK	1.06130402549726	7.30745123393515	5.61706471309599	1.02132010262962e-07	4.025829952156e-07	7.40580487854231
THAP11	1.06088617128681	8.4436242357478	4.37711027797459	2.34704658211212e-05	4.90181032737462e-05	2.22640154560727
PFAS	1.06056153019736	8.61539308119928	4.72126215968218	5.65949979799929e-06	1.36318127746126e-05	3.57317136763734
BAK1	1.05992852661432	7.52797453217387	5.30957574770502	4.25012344930482e-07	1.38303834364947e-06	6.0404534304516
SWSAP1	1.05978976918785	6.61808846476173	5.10575576026065	1.06474885289721e-06	3.06321189265742e-06	5.16327612766504
POLM	1.05948891117528	7.01955597900302	6.84608546693077	2.239186498049e-10	3.333364846558e-09	13.3013210429905
DNM2	1.05938609091883	7.94942926947221	6.71715918472679	4.37788898518739e-10	5.36366733091788e-09	12.6538832960932
B3GNT7	1.05907883740252	6.62007116415436	3.95775346199915	0.000120211198017055	0.000218853233093586	0.690585863503676
TEDC2	1.05806527059929	7.11735655094634	5.43883796520579	2.34742458017568e-07	8.2975631968763e-07	6.60842111295681
TOR4A	1.05665477059425	7.52591037943923	5.24365687439309	5.73371619654785e-07	1.78739314007972e-06	5.75426010996852
OGFR	1.05574294958933	8.33657902065433	7.0098671021518	9.47494793571783e-11	1.80793034117985e-09	14.1323260145017
DGCR2	1.05570978830747	8.72828574924621	5.99787953029655	1.64033168941988e-08	8.84019586945141e-08	9.16201294315611
NSG1	1.05554944841038	7.295169975251	4.22682134015227	4.26960728753079e-05	8.46448795586853e-05	1.66229399162261
WDTC1	1.05481052969156	9.07210304981204	7.27804157339093	2.27366360616191e-11	7.04099733792825e-10	15.5124414983483
FAM155B	1.05423033533087	7.16699723761448	3.89788824967752	0.000150369127541783	0.000268731974924069	0.481253112324511
GRTP1	1.05415420648277	7.25613074117322	3.28194255603371	0.00130384787592693	0.00199679750910147	-1.51966210606509
PODN	1.05379289963106	7.52574779216851	5.47376058148137	1.99668266953518e-07	7.19244465522069e-07	6.7633780909189
EVI5L	1.0534283198487	6.97012271344816	5.16908413349048	8.02319436377802e-07	2.39791321114594e-06	5.43336182341471
MAST3	1.05332954353955	7.29925874248699	6.42158715435178	1.98960872260439e-09	1.66379360292958e-08	11.1932916973018
SIL1	1.05317360472156	8.56278924458704	5.40982698600998	2.68395063060503e-07	9.30204635769907e-07	6.48017955933763
NKAIN4	1.05195007240934	6.34250595598057	4.91081180814074	2.50963226632934e-06	6.56243820324524e-06	4.3462056187772
HGS	1.05175012842833	9.24908079964194	6.76566237589721	3.40427051575225e-10	4.49811353406925e-09	12.896743258514
INPP5J	1.05169239913242	7.27433920860786	6.34132832637892	2.98383427596805e-09	2.28791231252688e-08	10.8026729229479
RARG	1.05160187302825	8.2922256971291	6.65112206765399	6.15743403088214e-10	6.9557233023383e-09	12.324636948755
AP2S1	1.05137060219136	11.0406708984836	5.17141343230805	7.9397918569049e-07	2.37640659469217e-06	5.44333864050794
SMOX	1.05097227451585	8.72953441637701	6.10045535000389	9.91168451732478e-09	5.87533725432287e-08	9.64661724890695
FBXO17	1.05072891630185	7.51268940727765	4.28982600100853	3.32810352912142e-05	6.71223210955858e-05	1.89695490180185
PINLYP	1.05057048910209	7.56606947214972	4.46290684029291	1.65741416308539e-05	3.57537750554778e-05	2.55509248905488
ZNF771	1.0501812191459	7.23891701885813	5.83816892866218	3.56085995478398e-08	1.66485234658943e-07	8.41705944704636
DBNDD1	1.05005672679614	6.75070522238646	5.99157682909736	1.69164662848488e-08	9.04631630511655e-08	9.13239153097944
TYMP	1.04927827221609	8.07219091632934	3.69278629424342	0.000317876077124309	0.00053704893843646	-0.216410992123452
PKP3	1.04802345254499	8.31153031380048	5.97217990471844	1.85965910819319e-08	9.79347104314757e-08	9.04134363479652
PPP6R2	1.0468924288497	7.90860859268777	7.90948882361483	7.26166004671882e-13	9.04731338933532e-11	18.8468229002679
ACAP3	1.04548059048872	8.16906006945889	5.24136317180993	5.79352800215729e-07	1.80288109158041e-06	5.74434434961419
FBRS	1.04525139613893	7.72118144416267	7.61109245529462	3.74756338039854e-12	2.21301610046283e-10	17.2573231231563
SYNPO	1.04510783365407	7.403952467279	5.8394587678696	3.53880267616129e-08	1.65694581509857e-07	8.42302799320693
CUEDC1	1.04505530919021	7.96120906322469	5.50691680964602	1.71134195521316e-07	6.28782569084112e-07	6.91108257989073
MON1A	1.04504199916587	7.02428458976931	6.02406012188378	1.44304599153705e-08	7.94185205589738e-08	9.28524948423214
DNTTIP1	1.04460854793794	8.37185454330565	6.16523341621829	7.19397973071445e-09	4.54103001404999e-08	9.95505936258968
CD3EAP	1.04456992389898	7.42851513273652	4.13371934156687	6.1411599744436e-05	0.00011790270151243	1.32043427882959
BCL7B	1.0444480171428	8.04629178270844	5.90319524675946	2.60075610978331e-08	1.29002472642914e-07	8.71893629093154
FASTK	1.04422136076819	9.53505505402508	6.59744691611046	8.11501971406419e-10	8.58345888261798e-09	12.0582406179341
DUSP28	1.04392547403544	7.57418925362361	3.58456350918521	0.000466381958787548	0.000766739570720788	-0.572105003579597
CD248	1.04363023366709	11.166582360951	5.77343178353665	4.85923485770067e-08	2.14550199599399e-07	8.1185162133019
TK1	1.04283479280951	7.91995945493333	2.87014452174543	0.00474487366581195	0.00670992235569367	-2.69318188123942
WDR74	1.0427793657992	8.52334811171256	7.65865495360701	2.8895175857546e-12	1.87893149347348e-10	17.5090976922339
NCKAP5L	1.04255389366071	6.97254129378965	7.39034102057483	1.24245984143906e-11	4.77810173590452e-10	16.0971271564418
PLK1	1.04245787162866	6.521281417959	3.64781651772972	0.000373134867790853	0.000623394462366788	-0.365269102649
CH17-340M24.3	1.04204968993742	9.28952566998069	5.67270060058474	7.85162922592407e-08	3.22131380161389e-07	7.65801028227452
CREB3	1.04178882508906	9.16294767791114	5.74178054405061	5.65289553315191e-08	2.44481354887445e-07	7.9732857113479
DIO3	1.0417175534955	7.11100742264694	4.16268213677953	5.48782659265657e-05	0.000106441966601029	1.42615134802345
REM1	1.04128381574157	7.62678913866868	4.73777274848305	5.27682393594688e-06	1.27941673948041e-05	3.63964421464502
VPS4A	1.04126879873532	8.81630006994917	6.19329553873096	6.2580241938585e-09	4.06755250158983e-08	10.0892463251625
ANXA9	1.04125100304439	6.52019433309612	4.048525496094	8.5226381222565e-05	0.00015913692642487	1.01280672421111
HMOX1	1.04123767400068	8.04095836277709	2.4718096987798	0.0146511481562189	0.019358781126881	-3.69483832444906
RPUSD1	1.04091127994224	7.62328538650952	5.91511334548145	2.45470776141269e-08	1.23081121558158e-07	8.77447938033375
TNS1	1.0402904832338	9.65289290304298	3.48150311908466	0.000666769804198162	0.00106703721555473	-0.902672584177324
XYLT2	1.03955704665056	7.48877842943021	5.18706807134518	7.40076279552068e-07	2.23385427403555e-06	5.51046851614699
VSTM2L	1.0394195738228	6.6954604506661	5.41227434180059	2.65383161663071e-07	9.22106579565495e-07	6.49098090372441
MYBBP1A	1.03928858604131	7.80947281015492	6.70611145656606	4.63548589590242e-10	5.62413127396104e-09	12.5986880561379
NFKBIE	1.0392421847671	6.79788554052816	4.67572896894815	6.85918305776365e-06	1.61316385239213e-05	3.39071728044992
ZNF696	1.03923957985635	7.09272456714547	5.91531714026839	2.45228169990781e-08	1.23058517844749e-07	8.77542971995299
DDAH2	1.03903853414068	9.63786123516529	5.27432902780725	4.98945613179724e-07	1.58552979857673e-06	5.88713284491518
SIRT7	1.03888283931795	8.12416534144086	5.42062638704249	2.55350885161888e-07	8.91474370724888e-07	6.52786616217455
FOLR2	1.03827089785708	7.8663215909286	4.70246784588173	6.12780757406029e-06	1.46213102973556e-05	3.49770708394633
B4GALT3	1.03821716237095	8.53088278573129	6.45447883142931	1.68390182967049e-09	1.47548641333997e-08	11.3541323965378
SCN1B	1.03784655937254	6.5644102338389	6.22588028733538	5.32071548229954e-09	3.57970382880412e-08	10.2454859124445
HSPB1	1.03773067298459	12.512220899222	4.74722195894795	5.06920932720649e-06	1.23460414810385e-05	3.67776225448881
DHRS1	1.03722990690752	8.23419390350814	5.16462316689851	8.18531035756394e-07	2.44226453676357e-06	5.41426310362987
HIST1H1C	1.03709484614437	7.6737987395987	2.14096672849193	0.0340217647620104	0.0427329827555091	-4.42246264826774
FAM50B	1.03700914275716	7.68590990116616	5.03984808549302	1.4261107168839e-06	3.97524374326028e-06	4.88459248146375
TBKBP1	1.03691810742528	7.13996908117776	7.35654323991907	1.49087041692101e-11	5.30180214068442e-10	15.9207560698354
DPP9	1.03605757817641	7.60516439515451	6.52882416365277	1.15314038329083e-09	1.12426675867009e-08	11.7192755362203
EHMT2	1.03577483880702	8.34953763585262	5.53561663883336	1.49683900631615e-07	5.60920722366895e-07	7.03939144776501
DUSP15	1.03556958526791	6.47152902509747	5.81888846498687	3.90708766653302e-08	1.79507051345876e-07	8.32793601524553
PTH1R	1.03504401561228	8.15344626679284	4.70913564327667	5.957526084366e-06	1.42669181263118e-05	3.52445531839843
TTLL12	1.03496802781105	9.18511832397181	5.4959897381135	1.80067190038079e-07	6.57379779629202e-07	6.86234192749079
RTN2	1.03471784612118	7.63273916781353	5.46667057835964	2.06347538634534e-07	7.41531562128026e-07	6.73186733879502
CHGA	1.03456916440559	6.39135748230843	4.23890466213717	4.07120729043015e-05	8.10209915968051e-05	1.70709226172363
ARID5A	1.03414425854126	7.63109794650432	5.41411983600715	2.63133803415386e-07	9.15567492475763e-07	6.49912803073398
DES	1.03368574760117	6.74124762592063	4.98608554489488	1.80679656905207e-06	4.90686252188074e-06	4.65910226039398
FBXL12	1.03314906603567	9.08270116073408	5.44275540042001	2.30526543443628e-07	8.16707629032585e-07	6.62577171941488
PUS1	1.03313471758359	7.43259042055392	5.78676338979808	4.55861450761478e-08	2.04391280190285e-07	8.1798324945021
HAUS7	1.03255621154142	7.77108627854786	4.43386681180869	1.86548497658926e-05	3.98285517619983e-05	2.44330418444814
GLB1L2	1.03222646901416	8.18075759719775	3.64424328115796	0.000377894611113548	0.00063041462772457	-0.377032927012439
FDXR	1.03222112913074	6.80258828594058	4.03644567570815	8.92458428081385e-05	0.000166119390706514	0.969593900272419
INF2	1.03218811537392	7.73163247344311	7.30866908825736	1.92891377850265e-11	6.24266641042676e-10	15.6715209001462
COPRS	1.03217860852279	9.69700778607916	5.02528782262036	1.52072391831575e-06	4.20604218029172e-06	4.82335989077614
LIPE	1.03169301163552	6.6002062541312	4.8814508428537	2.85034603409161e-06	7.36068633881482e-06	4.22505908047983
PEX16	1.03063250346157	9.11337344878548	6.33831895653973	3.02937105188275e-09	2.31286539868009e-08	10.7880779053449
CCL4	1.03056171651173	8.01964634869807	2.82506638612531	0.00542359499542534	0.00761099151289556	-2.81324774402611
PANK4	1.03053399794247	7.63139255553732	4.45207095926757	1.73229487208554e-05	3.72144725968721e-05	2.51331658038162
KAT8	1.03050628899521	8.45992341879158	6.0201049288627	1.47128229341259e-08	8.06874004221867e-08	9.26661180210528
LY6K	1.03011161535856	6.53970171334225	3.90613671133231	0.000145822962004894	0.000261244300011644	0.509944648157139
GPAT2	1.03005144643488	6.80148429186185	3.8243602555494	0.000197301973137555	0.00034513303176947	0.227643113311482
CLDN15	1.02994013528414	7.95293128541547	6.45272002166888	1.69900859960881e-09	1.48558927376322e-08	11.345520770893
PSD	1.02983593121989	6.45998192889814	5.11876128492238	1.00481021188139e-06	2.91190939814774e-06	5.21855915135758
GRAP	1.02952582871617	7.13542692594402	5.96756798645571	1.90195612400925e-08	9.96567422420322e-08	9.01972091356864
SCAF1	1.02942585485593	6.6222069086172	5.331201128478	3.85060482475437e-07	1.27061801155825e-06	6.13485383984318
TRIM41	1.02903938564828	8.25197438898973	5.65731994864183	8.44492122450653e-08	3.43083529368606e-07	7.58813373247367
WNT7A	1.02893106891128	7.18967303584359	3.80564938217461	0.000211299851174441	0.000367811699585573	0.163726987643823
SRARP	1.02869833853813	6.66678021424934	3.91690395442574	0.000140085138657186	0.00025183390963332	0.547470391935118
PIGQ	1.02849472697087	7.1534537913615	6.7484506615751	3.72246803079216e-10	4.78657911905783e-09	12.8104633648306
GBGT1	1.02835234873093	6.86590647552232	4.70347587916676	6.10176579955722e-06	1.45675420315162e-05	3.50174911366908
MRPL10	1.02818866504798	8.85672530958398	5.20530854357506	6.81756333313469e-07	2.08073496333803e-06	5.58885809673318
CDKN2AIPNL	1.02781894824678	6.5494428634887	5.0313181513556	1.48082088226603e-06	4.11012103166553e-06	4.84870545143029
ZNF324	1.0274691820915	8.04906145421005	6.83142851872704	2.41724715885246e-10	3.51445736281233e-09	13.2274137018501
ZBTB3	1.0273838552007	7.35743232002042	4.49903335715241	1.42963347810835e-05	3.12348468126075e-05	2.69491746046766
HSD17B14	1.02700222579758	7.69674644274723	5.01073447075767	1.62137597737518e-06	4.45476178127778e-06	4.76227796315755
TBC1D22A	1.02697484862344	8.71320357736971	5.39266200437249	2.90477617977333e-07	9.95421100109342e-07	6.40451103416981
[truncated: 2,785 more rows]
