# Supplementary material for: Transcriptome meta-analysis reveals differences of immune profile between eutopic endometrium from stage I-II and III-IV endometriosis independently of hormonal milieu
Source: Sci Rep. 2020 Jan 15;10:313. doi: 10.1038/s41598-019-57207-y (PMC6962450; doi:10.1038/s41598-019-57207-y)
Supplement: Supplementary file 4 — Dataset 2B. [file 41598_2019_57207_MOESM4_ESM.xlsx]

## Sheet: DEG stage I-II endometriosis - early secretory phase
Differently expressed genes in eutopic endometrium from stage I-II endometriosis and healthy controls during early secretory phase.
	logFC	AveExpr	t	P.Value	adj.P.Val	B
APOD	2.38154164895602	9.69281114999168	4.26374662274885	3.6907315743659e-05	0.0184271535322314	2.04358640030893
CST4	2.2358835493849	8.35794936924377	3.83755012800061	0.000187968610020711	0.0297127408415313	0.607348410878725
FTX	2.10824997303046	9.75962941875185	4.16160901458652	5.51079866583883e-05	0.0215552908643897	1.6888261763842
EPHX1	1.91323649161807	10.09411509369	4.10336783989207	6.90542063214132e-05	0.0219426774818633	1.48946608000593
CREB3L1	1.86812598582824	9.83539988133879	3.51995719304778	0.000584029726684722	0.0411130530762239	-0.384478372139434
EMP3	1.79675683564463	10.0790634446233	3.95989895269253	0.000119245411174598	0.0255416112880611	1.0076323092818
BANF1	1.78617266075803	10.8840925793955	5.07328426848105	1.22998462880732e-06	0.00564496790679477	5.07248553561272
SH3BGRL3	1.73684812134407	10.8706888328035	3.56088810888783	0.000506628802254267	0.041014555880505	-0.260568981460393
CD74	1.70758471635438	11.0639458834453	4.01927754601517	9.52710057569852e-05	0.0237415346346407	1.20544037744172
MTSS1L	1.58509935713777	7.6118755879728	3.43238809117104	0.000788509423459967	0.0454209055024932	-0.645596039714433
TRAPPC1	1.56219231429151	9.641507323963	3.56553709390025	0.000498476215237888	0.041014555880505	-0.24642081168256
ZNF580	1.54951058649158	9.11119926656225	3.72715063078094	0.000280968295952878	0.0339926752654962	0.254740192841806
PPP1R1B	1.53636138412671	6.65534099340568	3.43033010000929	0.000794039901411818	0.0454209055024932	-0.651666980911466
SLC26A6	1.50465414688094	6.78512392356486	4.84693135050996	3.30847571815394e-06	0.00824472148963963	4.18860873799254
PTPRO	1.48611096057937	12.3607222349496	3.79344658139782	0.000220931398986132	0.0309303958580585	0.465498708137354
SPTAN1	1.47812005433481	9.14430926521084	4.65546626117595	7.46892684307733e-06	0.012055164757412	3.4627264260982
SLC6A16	1.35397578466959	6.72357137041551	3.51301110093307	0.000598221998686651	0.0413314926614616	-0.405389072092006
SLC4A2	1.34183476299244	7.9627698484654	3.8206046444323	0.00020003897692439	0.0301470387077202	0.552692496709043
SMG1P5	1.32725349828624	8.12667310089133	3.47145168465956	0.000690146766089396	0.0429961435273694	-0.529787545552385
CARMN	1.30780261836893	7.72121653307334	4.26557753886222	3.66408232643655e-05	0.0184271535322314	2.05000495520603
JUND	1.29811581732469	11.8085071940291	4.48352921637566	1.52342804517198e-05	0.0124993740046602	2.82863448288326
VAMP2	1.28526149968954	8.19771988962627	4.56946501794474	1.06920594061584e-05	0.012055164757412	3.14341745825772
GHDC	1.27996755502666	7.63358709662805	3.35082223454102	0.00103777807955566	0.0463466482840985	-0.883880392232709
CST2	1.24581053342705	6.63705287231394	3.86229293349842	0.000171580296623627	0.0297127408415313	0.687498363277216
WHRN	1.24264609802169	8.18150857249443	3.53385026191754	0.000556588743359934	0.041014555880505	-0.342552237110798
IGSF8	1.23622320681781	7.95117274857598	3.45123907951242	0.000739505749898299	0.0440068468074172	-0.589845990242262
SSC5D	1.18029013585669	6.78912992901459	3.72500669631017	0.000283146815209191	0.0339926752654962	0.247974314185876
STXBP2	1.17963551677302	8.16344227761616	3.38854333817277	0.000914516251482463	0.0457110983322296	-0.774278368911502
TLN1	1.17943852929566	8.04073063669051	3.41970534322684	0.000823175520600746	0.0457110983322296	-0.682961095421549
UBA1	1.17695766760389	11.3422740438451	4.60706033491792	9.14507856953352e-06	0.012055164757412	3.28247999828786
BTNL9	1.16301647957201	7.29956485670701	4.62907737037841	8.34196515130269e-06	0.012055164757412	3.36429736351751
C16orf58	1.11280756526564	8.92572148639313	3.38620075067263	0.00092175311487709	0.0457110983322296	-0.781114874024748
FASN	1.10275811321846	8.47491144509256	3.4233669444542	0.000813023151805361	0.0457110983322296	-0.672185360830436
HECTD3	1.08772192840214	8.60094291781555	3.61546757058289	0.000418370975477771	0.040568724321182	-0.0935166622346237
ZNF493	1.0771595720056	7.88605488684089	4.09791879251609	7.05192940731184e-05	0.0219426774818633	1.47092404617458
PRKCSH	1.07119782422253	10.387453520143	3.6891307204831	0.000322061579611555	0.0362227413289869	0.135221860460945
HSPG2	1.06452367290749	9.94743931553377	3.93362271562576	0.000131599771802995	0.0260275104232591	0.920832570397429
DCAF15	1.05700855621168	7.57785563541792	3.59070684478978	0.000456442416654273	0.041014555880505	-0.169559727642271
UBALD1	1.05343511378828	7.75894097785315	3.34578722153429	0.00105536005182161	0.0466304476797777	-0.898432219126297
TFEB	1.04378353392921	7.59568043040437	3.48112679441386	0.000667631459312711	0.0424422856277366	-0.500936699888705
CST3	1.04000185657072	11.6265677933933	3.37428435665018	0.000959403659145087	0.0457110983322296	-0.815829913664683
NRSN2	1.03799291040083	8.16240970329427	3.52597262921806	0.000571995579239151	0.041014555880505	-0.366341843302535
SF3B4	1.03521098730101	8.93004926609283	3.33567129171747	0.00109152952272906	0.0472533563024939	-0.927612963889644
EBLN2	1.03477676922623	7.44195007617774	3.62247741090895	0.000408149805111765	0.040568724321182	-0.0719112283144314
TMEM214	1.02538187862294	9.24054178312332	4.04138404180406	8.75812397325783e-05	0.0233742527220692	1.27966768283873
LRP1	1.0190545766307	8.40844902595711	3.83080951492918	0.000192684690941928	0.0297127408415313	0.58558423506298
STARD8	1.0147689179409	7.15103162853739	4.14337230451263	5.9155531027207e-05	0.0215552908643897	1.6261709509107
NPTXR	1.00777869780459	6.87502959607176	3.31469715952498	0.00117024491747885	0.0495960941217229	-0.987878741942096
PLEC	1.00745525597232	8.32801550471219	3.77678751453721	0.000234754535234243	0.0315702808711355	0.41225874904752
RFC1	-1.00122999298257	7.65990386261781	-3.712521616701	0.00029615452840377	0.0344867796627194	0.208635895220228
HSDL2	-1.00915932008223	7.93486833140116	-3.43364202236393	0.000785157449874441	0.0454209055024932	-0.641895538161229
INTS7	-1.02035733742149	6.49420964281691	-4.03583972766851	8.94521617988763e-05	0.0233742527220692	1.26102183350475
ZNF277	-1.02174603297137	7.90651641343634	-3.38660451073878	0.000920501981238442	0.0457110983322296	-0.779936840251142
GCSH	-1.02926915919508	10.1848381099828	-3.75315803940004	0.000255774678250747	0.0335468683263612	0.337064088022456
POLE3	-1.03077953060139	8.59325367290883	-3.96649511743774	0.000116322268769137	0.0255416112880611	1.02949275956517
SRPK1	-1.03491515246659	8.68235445834841	-3.51546837325542	0.000593164607525435	0.0413314926614616	-0.397995526954513
HDGFL3	-1.03565796374412	8.37835599453967	-3.84997186956009	0.000179563553131699	0.0297127408415313	0.647535411742433
CALML4	-1.04401513367837	7.13255219140745	-3.45853475749394	0.000721319480638666	0.0440065715175782	-0.56820163427867
METTL9	-1.0459557329387	10.4312625654542	-4.42738134779036	1.91527600149761e-05	0.0125601784098212	2.62531456799617
C1orf109	-1.04772076146305	6.33601747922012	-3.96221289944698	0.000118212084623481	0.0255416112880611	1.0152977576843
MOB3B	-1.04773949746115	7.90194776410614	-3.87210655251646	0.000165464307940663	0.0297127408415313	0.719400793691113
GTF2F2	-1.05066645252856	6.45752255451554	-4.9854061098407	1.81218873412352e-06	0.00564496790679477	4.72610574251445
ADGRL3	-1.05311577461751	7.07540808228746	-3.65254180276954	0.00036692747687641	0.0391523398990801	0.0211380182370897
HDAC2	-1.07392050184367	9.11234576851866	-3.50953522809437	0.000605445117163721	0.0413314926614616	-0.415840143625027
PPID	-1.08001123814907	8.9497629870997	-3.78642561307927	0.000226660280674446	0.0310350230461934	0.443037889326924
SUV39H2	-1.08354659351223	7.39010459866131	-3.40042094113186	0.000878635154207865	0.0457110983322296	-0.739554494310721
PRMT6	-1.0875224744173	7.21524320844989	-3.5608322455255	0.000506727525426215	0.041014555880505	-0.260738897336409
CTDSPL2	-1.10668572271811	8.00779736217251	-3.64048743669597	0.000382959401800183	0.0391523398990801	-0.0162453138800274
LIAS	-1.11411652236212	6.24288981891845	-3.54253359827026	0.000540059160924854	0.041014555880505	-0.316278890543766
MGAT5	-1.11436533809781	8.33816365299714	-4.08253147015084	7.48186900982167e-05	0.0219426774818633	1.41866625265807
VEZF1	-1.11654836751989	8.81041417117115	-3.34018587386196	0.00107524677418293	0.0470090344081378	-0.914599226119062
SS18	-1.1208839522794	7.41681778815126	-3.47439365922666	0.000683226005222213	0.0429315773944848	-0.521021714518938
NIFK	-1.12828980429097	8.67303963677103	-3.54882342955185	0.000528375761433722	0.041014555880505	-0.297214522313514
SPATA7	-1.13466834898881	6.91284211950631	-3.32055278247956	0.00114775133256809	0.0491442666797198	-0.971085758729516
UBTD2	-1.13532507353315	8.95451506071929	-3.96297486722023	0.00011787368877698	0.0255416112880611	1.01782270652735
LYN	-1.141724367348	7.73748101388202	-3.40827308952523	0.000855643528734098	0.0457110983322296	-0.716543235178161
DIS3L	-1.14717904175923	8.03741302593236	-3.41418811634524	0.000838697657019185	0.0457110983322296	-0.699179604360037
NCAPD2	-1.16691857191227	7.08235835354373	-3.71483549750335	0.000293701849819616	0.0344867796627194	0.215918518712898
CDCA7L	-1.16693572655062	6.68367184157878	-3.3625086664845	0.000998020134684421	0.0457181282285584	-0.850034357126433
TMEM237	-1.16866553343898	6.33303290133783	-4.25806876774527	3.77456147524018e-05	0.0184271535322314	2.02369497635181
ADAMTS12	-1.17894111865621	8.03730268431956	-3.64379814152326	0.000378491563309201	0.0391523398990801	-0.00598806501750637
XRN2	-1.19528515944428	8.02053174605321	-3.43729634484447	0.000775464910806712	0.0453628769420264	-0.631104780548927
POLE2	-1.19580661907918	6.77242120304501	-3.4733537433744	0.00068566483960694	0.0429315773944848	-0.524120923684579
CCNG1	-1.19603314863728	9.82291660074841	-3.81304502019799	0.000205657968712377	0.0301470387077202	0.528371770562525
AGPAT5	-1.21577356966018	8.61257624962454	-3.52150041509451	0.000580919922014433	0.0411130530762239	-0.379827993673456
HJURP	-1.2204876696292	6.633072433589	-3.418606482798	0.00082624540079497	0.0457110983322296	-0.686193059828258
PLK4	-1.2262433921868	6.0798897804231	-3.56940138337118	0.000491793950815697	0.041014555880505	-0.234649174025144
ATMIN	-1.23707875662428	8.28496947268437	-3.66534775303602	0.000350591839631289	0.0386581798389899	0.0609620305886285
METAP2	-1.25671078863936	9.06662682359182	-3.39259751407159	0.000902117452663431	0.0457110983322296	-0.762437500268928
ME1	-1.26439102352772	6.94097233748411	-3.36987309697162	0.000973702841296263	0.0457110983322296	-0.828654883535547
MAGI2-AS3	-1.27121435669658	7.35744757630765	-3.61911887909348	0.000413017162421216	0.040568724321182	-0.0822670085034654
CKAP2L	-1.28658611830319	6.57970307174959	-4.2533806654064	3.84515242245598e-05	0.0184271535322314	2.00728599979999
GINM1	-1.29077494280876	8.90698701958606	-4.72689794543555	5.52595176651117e-06	0.0114755598351215	3.7311445416627
AURKA	-1.29159874861648	7.18320412120278	-3.39197833604067	0.000904000827635847	0.0457110983322296	-0.764246674318692
ABCC4	-1.29352062710511	6.67234660116943	-3.64019710973642	0.000383353568835295	0.0391523398990801	-0.0171444454822982
NCAPG2	-1.30715890060669	6.27139494926806	-3.41048823994774	0.0008492601315125	0.0457110983322296	-0.710043576266034
SPDL1	-1.31019000121341	6.21782923785344	-4.03400228433152	9.00805800618847e-05	0.0233742527220692	1.25484677701767
IKBIP	-1.31090163450559	6.19911224644887	-3.60117442098933	0.000439965299744399	0.041014555880505	-0.137464643824798
CCDC170	-1.31779069596371	6.57026486908933	-3.83989186139393	0.000186356034195029	0.0297127408415313	0.614916539014338
CAP2	-1.32213585959413	7.50815686563101	-3.54083866844147	0.000543248869105788	0.041014555880505	-0.321411438628288
SLFN11	-1.3235211722724	6.74831120131759	-3.55418943198975	0.000518596983739013	0.041014555880505	-0.280928306335073
KIF2C	-1.34086742348017	7.6041151889379	-3.89558138471503	0.000151664501409534	0.0290729182701969	0.795972896864755
DNAJC14	-1.34325633311418	6.6756318702051	-4.45591404006144	1.70537205521046e-05	0.0124993740046602	2.72840184066541
KIF14	-1.35094207055546	6.33179826281303	-3.40639510422862	0.000861090516553681	0.0457110983322296	-0.722050829878002
MED6	-1.36141097264124	7.24150504332666	-4.49243388156525	1.46885687164325e-05	0.0124993740046602	2.86105115789141
BUB1	-1.36986332418774	6.5079688168248	-3.98700309040818	0.000107664059998432	0.0253112110864239	1.09763990426892
F2R	-1.37308934235482	7.71296374875653	-3.71991168877377	0.000288388370603315	0.0342220866449267	0.231907942832323
EPB41L3	-1.38698867705804	6.69953984556286	-3.49509776596427	0.000636334433411497	0.0419863747223704	-0.459158523880971
RSL1D1	-1.42987164704881	9.09659577418133	-4.1818037234028	5.09354972905512e-05	0.0215552908643897	1.75845272441178
M6PR	-1.47006026933504	7.56980498511836	-4.14095294442187	5.97134107333019e-05	0.0215552908643897	1.61787461181968
RBM3	-1.48229759440978	9.45389701163066	-3.57721983044159	0.00047853141105373	0.041014555880505	-0.210800187696491
NMT2	-1.48694735433646	6.83409862176425	-3.4122628476415	0.000844178482635305	0.0457110983322296	-0.704834009635849
FANCI	-1.49067686975269	7.18700162246227	-3.41626990044009	0.000832808815990762	0.0457110983322296	-0.69306253014285
GGH	-1.53041098679412	7.117979506789	-3.36704623573054	0.000982970783834836	0.0457110983322296	-0.836866101168933
CENPE	-1.55659196060078	6.01794993492275	-3.36711336487927	0.00098274974529284	0.0457110983322296	-0.836671177258706
IL33	-1.60048953153024	6.58945205962813	-3.57940847547543	0.000474879632176656	0.041014555880505	-0.204116403111854
CKAP2	-1.61212504967876	7.40994973106066	-3.64395456729781	0.000378281687880179	0.0391523398990801	-0.00550323814076759
NETO2	-1.64894243914814	6.84153276151867	-4.37337780770725	2.38259325845969e-05	0.0148435560002039	2.43153559566232
DPY19L1	-1.66634090465522	8.14673860205943	-4.08868249527482	7.30707877043055e-05	0.0219426774818633	1.43953798017899
NIP7	-1.67003231756673	7.2649949340262	-5.10103823553945	1.08733874570784e-06	0.00564496790679477	5.18271479681263
NRP1	-1.74649918923108	8.52455558397849	-3.5516074140561	0.000523280867706193	0.041014555880505	-0.288767444787501
NCAPG	-1.7465476169547	6.25074012333447	-3.52293582362232	0.000578041370408467	0.0411130530762239	-0.375500995212165
FBXO5	-1.75750455601093	6.98236141678068	-4.54956684932239	1.1610110520782e-05	0.012055164757412	3.07014668042641
ST6GAL2	-1.7904455135314	6.63886784763833	-3.34817621848858	0.00104698336752508	0.0465907598548658	-0.891530005344855
RAD51AP1	-1.79145369124995	6.62380165152035	-3.78997455945657	0.000223747064745657	0.0309765380747877	0.454387190633868
MAD2L1	-1.80742755642114	6.99826749863243	-3.55968771995939	0.000508754155080053	0.041014555880505	-0.264219643313094
CDK1	-1.87092002378315	8.64034613953145	-3.51057489594942	0.000603276056482427	0.0413314926614616	-0.412715019625145
PLPPR4	-1.91688101349252	6.81668117915769	-4.49822290675376	1.43439537525542e-05	0.0124993740046602	2.88215067665037
NUSAP1	-2.01550069360751	8.25516448801011	-3.34154512185842	0.00107038903087859	0.0469614342420676	-0.910678159516303
LRRC3B	-2.0920419419148	5.86707134842604	-3.70314101134254	0.000306297892089879	0.0353377012540731	0.179149207177375
ANLN	-2.25279738240025	6.16211843728928	-3.43800694410223	0.000773593239788778	0.0453628769420264	-0.629005361066274
