# Supplementary material for: Transcriptome meta-analysis reveals differences of immune profile between eutopic endometrium from stage I-II and III-IV endometriosis independently of hormonal milieu
Source: Sci Rep. 2020 Jan 15;10:313. doi: 10.1038/s41598-019-57207-y (PMC6962450; doi:10.1038/s41598-019-57207-y)
Supplement: Supplementary file 5 — Dataset 2C. [file 41598_2019_57207_MOESM5_ESM.xlsx]

## Sheet: DEG stage I-II endometriosis - mid secretory phase
Differently expressed genes in eutopic endometrium from stage I-II endometriosis and healthy controls during mid secretory phase.
	logFC	AveExpr	t	P.Value	adj.P.Val	B
FOS	2.71041085779717	9.18545479034365	3.13097266458169	0.00212437914429104	0.0048091867983042	-1.74116032069842
GAL	2.43697438855571	6.78118196398905	4.68178512990624	6.68648114577955e-06	4.87784280306868e-05	3.56341158751231
SF3A2	2.24343372409482	8.61250888047819	6.0447282036125	1.30393064189739e-08	1.98133851195628e-06	9.43986878118877
EGR1	2.23175153689165	10.6572959230423	3.5420481872992	0.00054097085462524	0.00151403792646687	-0.5021269036592
FAM43A	2.16385026160026	8.79112224921415	6.04722554818167	1.28804000255464e-08	1.98133851195628e-06	9.45147534568729
PHLDA2	2.1300714021846	6.34891487430655	5.01113786507377	1.6185008157408e-06	1.94469818361913e-05	4.89247733224677
WFDC1	2.12518526974283	9.13876755149216	4.65055831051021	7.62431689915171e-06	5.338168791457e-05	3.44073225003379
FOSB	2.12377320034637	8.07682981452442	2.69779993142847	0.00784480600046764	0.0147965913965829	-2.90260498268588
LOC100996740	2.09297969508208	9.16351976243837	4.72505991230526	5.56916797457885e-06	4.2940490695082e-05	3.73439662807427
LOXL1	2.07955312945276	8.52358788949076	5.88334070528943	2.86320227690418e-08	2.54701926871039e-06	8.69567463019341
FAM213B	2.06056463281944	8.68277487149496	5.84344421441423	3.47149125717896e-08	2.63071588566337e-06	8.51351607437788
CDC42EP5	2.0336093038197	8.2900778026294	5.16864573077152	8.03898682839719e-07	1.2841766138696e-05	5.54995870277559
FBXO6	2.02884061293137	7.23911866018634	3.91077729438911	0.00014332310657238	0.000509502398827918	0.716163054253448
MRGPRF	2.00861181882804	9.04255232684294	5.21995396593479	6.38193428462069e-07	1.12952984639735e-05	5.76707054829843
C11orf96	2.00050350688227	9.6564525751589	3.38211026023645	0.00093451845712775	0.00240233133398221	-0.999536713105649
SFTA2	1.99464553328733	5.9419096212186	4.1566095052219	5.61904118340749e-05	0.000237574662861409	1.58154444708826
SH3BGRL3	1.99242033483808	10.8706888328035	5.64624209652076	8.89919546180045e-08	3.94604894854212e-06	7.62406546105044
FNDC1	1.99177552194677	6.5731549124206	4.738167743485	5.26798280104925e-06	4.13344242450086e-05	3.78640940326692
HES1	1.97282315190499	7.78090468388762	4.05197843601496	8.41095984904438e-05	0.000328014271421261	1.20817401087153
MFAP2	1.97092577831237	10.0499241591716	5.34670098433321	3.587037527697e-07	8.33852380505684e-06	6.30943346978939
OR7E14P	1.95920225307195	6.33551804040752	5.30271420194098	4.3851324204278e-07	9.01629537269479e-06	6.12024704558933
TAGLN	1.94589352572362	10.4130708996394	4.48399407557117	1.5205315106941e-05	8.68362884323521e-05	2.79647043451959
C1QB	1.92967580231003	7.95077409822522	4.60170613604821	9.35139067643151e-06	6.13900568115578e-05	3.25000015339862
BGN	1.91408494749346	8.46100551030701	5.28410986589866	4.77258010128704e-07	9.49941662332852e-06	6.0405365004571
KRT7	1.91105385315706	8.8614802513175	4.23463460461136	4.14028663515667e-05	0.000187320157857851	1.8647481622325
NDUFB7	1.90638035396842	9.38284823792087	4.80209602554063	4.01108979036958e-06	3.47795259485073e-05	4.04154696919974
ZNF254	1.9061604547546	7.74475802287672	5.78797589691531	4.53219508673398e-08	2.98525305729596e-06	8.26148152514225
SLC39A4	1.89967312405426	8.62958347272525	5.31592719299083	4.12876913216328e-07	8.8240932052752e-06	6.17696917897455
TMEM119	1.8968783202586	7.51346806286847	4.68718373606858	6.53608096493967e-06	4.80753062710438e-05	3.58468069237482
TMEM160	1.89278103327912	7.86990677880813	4.76856052593479	4.62904133045804e-06	3.8096337501656e-05	3.907404465217
DNLZ	1.89270098877446	8.22830287783302	4.54764961423889	1.17024797380994e-05	7.17583157168893e-05	3.040658099799
IL32	1.89229449718768	7.92858683214386	4.27757196999793	3.49401485202204e-05	0.0001640988505699	2.02231217964145
CAVIN3	1.88148222279399	7.73311061777136	4.93035129582343	2.30515436765368e-06	2.41199671218768e-05	4.56064458618565
PLAC9	1.87401965908842	7.71347975273794	4.85842765037878	3.14849421054255e-06	2.9764975617117e-05	4.26836384044522
FJX1	1.87268757475058	8.77251844700741	4.77459312911633	4.51146600182342e-06	3.7416164202797e-05	3.93148586306035
ROBO4	1.85782886837327	8.02451845886964	6.25356631622749	4.63389542349897e-09	1.69721198098005e-06	10.4196956147724
CHCHD5	1.85099018453879	8.26105931386617	5.19100017961989	7.27107216583491e-07	1.19922010443745e-05	5.64437698228961
SCAND1	1.85050919902215	9.90562202729783	5.89895285188951	2.65477376354654e-08	2.49004356016104e-06	8.76715443028567
TECR	1.84993268064719	9.70322189525188	5.91186070619259	2.49374874500484e-08	2.40869064827599e-06	8.82633638584193
SCO2	1.84516473835158	8.92870323392055	4.95348871892099	2.08388345077804e-06	2.26770199097767e-05	4.65530250888792
PDGFA	1.84514739646591	7.08747887914714	6.09057717627681	1.04064537213935e-08	1.82205720951127e-06	9.6533872628114
C1orf53	1.84350896467945	6.82931428181566	4.93195356563873	2.2891233972837e-06	2.39886270228385e-05	4.56718978455322
FAAP20	1.84311157601495	8.83223932294459	5.63792304373607	9.25597579329722e-08	3.97687787532701e-06	7.58695179223498
AOC1	1.8401915769376	5.94997295676953	3.07386082785325	0.00254410089044759	0.00559567468578587	-1.90294036499609
ANKRD9	1.83677800897146	8.21699115869394	3.96890072828671	0.00011527330107817	0.000424314721250812	0.917024563297389
ACKR1	1.82953947513423	7.78597489037477	3.89699637252489	0.000150868690023754	0.000531173743344439	0.668884606496013
PRAG1	1.81911307514012	7.33395335765577	4.91197897719931	2.49693893605982e-06	2.56032179322148e-05	4.48569986451515
CENPM	1.81484524185915	8.21733196889664	5.15927933413522	8.38371139683785e-07	1.31649137748403e-05	5.51047865611765
TMEM158	1.81259153789675	9.40432942713616	4.28825893565098	3.34889084298053e-05	0.000158357418988757	2.06171718749599
REEP6	1.80461346306468	6.9605914451378	4.81689371292343	3.76456183188641e-06	3.34329582503953e-05	4.10094899963862
FBXL15	1.80141545062182	7.6191121190608	4.84013605771634	3.40671446776059e-06	3.13961999025865e-05	4.19450982663086
LRFN3	1.79735186876826	6.19081351375265	5.47781166063559	1.9594717749721e-07	6.07338764083393e-06	6.87928744278414
HOXB8	1.79717682310388	7.56430929874699	3.15431084497073	0.00197211922747112	0.00451204656156633	-1.67430956853757
MTSS1L	1.79688798552229	7.6118755879728	5.37827429258816	3.10345101916274e-07	7.78048283677419e-06	6.44585285073152
FOXL2	1.79649534521396	9.85636398823939	4.7310514539108	5.42948541799725e-06	4.22821176926536e-05	3.75815872424209
KANSL1-AS1	1.79398219272667	7.14481388168352	3.73490608618645	0.000273219581362957	0.000864258944854645	0.122865552978691
TYROBP	1.79025329862003	8.95503020467657	3.89627802371219	0.000151272202820408	0.000532143322174559	0.666423799515194
DCXR	1.78520452651111	9.52080725750179	4.358542602044	2.52906480749699e-05	0.00012655480924262	2.32271835997287
CD14	1.78503628025538	8.62954151474288	3.93152168725158	0.000132638576477394	0.000477376274670229	0.787581325049217
C1QA	1.78132466628401	8.6492719772355	5.11135259293849	1.03854008743374e-06	1.47047835107096e-05	5.30921443358663
ILVBL	1.78003044708416	8.85199694774449	5.49875306992678	1.77766015160602e-07	5.6793962792336e-06	6.97111865284734
CNN1	1.779906259561	7.26359712602114	4.5270584191435	1.2740297856747e-05	7.63927388330448e-05	2.96139178024232
SOCS3	1.77835796972184	8.0209955683891	3.44208015031001	0.000762946218430448	0.00202348017914929	-0.815283395681091
ENDOG	1.77380937933423	8.53012122521555	4.40874847270356	2.06554689593895e-05	0.00010845644468352	2.51111121099982
ZNF580	1.76901357900819	9.11119926656225	5.88160168364344	2.88738939109796e-08	2.54701926871039e-06	8.68771944324384
NKG7	1.76603269061222	9.12790139728324	3.50738092794656	0.000609963008358931	0.00167475010287767	-0.61157017215819
MARCH2	1.76023122838821	8.28358283289779	4.52559180009373	1.28175105583713e-05	7.65976889963099e-05	2.95575606672343
LIN37	1.75407926724273	7.85513150114765	5.28623333184184	4.72672408958365e-07	9.47405752117621e-06	6.04962526887067
LRRC32	1.74937755964768	7.41641619155978	5.58460186647534	1.1898661658841e-07	4.54777068310305e-06	7.34987270045384
NT5DC2	1.74891878918804	8.89652675494112	5.53623711156974	1.49250475735379e-07	5.18850324316103e-06	7.13604199416268
GAS2L1	1.74216227335435	8.51228261173754	4.86788090904623	3.02258625444155e-06	2.90149651235298e-05	4.30660868051224
COPE	1.73935375279526	10.5289476831475	5.44607008402636	2.2701713134435e-07	6.56770438098267e-06	6.74051909815569
C15orf61	1.73844175261392	8.83055894680645	4.52911701043731	1.26326760449067e-05	7.59667681078848e-05	2.9693045022873
EFNA4	1.73680152327622	7.75340279496921	5.62722721204837	9.73531086424016e-08	4.04942116247697e-06	7.53928407892779
POP7	1.73449314738732	9.04018529382209	5.04998686214844	1.36363390253401e-06	1.74086869114485e-05	5.05336387668256
PYCARD	1.73420753765011	8.39453643687804	4.93491102929998	2.25981719456407e-06	2.37614533706906e-05	4.57927475230801
ACOT7	1.73210858242681	7.86935078873088	5.24311039931801	5.74791153735087e-07	1.06259610913044e-05	5.86552190777663
YIPF3	1.73064382581022	9.2171123156474	5.40819007487532	2.70428166208608e-07	7.1692232999133e-06	6.57558698858992
BAX	1.7271413853857	8.14364285493818	4.39442111839077	2.1887467048132e-05	0.000113548958108618	2.45718444868292
NOSIP	1.72693502581836	9.38069869464096	4.98571742644207	1.80971611121073e-06	2.07976267240661e-05	4.78766268857008
PLTP	1.72671354314912	9.28964405518008	5.99746373390313	1.64366939735295e-08	2.18545540732716e-06	9.22072035812109
PDZK1IP1	1.72416340378566	7.38541183035887	3.35109747089987	0.00103682491240153	0.00261832963285835	-1.09375024919947
KLF2	1.72266991460828	8.07929091745638	5.18085089843203	7.61042948755622e-07	1.24224649306886e-05	5.60147595909133
HMOX1	1.72135736138864	8.04095836277709	3.94417722256157	0.000126497518471964	0.000458852716203981	0.831298702019864
SAC3D1	1.71976386575151	8.31195966197216	4.32180503722936	2.9299932725188e-05	0.000142328824481796	2.18589221980163
CST7	1.71820559678686	7.5223700711026	4.18859287789264	4.96020390367743e-05	0.000214746840305145	1.6971435355448
NUDT1	1.71550818104823	7.75608340819533	4.84362924245375	3.35586595146071e-06	3.10885425689222e-05	4.20859879736429
RHOF	1.71493571431352	7.91921491706373	5.41828165584762	2.58129317127323e-07	6.99193759001402e-06	6.61945457767635
MRPL54	1.71247596978894	9.61421893010477	5.02670206496429	1.51127304187149e-06	1.86071759898407e-05	4.95683214341302
TGFB1	1.71093765532056	7.95588403587996	5.25082225465774	5.55071781682202e-07	1.04357740164312e-05	5.89837316854027
G6PC3	1.69665078262114	10.2448972298881	6.37876300460276	2.47069639724508e-09	1.3384729178119e-06	11.0157878366231
NOTCH3	1.69422356992715	8.75988141061887	6.07160191024257	1.1425872927853e-08	1.84891398287076e-06	9.5649088047039
NMB	1.69395575630629	8.23525108336387	5.84583817776455	3.43166397304589e-08	2.62322288982526e-06	8.52442575377115
LINC01003	1.68878094708957	7.78485280770591	3.48279637788334	0.000663816643176658	0.00180042563647827	-0.688639593919515
MRPS12	1.68834240716625	9.49329236987151	4.00048049751862	0.000102312562063151	0.000385226863714648	1.02713847117666
TNFAIP8L1	1.68651434712692	7.90938935413945	4.27492166534166	3.53092821617394e-05	0.000165396111178674	2.01255152718928
BAD	1.68635003533613	8.63422639852547	4.89619476114694	2.6739960762895e-06	2.68044980776888e-05	4.42146775688027
FAM173A	1.68596942401546	8.20558150802022	5.06645409011616	1.26778790800107e-06	1.65583200562823e-05	5.12181495299863
SSSCA1	1.68042772061549	8.35780006192788	4.8391560805674	3.42111311672315e-06	3.14590918334837e-05	4.19055859168474
UQCC3	1.6791997895574	7.85772084115979	4.42681478623911	1.91968593446832e-05	0.000102746077076784	2.57929773995511
TCF7L1	1.67798569718971	8.15027369907172	5.73286794821256	5.89841592370057e-08	3.27183037247227e-06	8.01251001656037
PLP2	1.67641293208107	9.92865330947193	5.89132471022022	2.75468314557386e-08	2.49004356016104e-06	8.73221531557546
EMP3	1.67597025717297	10.0790634446233	5.10555725905699	1.06569010801807e-06	1.49029166620708e-05	5.28496292804131
LOXL2	1.67263336904744	9.49354275545505	5.68138543440814	7.53485108638331e-08	3.65308344499362e-06	7.78121957785044
TLCD1	1.66605879182298	7.7653866055526	4.46747008183382	1.62682199042598e-05	9.12039385833642e-05	2.7334983922806
RPRM	1.66333179348988	8.07080527717574	3.99126013487223	0.000105945510753389	0.000396063925588729	0.994917367216804
GLIS2	1.66010433720734	8.61311696908827	6.17343917006804	6.90690842849258e-09	1.76967946716053e-06	10.0415695065315
GNA15	1.65893242451129	6.17423497955154	4.9156240900812	2.45769693865092e-06	2.53500859731709e-05	4.50055365090115
CDC20	1.65869728930373	7.71036152873089	3.49951962126744	0.000626719770274557	0.00171060861722256	-0.636263485995363
CCDC124	1.65799800158358	8.26814837501839	5.80943570084928	4.08868206573246e-08	2.8524149684176e-06	8.35882004106188
TIE1	1.65631432216258	7.54508848328593	4.91903230232812	2.42154708549775e-06	2.50810280010822e-05	4.51444898536989
PAFAH1B3	1.65463187454047	8.43333148908171	5.12394178886802	9.81860417167395e-07	1.4275356823694e-05	5.3619596755313
NDUFS7	1.65342451749833	9.09852650468718	5.37572432364228	3.14001990516755e-07	7.79558102473384e-06	6.43481593358071
EPPK1	1.65173042285253	7.01221918659839	5.8615877628077	3.1805891265678e-08	2.62322288982526e-06	8.59626494797559
UBE2S	1.64859039104462	9.16342643419853	4.57190346470001	1.0584495694864e-05	6.68900140939502e-05	3.13436153565259
AJUBA	1.64854508908815	7.25207250359533	4.81230897883562	3.8393294628022e-06	3.38078057289861e-05	4.08253082759291
C9orf16	1.64827936470533	9.98997377143548	5.73965141984518	5.71062165221178e-08	3.27183037247227e-06	8.04307960074787
TRAPPC1	1.64770566764566	9.641507323963	5.19818993110588	7.03963557582871e-07	1.18260560731775e-05	5.67480180597793
C4orf48	1.64648117672675	9.04863096689414	5.14051043660306	9.11833018450895e-07	1.37215451810364e-05	5.43151039294007
GPANK1	1.6412359514588	9.0325378040639	4.92247521874722	2.38555319280382e-06	2.47838344593631e-05	4.52849258933331
NUDT14	1.63984290998033	7.94305616225682	5.32922235211243	3.88558357220394e-07	8.59935547240871e-06	6.23413668026985
C12orf10	1.63842269627061	8.87942246908798	5.11836096987884	1.00660518288091e-06	1.44330783152278e-05	5.33856683128613
FXYD1	1.63653547760875	8.11779402614447	4.30905539721792	3.08290050012141e-05	0.000147912746367011	2.13861158317411
EXOSC4	1.63526637794186	9.37140788803769	5.22633380830279	6.20075738149144e-07	1.1132771898182e-05	5.79416623841471
RIN3	1.63519506477077	7.68224634854048	6.07595298947267	1.11837828238411e-08	1.84891398287076e-06	9.58518337501436
TUBB2A	1.63483192917366	9.32157964381716	3.80718708886531	0.000210114822609212	0.000694622098623184	0.364046386076078
PLVAP	1.63317789582279	7.57156820402337	6.93255252804653	1.42361027690934e-10	4.43454601257261e-07	13.7242717935916
RABAC1	1.62996130034389	10.9002422874771	5.32979592350724	3.87541280327329e-07	8.59935547240871e-06	6.23660505094074
NDUFB11	1.62686406017002	11.1770693578158	5.38190733167379	3.05206686751732e-07	7.71374303636223e-06	6.46158338924546
CDA	1.62545390464795	6.57687285571415	4.28027308748863	3.4567750493618e-05	0.000162656409044743	2.03226469643635
CCL21	1.62537038230202	7.22610046183364	3.72772587834033	0.000280386475641944	0.000884459616835095	0.0991118307687939
THOC6	1.62494147959605	7.49024989305059	5.03939664090347	1.42895633877283e-06	1.80528874463467e-05	5.00942237623709
ATP5D	1.62237632531843	10.347601756162	4.93348281274936	2.27392397484998e-06	2.38694968210874e-05	4.57343806120169
SLC6A16	1.62140374410436	6.72357137041551	5.81489453649407	3.98282865691152e-08	2.835774003721e-06	8.3836147526711
LAGE3	1.62020712441966	8.67058138021003	4.97751179407068	1.87599707588106e-06	2.13274850049982e-05	4.75390694201122
RHOG	1.61793231144325	9.17079823948147	6.11115028818798	9.40204863380129e-09	1.82205720951127e-06	9.74949179947497
SERPINA3	1.61762421736026	8.05439608250845	3.89900897646964	0.000149743612215199	0.000527958519581603	0.675780994872273
TIMM29	1.61699968418843	6.99846733531693	4.77433873285077	4.51636524566667e-06	3.7416164202797e-05	3.93046990905735
LRRN4CL	1.61478239765345	8.10197449934229	3.92386303584488	0.000136491725928674	0.000489124792945437	0.761179367779874
YIF1B	1.61104990990482	8.8577550697844	5.1253904173975	9.75534725886481e-07	1.42102399009853e-05	5.36803461870863
POLR2I	1.60972247349424	10.4194698192969	4.9634550894055	1.99505698171903e-06	2.21554456258637e-05	4.69617032076046
ZNF688	1.60929986560446	7.69922653062794	4.91153712128841	2.50173691382504e-06	2.56032179322148e-05	4.48389982731349
MTFP1	1.60588915434959	8.39109429781747	5.20632437845683	6.78643490661762e-07	1.16997188271924e-05	5.70925796070254
CYB561D2	1.60348386418445	8.57632344041255	5.73159021465917	5.93445958409898e-08	3.27183037247227e-06	8.00675437792327
RARRES2	1.59938529602963	9.76012709071469	4.10387149078582	6.89202688662338e-05	0.000279745346401436	1.3924273926671
HCFC1R1	1.59932866980698	8.81966767492181	5.81162514891917	4.04589892846309e-08	2.84812998014972e-06	8.36876312265258
PEMT	1.5993206968978	10.3497253112273	4.7910772570534	4.20474726050653e-06	3.57723717823466e-05	3.99739838136759
EFHD2	1.59783177776277	8.33050286114911	5.63499222617312	9.38497414008154e-08	3.99101630666949e-06	7.57388458919299
PGP	1.59760795355665	8.43745593882362	5.57047893172094	1.27141768425317e-07	4.74093890038609e-06	7.28731251455198
PRDX2	1.59750881903471	11.4522799720958	5.36932697131559	3.23362442523809e-07	7.8448968686058e-06	6.40714139557252
HSD3B7	1.59727606537377	8.08248694887033	5.81510293424138	3.97884125465757e-08	2.835774003721e-06	8.38456159572102
RPH3AL	1.59650620849216	7.25375584946815	5.18934912792727	7.32525613172313e-07	1.20544133803506e-05	5.63739418531231
S100A2	1.59518307525366	6.55054711337265	3.83205171648161	0.000191807218849914	0.000648025473663212	0.447873527978749
VSIR	1.59417331113015	7.55958680586035	6.19182887009712	6.30383011970071e-09	1.76967946716053e-06	10.1281145893205
TPGS1	1.59324384054397	7.3173411754387	5.22190349223912	6.32603074488791e-07	1.12442714809277e-05	5.77534801935299
ZNHIT2	1.59305899700358	7.19893654103341	4.98545831163162	1.81177389410237e-06	2.07976267240661e-05	4.78659617682006
DBP	1.59225331186794	7.93498375133298	4.6673870165846	7.10414472066283e-06	5.07609400746045e-05	3.50677294907212
TRAPPC5	1.58996652949592	9.43768509092392	4.97772959863657	1.87420768754646e-06	2.13266007185653e-05	4.75480243748149
HOXA11-AS	1.58981753224277	7.22338166011223	3.81222256917369	0.000206278247636851	0.000685211134512172	0.380987266641778
MIRLET7BHG	1.58919535834166	7.89440782057799	5.84817034920873	3.39329557399049e-08	2.62322288982526e-06	8.53505637767113
MICB	1.58901997185129	7.21390066376563	3.70498289393252	0.000304280653341464	0.000944763752961534	0.0241183470584945
KIF18B	1.58869882977415	7.45823628057502	3.70031032387836	0.000309422765726538	0.000958171026659343	0.0087571287410757
HIST1H1C	1.58858073378392	7.6737987395987	3.16534428846411	0.00190371860420266	0.00437725296334474	-1.64255592678398
AQP1	1.58763421887925	7.68583187040809	5.00657315558115	1.65132653893663e-06	1.95584873337932e-05	4.87362904767892
TPRA1	1.58758887900036	7.98046357535076	5.05522912207056	1.33238202728622e-06	1.71626533020107e-05	5.07513852669279
CRABP2	1.58623200883164	9.87096254800004	5.45210341299214	2.20762788363285e-07	6.44193054568274e-06	6.76685630188798
ZFPM1	1.58508970487205	8.23833199034646	6.2984792114983	3.70069174780419e-09	1.56788957366903e-06	10.6328051617278
NDUFA3	1.58445976497209	10.6885923658578	5.07912593934996	1.19852397818949e-06	1.59547102224797e-05	5.17459215780785
CLEC11A	1.5824480880064	9.17906586684055	5.31919137006418	4.06772321391555e-07	8.78240519464256e-06	6.190996132595
SLC25A1	1.58242365117381	9.70527957718398	4.05942287761276	8.17492117175437e-05	0.00032041370808449	1.23449411947273
OXLD1	1.58089679823287	8.66938495986472	4.19274384886849	4.88032926044177e-05	0.00021209941606245	1.71219656487462
IGFBP6	1.57981712871335	9.00280329039879	3.03995381997801	0.00282829444513248	0.00613519303383544	-1.99776410061023
ERCC1	1.57872393110672	9.31926283037353	5.36074297169426	3.36351181758529e-07	8.0338228860101e-06	6.37004094273007
LOC101927752	1.57800660507943	7.67113773521438	4.55342344098083	1.14264322024476e-05	7.05714734505682e-05	3.06293190236291
METTL26	1.57726779374135	9.42110103373158	5.93258449851391	2.25504387863204e-08	2.32276847850308e-06	8.92151183487634
REX1BD	1.57695524403946	9.37391338043881	4.69918818240935	6.21328115154459e-06	4.64412016486177e-05	3.63203812140116
ACTG2	1.57124230322756	7.27578315348398	3.70128025963471	0.000308348644632605	0.000955965193362096	0.0119445233992641
CORO1B	1.57021234095952	10.0576472410204	6.29451446827842	3.77501502488531e-09	1.56788957366903e-06	10.6139594301626
MEX3D	1.56935053704979	8.70698512226011	4.29257025572513	3.29199874104999e-05	0.000156319757292237	2.0776350178603
LOC728392	1.56929330150096	8.86012435806989	4.55535717025025	1.13353927925416e-05	7.03381445194565e-05	3.07039631057126
PDLIM2	1.56880543748475	8.67232780857847	4.50336924914855	1.40441515421739e-05	8.19281973817375e-05	2.87052683172642
NAXE	1.56777335936124	9.91807621322394	5.9502970915106	2.0689046265451e-08	2.30212094988543e-06	9.00301153979515
TIMM50	1.56774665013269	9.12394806918718	5.28124812086056	4.83506577844378e-07	9.55240607456868e-06	6.0282915592053
FZD2	1.56736696632746	8.60940518132007	5.12694269530617	9.68800442177727e-07	1.41727335159088e-05	5.37454550334944
ATP6V0B	1.56580066503058	10.6771822005167	5.31846193122725	4.08128817648533e-07	8.78240519464256e-06	6.18786107281685
CTSW	1.56573181151852	8.68666272748811	3.39820374458272	0.000885231322028986	0.00229361245008966	-0.95035802373165
CAPG	1.56461726564048	8.68658024552104	4.20889598282095	4.5810945576373e-05	0.000201754346618203	1.77087936425305
OGFOD3	1.56318072754693	9.23083573083348	4.04038762194895	8.79147026715679e-05	0.000340297357964503	1.16726947108745
CLDN5	1.56216997310378	7.64079055644784	5.45268893716281	2.20164850797084e-07	6.43956347636541e-06	6.76941326859986
SYNGR1	1.5618951076313	8.20884645111014	4.95187719540466	2.09860235613318e-06	2.27775133775431e-05	4.64869966180772
TMEM204	1.56150446219785	9.100956975906	5.20624567545211	6.78884166296956e-07	1.16997188271924e-05	5.70892441693335
MVB12A	1.56116482552335	9.06827695667128	5.32859148731846	3.89680035294515e-07	8.60888872299584e-06	6.23142194592288
H2AFX	1.56087066184627	9.86684508482682	4.63950265279753	7.98587860927642e-06	5.51880462959424e-05	3.39744037541896
BORCS8	1.55982023849985	8.12307045644274	5.21243277222724	6.60215239443337e-07	1.15537666902584e-05	5.73515555185925
FBXL16	1.55896934183726	7.50921882242888	4.2698147888201	3.60311488447508e-05	0.000168082409062372	1.99375667749856
PTRHD1	1.55644535797999	9.783409585942	5.4743636405177	1.99109990184501e-07	6.11061694014505e-06	6.86418859342484
RNASEH2C	1.5561784000093	9.07129831653862	5.03050689329375	1.48612918336866e-06	1.84250444027597e-05	4.97258504508731
ELN	1.5559153318072	8.31721589567852	4.2423125028177	4.01687108694658e-05	0.0001832669855121	1.89283417258625
PEX10	1.55532262075507	8.16339802786145	5.1212510170813	9.93716222232217e-07	1.4330676075247e-05	5.35067876226823
TMEM223	1.55532185328997	9.12742171627654	4.57036828093137	1.06520926135366e-05	6.71257113802128e-05	3.12841964097394
GLMP	1.55300508808712	8.76569275308181	4.71815585636346	5.73443748903461e-06	4.38888766052649e-05	3.7070422206949
EIF4EBP1	1.5515342610311	8.29234386470073	4.98991906578384	1.77666355565815e-06	2.05354618770877e-05	4.80496186621302
RAD23A	1.54825271251201	9.8658145998125	5.92356644844096	2.35602842927654e-08	2.32985033561792e-06	8.88007197505079
GPC1	1.54628273707635	8.75560631154668	5.77370342536981	4.85291992542281e-08	3.06084407731996e-06	8.19686293408291
CREB3L1	1.54088242907764	9.83539988133879	4.01312575749289	9.75229814693845e-05	0.000369791950428646	1.07142317371302
IFI6	1.5407036412885	9.58507220735598	3.01534666990761	0.00305258623636761	0.00656572147508034	-2.06600587015521
MRPL12	1.53928975806793	9.16513473919405	4.89724048464521	2.66189847808809e-06	2.67277259498069e-05	4.42571876546297
FIS1	1.53838512734691	10.6664014910066	5.29795441989587	4.48123380341306e-07	9.15347101484044e-06	6.09983628591736
ADRM1	1.53837861627507	9.07669629864619	5.84121192989579	3.50903682438886e-08	2.6338914958967e-06	8.50334557315651
TUSC2	1.53783906888142	8.29220987858533	5.34104332156722	3.68113732173798e-07	8.40054414447898e-06	6.28504315092883
ZFP36	1.53771930476728	10.289483694174	3.4346075145292	0.000782585638105334	0.00206728695766041	-0.838390848585987
EMC9	1.53664688510161	8.17591974098473	4.876612967848	2.91063106538635e-06	2.83553268762424e-05	4.34198192934618
C19orf70	1.5362232454365	10.0296611085617	4.78514161123759	4.31278946004499e-06	3.62589083660585e-05	3.97364591355468
DTYMK	1.53571187188157	9.31174909137408	4.6786951336989	6.77406567050684e-06	4.90440780095963e-05	3.55124573058592
CCDC22	1.53537858452116	7.85535154505686	4.76669087276069	4.66607923294723e-06	3.82999652454035e-05	3.89994542710565
CORO1A	1.53390930164611	8.40463168818378	3.44188854947308	0.000763443949145683	0.00202436935653441	-0.81587640416442
MCM5	1.53300444927859	8.33763710536322	5.09806006882166	1.10183903253826e-06	1.52205258818478e-05	5.25361722523532
FAM69B	1.53148964705537	8.44918276579756	3.82130970018669	0.000199522414594248	0.000668408816601323	0.411604706277553
NINJ1	1.53104599281713	8.10951433097422	4.9272988675049	2.33599643492984e-06	2.43977498568531e-05	4.54817963154678
P3H4	1.53094358267705	8.3690749254126	4.30346783168573	3.15230200186894e-05	0.00015059362096142	2.11792401732808
PQLC1	1.5289953456664	8.85137082798591	5.64781855166732	8.83311915907738e-08	3.94604894854212e-06	7.63110226340857
TBL3	1.52881603167474	8.22426172278562	6.18859159373781	6.40610417415742e-09	1.76967946716053e-06	10.1128690958944
BCL7C	1.52818681324847	9.48730002120563	5.33573099323289	3.77168289481523e-07	8.49822221869761e-06	6.26215680291642
VPS51	1.52789550933615	10.3273642172169	5.61909930184987	1.01157228668826e-07	4.15979890829562e-06	7.50309800562311
BANF1	1.52692389891727	10.8840925793955	5.99466886440926	1.66627819980803e-08	2.18545540732716e-06	9.20779239834307
MCAT	1.52648535558838	7.99347939312828	4.74459786804706	5.12605826466791e-06	4.06819655909313e-05	3.81196212043156
HSPB2	1.52641118902948	7.22811277810726	5.24355170399397	5.73644546585473e-07	1.06206016979688e-05	5.86740093737401
CLPP	1.52612116510966	9.09718792453157	5.10127162263857	1.08621029148582e-06	1.50748754246074e-05	5.26704091044611
PPP1R14A	1.52458163736926	8.50983112387856	2.74207404254637	0.00690920705411568	0.0132791485260345	-2.79092738786804
SDF2L1	1.52406698350371	8.81178117034575	4.59010635050391	9.81389201087672e-06	6.35253721182375e-05	3.20492629556197
ISYNA1	1.52170339038126	8.03287403555954	5.2169778311479	6.46820549602717e-07	1.14088467747455e-05	5.7544381524428
AP5S1	1.51960440271531	7.52134637896442	5.08202732817518	1.18319061518675e-06	1.58181921300717e-05	5.18668874985817
LDOC1	1.51610174687832	9.25724153424398	7.10618768200248	5.68975270710807e-11	2.36314395768555e-07	14.5955763976873
FOXS1	1.51583240168261	6.08833147077608	4.88865115750653	2.76285910653533e-06	2.74224924548472e-05	4.39082070480516
LAMC3	1.51494190518634	8.58245635571484	4.53789692379269	1.21834317525684e-05	7.40876328145447e-05	3.00308198747186
PTP4A3	1.51461994331969	7.84974641261401	6.70471077182836	4.66919511986432e-10	5.81781711935095e-07	12.5964011072493
TMEM102	1.51276768014686	6.36027648696484	6.11671499758672	9.1471528216524e-09	1.82205720951127e-06	9.77551785460793
C1orf122	1.51210610555622	9.90552747343803	4.44513904547759	1.78189512168248e-05	9.77484612956666e-05	2.64866984020613
KATNB1	1.51042987677897	8.38018568521577	5.56508132086934	1.30400820061285e-07	4.81659012975793e-06	7.263428811383
TMEM54	1.50979598833062	8.16205520627792	5.30303678293463	4.37869262790348e-07	9.01629537269479e-06	6.12163076046242
NEURL1B	1.50860026811812	8.22165352793198	5.96053345688074	1.96829584662048e-08	2.249996903568e-06	9.05017558988874
RTN4R	1.50786281250978	7.16017825033408	4.43516892317056	1.8556395845227e-05	0.000100746271124849	2.6108984481286
C6orf226	1.50780042411342	7.44741507852763	5.15272179915008	8.63357703839441e-07	1.34022908851438e-05	5.48286661772686
TMEM256	1.50764972960245	9.79124804104874	4.72781600731333	5.50448779963244e-06	4.27060510482068e-05	3.74532446724463
CD74	1.50607805479069	11.0639458834453	4.89999079581287	2.6303340084982e-06	2.65376208468725e-05	4.4369021700173
CYC1	1.50107553614363	10.0591917931663	5.1493788814498	8.76372864501958e-07	1.34312495592797e-05	5.46879950975441
PTRH1	1.50068426424424	7.66129233549585	5.03709821914701	1.4435299255332e-06	1.81131750978285e-05	4.99989393265728
TST	1.50061455899462	10.0985434429501	4.22645152692814	4.27582324695544e-05	0.000191643013154909	1.83485699069633
CHST12	1.50057082698304	8.73689952077869	5.97705271637368	1.8159723028078e-08	2.19352442355207e-06	9.12638683738117
ZG16B	1.50011959978386	7.16055112032615	3.15581222523031	0.00196267939566283	0.00449374959021663	-1.66999429668156
GHDC	1.4997678179701	7.63358709662805	5.42698353081375	2.4796394827087e-07	6.83546636162618e-06	6.65732314084731
CDK2AP2	1.4997276628672	9.05931513482479	4.28553536186631	3.38531632522386e-05	0.000159776672016247	2.05166773206356
ADAMTS8	1.49965217060475	8.54008571089859	2.55809141786821	0.0115964214063703	0.0208320949716514	-3.24426200275601
MRPL4	1.49676959878494	8.94026160842506	5.74357294112905	5.60474236928873e-08	3.26332195894101e-06	8.06076180756849
PAM16	1.49642940762859	8.06052693108412	5.94501165991075	2.12281094907029e-08	2.32276847850308e-06	8.97867730019854
HSD17B1	1.49285967672149	8.1460112034802	5.37676094091477	3.12510342034736e-07	7.79511693133186e-06	6.43930227159199
ALKBH7	1.49285313990488	9.41003198610007	4.54850537301596	1.16611634266522e-05	7.15432930839942e-05	3.04395807070474
NTMT1	1.49174688316296	8.41252737135215	5.33446603840808	3.7935614786545e-07	8.51671640072705e-06	6.25670935395808
RHOB	1.49113472739699	10.9689746991175	4.39175396289973	2.21244888561833e-05	0.000114528928603259	2.44716002783485
PCDHB5	1.48842387671769	6.95103072671889	4.17436389420818	5.24361761214442e-05	0.000224299893451486	1.64563075912705
CYS1	1.48692326278272	6.34133670273971	3.09350259985577	0.00239179074242319	0.00531235928292251	-1.84759259332357
NTHL1	1.48690092304431	7.67598222662679	4.89015061076502	2.74497059575e-06	2.7339994902514e-05	4.39690984424736
PPP1R18	1.48588283803058	9.07539666856839	5.41945445120931	2.56735922445779e-07	6.98226798571796e-06	6.62455605069267
CHST14	1.48573105535134	9.57520338870935	5.89109121348126	2.75779881886716e-08	2.49004356016104e-06	8.73114625014296
SIX5	1.48310962225272	8.36350396470685	5.34108290428187	3.68047068097158e-07	8.40054414447898e-06	6.2852137348772
RAB25	1.48307344452761	9.18531358768927	4.22969161685251	4.2216563488356e-05	0.000189829801900006	1.84668711547154
COMMD5	1.48292466037091	7.50310001653009	5.37922998588485	3.08985285158348e-07	7.7620093811956e-06	6.4499902033022
ZNF593	1.48135465764133	8.79480331503152	4.91417039254751	2.47327466505316e-06	2.5433746081125e-05	4.49462893614502
PRRT3	1.48132022575776	7.16732148781925	5.1496600829559	8.75270732072909e-07	1.34312495592797e-05	5.46998257987632
RETREG2	1.48091090256361	10.0529379992507	4.57933617057347	1.02630322239429e-05	6.5602824600925e-05	3.16315024673193
ISOC2	1.48055315595363	8.55826242733488	4.7937177143658	4.15753176437103e-06	3.54836974465567e-05	4.00797129837979
LPCAT4	1.48021011863688	7.73833027428489	5.92780334649985	2.30804272099654e-08	2.32276847850308e-06	8.89953685492635
CCND3	1.48010923336484	9.01284517868619	5.4747854226733	1.98720435433853e-07	6.11061694014505e-06	6.86603525080072
GSTT2	1.47822018947079	6.81438669508881	3.73850519625915	0.000269692779082708	0.000856040296073531	0.134786170251372
CARD10	1.47792485845206	8.44805203531478	4.72520203419842	5.56581474395963e-06	4.2940490695082e-05	3.73496002614205
MRPL52	1.4775832478253	9.0829815143743	4.45231645507678	1.73056287402891e-05	9.54106788070807e-05	2.67590015790786
PROSER2	1.47710198895813	8.32533193123072	5.06957959980858	1.25035087956826e-06	1.63820945945536e-05	5.1348241492444
POMGNT2	1.47645350440981	8.04595419186805	5.11410037057596	1.02590359486749e-06	1.46180658560882e-05	5.3207194190505
PGLS	1.47612019889769	10.3909791913299	4.74268469872904	5.16789405058498e-06	4.08060582194479e-05	3.80435678430296
FGF18	1.47148003635944	7.26478752324755	3.8938115253577	0.000152665521387015	0.000536590238782004	0.657977206860267
YIF1A	1.46985517316653	10.1742596874915	5.47232642078814	2.01002078320182e-07	6.12343739821384e-06	6.85527045405723
SNRPA	1.46964746467014	9.78780259394281	5.85455148143707	3.29045124094983e-08	2.62322288982526e-06	8.56415598475764
BIK	1.46959940374106	6.96805925158642	4.70092398523494	6.16790055996929e-06	4.62964102272394e-05	3.6388930337928
GFER	1.46950637493521	7.97321738301016	4.92234682209639	2.38688614375889e-06	2.47838344593631e-05	4.52796873907137
GTPBP6	1.46862782052441	8.60116215146231	4.8647076474494	3.06429660798119e-06	2.92800120670595e-05	4.29376488939389
DEAF1	1.4685478371463	8.34686857536426	4.74335611460312	5.15317452244642e-06	4.07693928895727e-05	3.80702558495452
CLIP2	1.46714796514745	7.93160861375139	5.09624550736111	1.11076590856088e-06	1.52581627126673e-05	5.24603522264971
RFLNB	1.46535218426448	8.61335751239989	4.68430586328714	6.61584399968594e-06	4.84379892889403e-05	3.57334043081312
CENPX	1.46491158655017	9.92493860181873	4.6585295957293	7.37349517723793e-06	5.21713514528021e-05	3.47199243752974
CHST7	1.46312189722085	7.55696709347696	4.3520479133806	2.59587859181325e-05	0.000129223520791023	2.29846595473271
MTX1	1.46242534368674	9.57208023474276	5.16035159426885	8.34352971749879e-07	1.31649137748403e-05	5.51499588924271
NAA38	1.45987420063857	10.0974624474911	5.12190305750431	9.90830545797463e-07	1.43056183089645e-05	5.35341204069594
PXDC1	1.45902650717667	7.84366042570321	4.71121466972071	5.90537469717223e-06	4.47845214405149e-05	3.679569521894
CYR61	1.45784633462653	9.31511144982845	2.58797484494444	0.0106799062738378	0.01936996101485	-3.17256235736073
SDSL	1.45761875792371	7.50123312599461	4.37884866705264	2.33066543019051e-05	0.000119114402215643	2.3987202517813
AURKAIP1	1.45609486720119	10.7461207835144	5.13182605615121	9.47908506105986e-07	1.40279632662358e-05	5.39503692961482
MED16	1.45440798243916	8.95890791237318	5.34526350372368	3.61072130781221e-07	8.34686224403342e-06	6.30323487286915
EVA1B	1.45368765522861	8.80656530634283	4.59387639804461	9.66120371733881e-06	6.27625642951207e-05	3.21956667654757
GCHFR	1.45310073057547	7.73207400003842	3.84677403366729	0.000181692534655979	0.00061975654350775	0.497713951043051
LSM 2	1.450288399176	8.9803759976508	5.10099806770472	1.08753307692151e-06	1.50748754246074e-05	5.26589728078417
CXCL2	1.45011393221993	6.18448322470626	2.40339701573914	0.0175628809480681	0.0299771913168394	-3.60328021770547
CCDC102A	1.44883783219373	7.04457325109041	5.51226249619624	1.66923265525745e-07	5.43045401684277e-06	7.03047666317445
TSTA3	1.44793945040849	9.4058622691898	5.4661424176326	2.06853745958638e-07	6.22489266552356e-06	6.82821221966365
TRIM47	1.4475954462172	8.02594243114793	6.05028423516415	1.26883644472524e-08	1.97621276265957e-06	9.46569449564982
UBE2M	1.44714214769277	9.25381841236309	4.75886095331939	4.82433108575679e-06	3.91094114043784e-05	3.86873028428036
RAMP2	1.44669784814338	8.2236060721254	4.87699958600124	2.90576828663037e-06	2.83301039525934e-05	4.34354912851051
FXYD6	1.44639305296557	8.6692067826851	5.28660884973029	4.71865963965089e-07	9.47405752117621e-06	6.05123279292642
LSM 7	1.44485408740545	10.6593511312504	4.49139282122763	1.47513827616406e-05	8.47014881152264e-05	2.82472233946171
KLK6	1.44342154844585	6.89071596764391	4.94757042551919	2.1384353817121e-06	2.29840859801127e-05	4.63106093826331
AGFG2	1.44332954957512	7.57630682548993	5.5900039432017	1.16004445246163e-07	4.53520228003688e-06	7.37382821103039
JOSD2	1.44264434517195	7.70849855920004	4.95872269439753	2.03676681481384e-06	2.24714258409686e-05	4.67675773925051
SELENOM	1.44223748605816	10.0314330886237	3.81704218284733	0.000202668508969832	0.000676285383439773	0.397218779823525
ALYREF	1.44214381499423	9.25414936440659	3.84472749870703	0.000183067594108231	0.000623911986484837	0.490776511571471
VASN	1.44172902780834	8.32095812566848	5.05499612139496	1.3337561598181e-06	1.71626533020107e-05	5.07417039160105
TMEM173	1.43882705316689	8.87823744413297	6.08119037048547	1.08990548037134e-08	1.84891398287076e-06	9.60959869650188
C7orf50	1.43777533897283	8.57092750008793	5.09305237227282	1.12664588383885e-06	1.53418462020392e-05	5.23269737905069
TMEM187	1.43745150131213	7.58181515379835	4.68756161528554	6.52567699573232e-06	4.80481133848238e-05	3.58617009735485
TICAM1	1.43696807281706	7.08074653931262	5.35408517450777	3.46774507031107e-07	8.10182905085283e-06	6.34129201440032
AGAP2-AS1	1.43531388430354	7.43543139087857	5.10330232092835	1.0764395819845e-06	1.50195265302653e-05	5.27553178341002
HCST	1.4349921883463	7.76276116973932	4.17514849348815	5.22759399163813e-05	0.000223757544265926	1.64846770698464
MRI1	1.43483795772815	9.94020276076228	4.63301941914799	8.20555290995485e-06	5.63622873528321e-05	3.37208790087727
NDUFAF3	1.43473895035003	9.42932777015792	4.7936315953063	4.15906357400601e-06	3.54836974465567e-05	4.0076263955563
ICAM3	1.43395766253198	8.41130231194022	4.32256175847206	2.92115073256352e-05	0.000142011463627552	2.18870175555136
C8orf82	1.43370395124462	8.8845944695226	4.89075138206965	2.73783494694568e-06	2.72907387511545e-05	4.39934988529226
JDP2	1.43324944725593	7.18439871755059	4.8000766335465	4.04592224582931e-06	3.49462633101591e-05	4.03345056775248
ISG15	1.43298435823676	9.62017770695906	4.23655344560747	4.10910641730025e-05	0.000186315925406018	1.87176370525042
ORAI1	1.43226022901133	8.10284090720725	4.6523824366864	7.5662020798405e-06	5.30827015286107e-05	3.44788233432698
FXYD5	1.43181876283315	9.30024237988169	4.52979899464804	1.25972160997314e-05	7.58472906903308e-05	2.97192646551521
NTPCR	1.43094543176055	9.15756626103576	4.50075933437412	1.41954302444053e-05	8.25361926482921e-05	2.86053740777018
TCEA2	1.42973549231525	8.7767661738456	4.6122308245061	8.95002146210984e-06	5.95076133499939e-05	3.29096797895729
IGSF8	1.42938721269478	7.95117274857598	5.51582008525553	1.64177160426201e-07	5.42424348816715e-06	7.04612331225734
IRF2BPL	1.4291389458227	10.3153047207339	5.13073797939704	9.52525204744472e-07	1.40289173181042e-05	5.39047003853444
ECI1	1.42830363368027	9.79186717955303	4.08544428002645	7.39860489523424e-05	0.000296039232481113	1.32678991214211
FAM98C	1.42747047597844	8.08479726235567	4.93562972029964	2.252750701031e-06	2.37271967327526e-05	4.58221226808294
MAFF	1.42681939446543	9.54543218089463	2.95629587205253	0.003659324887286	0.00767595759184908	-2.2277883453861
MMEL1	1.42596366914356	7.45564317926661	3.92265325047165	0.000137110046087443	0.000490635029939559	0.757012567709572
PSMG4	1.42477835769116	8.58650684257364	4.58847495346034	9.88068399885831e-06	6.38054286817636e-05	3.19859373668673
MGMT	1.42468304439596	8.09493593190707	4.1738988358015	5.25313754634571e-05	0.000224446259011522	1.6439493984098
MRC2	1.42397788200411	10.0542638784669	6.47742108966403	1.49855571888068e-09	1.03733356984741e-06	11.4899290674321
SFN	1.42328967040825	10.8628518187283	4.83713279627351	3.45102775302057e-06	3.16640690741063e-05	4.18240255428398
PDLIM4	1.42267124308027	9.78701397622168	5.26777373452349	5.14015581225669e-07	9.94508407154012e-06	5.9706952264295
TRIR	1.41979522675602	11.0564901496348	6.17415861937203	6.88228277224272e-09	1.76967946716053e-06	10.0449526813043
APBA3	1.41822153377635	7.85461170157768	6.1901933263485	6.35529899573679e-09	1.76967946716053e-06	10.1204116781764
KLHL26	1.41813984581231	6.69155714633872	5.53081790937771	1.53077813659838e-07	5.28351678172182e-06	7.11215496757509
DCAKD	1.4177969458549	8.72097376322982	4.0563602157855	8.27125159415097e-05	0.000323578633793159	1.22366138985232
JUNB	1.41758996021604	9.27244378669665	3.41279146285018	0.000842670294249552	0.00220257433739237	-0.905610925213405
FAM107A	1.41625213966404	7.22688277871766	4.31266670157888	3.03882888842059e-05	0.000146248775394826	2.15199298665714
COL5A3	1.41539922644291	7.57705706894299	5.98756586212213	1.72511986430305e-08	2.19352442355207e-06	9.17495230354136
ACVRL1	1.41533383892755	8.0749973951464	5.13126962198069	9.50266723760847e-07	1.40288191683177e-05	5.39270137514399
GPN2	1.41507624980741	7.58308230820064	4.80520718796922	3.95799326400573e-06	3.44630300974922e-05	4.05402533832158
DNAJC4	1.41377726872509	8.65072167360985	5.21323140259488	6.57842198195436e-07	1.15284300837062e-05	5.73854296904518
ANKRD39	1.41323461574379	7.00348532141186	4.29208359915879	3.29837388575889e-05	0.000156443618639344	2.0758376251549
F10	1.41318681660632	7.50349941812343	4.40766858099375	2.07459529891826e-05	0.000108794012729468	2.5070420348989
RPS19BP1	1.41289963894721	9.16261934514097	4.79634613023902	4.11104179344341e-06	3.53022610243314e-05	4.01850008762172
NRM	1.41084597933349	9.23194253679348	5.92757577973841	2.31059552292213e-08	2.32276847850308e-06	8.89849117673491
PRKCSH	1.40996212234335	10.387453520143	6.71187491391824	4.49928913059848e-10	5.81781711935095e-07	12.6315869570164
GGCX	1.40887323586511	8.12922037050198	4.64835529406269	7.69507800209537e-06	5.37749141369088e-05	3.43209971588317
ACD	1.40836534362329	8.20285341483601	5.03734251328302	1.4419740966746e-06	1.81118923836345e-05	5.00090654919872
TIMM17B	1.40605088264539	9.00991280534829	5.75687369301689	5.25975197704573e-08	3.20092340928474e-06	8.12078929094639
B3GALT6	1.40417466622782	9.22172771841644	4.99035739630381	1.77324935808924e-06	2.05150297138273e-05	4.80676715606041
UPP1	1.40296169742333	6.90828490405148	4.55423651066111	1.1388067491475e-05	7.05595827666723e-05	3.06607015844595
BCKDK	1.40188151152649	8.22351070163852	5.48375052052	1.90614249483264e-07	5.99760997111483e-06	6.90530775074161
IRAK1	1.40160751635426	9.50139332194005	5.63147851336794	9.54194826372199e-08	4.03285021074416e-06	7.55822402564764
MRPL34	1.39996645536309	8.67232342353471	4.70730403661887	6.00383997021732e-06	4.52831997753679e-05	3.66410427144524
TP53	1.39965148749514	9.03919536512988	5.87147650274483	3.03224608195489e-08	2.6000684842502e-06	8.6414290613724
ADGRE5	1.39936750877404	8.34839699742237	5.01322467976518	1.6037061193828e-06	1.93064524130528e-05	4.90109797503508
DHRS11	1.39913522040706	7.06437328462147	4.04005602287778	8.8025944599077e-05	0.000340516383019093	1.16610059155025
MICALL1	1.39909317875892	8.66692671868429	4.75174978994262	4.97254909214374e-06	3.99471061818897e-05	3.84041216585564
MIDN	1.39869620540841	7.92533574887474	3.72363883900733	0.000284545086888978	0.0008950850246495	0.0856075826718721
STOML1	1.39844016827501	8.10358061230011	5.82078313194992	3.87165260527661e-08	2.80469717800852e-06	8.41037701081923
FRAT2	1.39697628986065	8.48932287794217	3.81296816152261	0.000205715859155049	0.000683889969336154	0.383497196647014
HMG20B	1.39681555408253	9.80245316027528	4.23320616699986	4.16364523855993e-05	0.000187967462581365	1.85952717721832
ETHE1	1.39611879037875	9.63129619791568	4.35982426367499	2.51607655250035e-05	0.000126056750479109	2.32750754075932
RBPMS	1.39548447382052	10.1916950549422	4.95718451300113	2.05050525768771e-06	2.25086450117661e-05	4.6704507705611
WDR54	1.39548215768428	9.41247722132998	4.67048793317712	7.01211452709127e-06	5.03578945288515e-05	3.51896058817673
DUSP7	1.39548172030186	7.99438424756511	5.09556961262618	1.11410897339775e-06	1.52715047398636e-05	5.24321151484198
IER2	1.39537934840637	11.2100368890747	4.16232135344622	5.49553954504657e-05	0.000233223510665123	1.60213897899697
DUS3L	1.39529245439446	7.04164867225895	4.78422041986099	4.32979643606067e-06	3.63050226065383e-05	3.96996148150525
MFNG	1.39460237029425	7.16276725135906	5.71468235678088	6.43221573845691e-08	3.3700119952291e-06	7.93066485364318
PPP1R14B	1.39455933805942	9.91048771977417	4.85180332759566	3.23973813879597e-06	3.02375559620957e-05	4.24159497195326
TNFSF13	1.39355559123607	8.28656274148251	4.92467096878487	2.36286948376451e-06	2.4575420507267e-05	4.53745257697926
LOC729732	1.39257110171273	7.68433347412391	3.90655386865267	0.00014559655512269	0.000515818332905519	0.701659557322328
AGTRAP	1.39178738867646	9.08791129012069	4.80786603670724	3.91315627832348e-06	3.41770889651761e-05	4.06469406886554
MRPS34	1.39125192298989	9.0140899989455	5.00452763800803	1.66624526090101e-06	1.96790672519683e-05	4.86518664945461
STARD10	1.39087244175941	8.21091466634395	4.3302774691392	2.83244136661933e-05	0.000138828730786284	2.21736964920833
CSRNP1	1.390528547858	8.20212873251837	3.41551937183918	0.000834927388378392	0.00218554522251991	-0.897225315093498
MAFG	1.3904870074098	7.87474195053113	5.58584497087182	1.18293799439164e-07	4.53520228003688e-06	7.35538397442481
CHCHD10	1.3903826918024	10.7667288431109	4.63976933690585	7.97696520336802e-06	5.51570401964292e-05	3.39848378386718
NDUFA4L2	1.38859372712061	6.7852897248863	6.45675934648008	1.66451085595328e-09	1.05486337397915e-06	11.3903155361978
DEDD2	1.38744558331623	8.35075227734336	5.57140313264456	1.26591784113904e-07	4.74093890038609e-06	7.29140342425688
TMEM8A	1.38688428534771	8.95080111700653	5.34472766076505	3.61958877294097e-07	8.35186594645268e-06	6.30092452671406
PIN1	1.3863465997621	8.7936173358565	4.75187229527846	4.96995879307671e-06	3.99471061818897e-05	3.84089975249264
CCDC85B	1.38623726306091	8.5077902069628	5.03789434274351	1.43846567277019e-06	1.8095487707634e-05	5.00319404454505
MGRN1	1.38560959650873	9.21887781203734	5.21059722681968	6.65701005946653e-07	1.16171352018141e-05	5.72737132700892
CPTP	1.3854915564917	7.59089362363831	6.03666632183764	1.35655361966611e-08	1.98941754652929e-06	9.40241929851991
ASNA1	1.38517638381111	9.28890645725026	5.71452282786446	6.43710156392076e-08	3.3700119952291e-06	7.92994758240424
UBXN6	1.38500533974116	7.0838485502828	4.41216555463016	2.03716473664182e-05	0.000107417741406813	2.52399213414876
DPM2	1.38395810092624	8.73533199422692	5.38813489870524	2.96591174019681e-07	7.60396302116301e-06	6.48856374837705
APRT	1.38395047319957	9.7917795278645	5.29296736976015	4.58412612465352e-07	9.30264031159331e-06	6.07846379152675
OCEL1	1.38347953824205	8.42539861976545	5.07472019036326	1.22217776553219e-06	1.61121729683908e-05	5.15623245868326
TIMP1	1.38340261213042	11.8836297089759	5.08663980073991	1.15920635037026e-06	1.5614822838501e-05	5.20592887377599
ERI3	1.38269748145755	8.11269750786009	5.93548607221182	2.22346417398474e-08	2.32276847850308e-06	8.93485297854404
MSRB1	1.38169171413591	9.5026367850601	5.25401867252768	5.47093134524333e-07	1.03441281580777e-05	5.91199870115609
C1QC	1.38108754715079	8.69115186896501	4.43017833807951	1.89364765999545e-05	0.000102009726950036	2.59201551868838
FUK	1.38008902472836	8.38236453592928	5.43320008933552	2.40942324388453e-07	6.77684280334115e-06	6.68439992213262
KLK10	1.3800425835022	7.33959953727696	3.56219538487584	0.000504323718521911	0.00143205869024225	-0.438112872929463
IMP4	1.37979852913674	9.28932750076726	5.74956139449064	5.44675657673223e-08	3.21697349031455e-06	8.08777788794425
WDR34	1.3796756869807	9.09858651452769	4.75840776796134	4.83364783425305e-06	3.91594616481099e-05	3.86692470896934
RCN3	1.37938729436863	8.97508482466904	5.08042706363559	1.19162400175494e-06	1.58798235955792e-05	5.18001628218402
SH2D3A	1.37809757884955	6.85945559858974	6.35869251420186	2.73394513247783e-09	1.41937318127807e-06	10.9198015456645
SIVA1	1.37772570497697	9.447143779963	4.78314948350197	4.34964964308702e-06	3.63980084303991e-05	3.96567875484863
TUBG1	1.37656993768881	8.28622973817534	4.08133162726087	7.51642693300299e-05	0.000299599102959748	1.31217208173366
MRPL23	1.37606475008064	9.42426153076942	4.79546932730383	4.12649394928134e-06	3.53375358130897e-05	4.01498737686452
CUEDC2	1.37597935270924	10.2383793008573	5.71004523221777	6.57572713106322e-08	3.39973278228414e-06	7.90982044383451
C19orf53	1.3755120136854	10.4961316903005	5.37976049166787	3.08232961694826e-07	7.7587529347829e-06	6.45228705374526
MAFB	1.37518389100236	8.64239984014884	4.14484770008759	5.88177723903417e-05	0.000246425502348237	1.53920508304353
TMEM176B	1.37494303888484	7.96601437283263	3.68520983124622	0.000326608786358843	0.00100037991102045	-0.040778106822799
GNA11	1.37491703205585	9.51560370425825	5.50301571716519	1.74272522550544e-07	5.62548090927402e-06	6.9898380630748
GADD45GIP1	1.3738565674252	8.53067659672557	3.82195280685226	0.000199052344447835	0.000667076980048418	0.41377375815451
SMAGP	1.37341197329266	7.68701520878616	4.94798834424481	2.13453815108176e-06	2.29840859801127e-05	4.63277209401254
LCN2	1.37130488757551	8.30279348561904	2.22746562782054	0.0275242287312609	0.0447075857113168	-3.98652848765743
ZNF703	1.36913560120493	9.54162935456691	5.63032982745382	9.59382047129884e-08	4.03285021074416e-06	7.55310565393896
MPG	1.36889861834403	8.68396501796492	5.17590507684063	7.78134118064968e-07	1.25427569354327e-05	5.58059020350488
MARK4	1.36809507388001	8.96538160722858	5.8023184359686	4.23084359602278e-08	2.92868395591355e-06	8.32651336514405
JMJD8	1.36766276366693	8.61242294592968	6.47865295915032	1.48919336527713e-09	1.03733356984741e-06	11.4958733283038
KLK11	1.36717201447167	7.58066874847304	3.02063274583053	0.00300306471000015	0.00647149537990347	-2.0513870840813
RNASE1	1.366768207496	9.34095149318546	4.35346420557156	2.58116544005224e-05	0.00012879984534662	2.30375234080039
TMEM9	1.36652557381055	10.4469283896523	5.55045372870954	1.3964901651045e-07	5.01973775579137e-06	7.19877623717622
ZNF362	1.36595208805373	9.69684833999665	7.68065151675962	2.56160039370532e-12	3.19175409055683e-08	17.5433324690768
DCHS1	1.36515941480936	9.42096668783348	5.37281844073339	3.18220566207958e-07	7.80517373021882e-06	6.42224263839403
HLA-DMA	1.36512282844429	9.0404619293885	4.44014330344647	1.81848641965957e-05	9.90930260078909e-05	2.6297357989572
C16orf58	1.36479570887504	8.92572148639313	5.74040225645417	5.69019891254645e-08	3.27183037247227e-06	8.04646457219961
DPM3	1.36438873029342	9.57176800891825	4.62046441993121	8.64767587404774e-06	5.84327773268085e-05	3.32306496620136
TRIM52-AS1	1.36432590839067	7.64768682280804	4.68607533245445	6.56669072327932e-06	4.82434943467337e-05	3.58031243427787
PUSL1	1.3642132633206	7.3631939758445	4.46233848943736	1.66126300045286e-05	9.25730634420512e-05	2.71397720202203
PSKH1	1.36396250766773	8.11583832252356	5.33864239487657	3.72179404173867e-07	8.41625295100977e-06	6.27469775275197
ZNF827	1.3630222002343	8.3626979678382	4.15931184062065	5.56028364313229e-05	0.000235375476181014	1.5912852172491
ACOT8	1.36272192646166	8.12591217386004	5.01400744279845	1.59819059311186e-06	1.92959833238118e-05	4.90433220592045
LINC00847	1.3626322461486	7.50492134906483	4.51199227402677	1.35553051536153e-05	7.98577315432844e-05	2.90356170591302
SIGIRR	1.36129266614796	8.79160109303415	5.32753056181147	3.91573486823952e-07	8.61362258317064e-06	6.22685704673823
APH1A	1.36089081387846	10.0091913341104	4.49780491762297	1.43685729213106e-05	8.32708923718744e-05	2.84923455792862
NUDT22	1.35966593303567	9.27001612822799	5.20461017544734	6.83904418019005e-07	1.17537089554379e-05	5.70199391483439
LSM 10	1.35754050321814	8.39585770888383	5.11666050139132	1.01426473894725e-06	1.45261363761871e-05	5.33144246589791
POLRMT	1.35671944041654	8.3167159337097	5.38537961743088	3.00373280789928e-07	7.65368318740797e-06	6.47662427299625
SRM	1.35664574226373	9.34555455335658	4.44796645006161	1.76150109133419e-05	9.68165134451877e-05	2.65939281391462
MRPL41	1.35593070811356	9.94511454999069	4.55355104913061	1.14204027700581e-05	7.05714734505682e-05	3.0634244124226
ZNF777	1.35430958014847	7.60017253702989	5.20187815029376	6.92371263819774e-07	1.17833598119271e-05	5.6904200584571
CTNS	1.35401783846346	7.97705848753252	5.4284222502951	2.46321351851712e-07	6.83546636162618e-06	6.663587854753
ACP5	1.35308459631452	8.13871976841603	3.38492294512342	0.000925723162547455	0.00238414853355545	-0.990955859327939
RNA45SN5	1.35252259224603	7.8230075493552	4.43332062919312	1.8696296722761e-05	0.000101241137403564	2.60390319420327
SP5	1.35141270882283	6.40879217545831	5.30169075897046	4.40562494150261e-07	9.02919645811149e-06	6.11585733843667
RNASEH2A	1.35094387428825	8.47983924453673	4.13179731520689	6.18705357581135e-05	0.00025654138953281	1.49233573869447
ELMO3	1.35090575540932	7.53409391403953	4.81275246934904	3.83203464806497e-06	3.37674340275032e-05	4.08431191437145
MRPL55	1.34971711793947	8.38577717448771	5.23365985052644	5.99888664521039e-07	1.08958074793111e-05	5.82530745818017
NPW	1.34954813510617	6.07884874979386	2.6774659346967	0.00831177969142041	0.0155362698702518	-2.95334907428584
BRMS1	1.34897246063689	8.41912277688869	5.3094462866607	4.25263282482321e-07	8.90551344492391e-06	6.14913577004049
CISD3	1.34887801679839	8.20264443651627	5.31809556110551	4.08811798787535e-07	8.78240519464256e-06	6.1862865538121
PRAF2	1.34869002810697	9.16584853232373	5.49417208107245	1.81596693077021e-07	5.77218060137674e-06	6.95101143803553
SPATC1L	1.34749872799811	7.06678478579329	4.30986548680448	3.07296124126527e-05	0.000147663313020306	2.1416125684766
KLK8	1.34677799345857	7.54944092575578	3.85009067947706	0.000179484913195658	0.000614053272492559	0.508963153388878
SPNS1	1.34646609104074	8.45276656015915	5.84845510814904	3.38863968628762e-08	2.62322288982526e-06	8.5363545521958
TMEM205	1.34561389316	10.4453574303917	5.0175120671346	1.57372137140617e-06	1.90930557816172e-05	4.91881688957334
DNAJC30	1.34555765987874	8.84806149499921	6.07708149766379	1.11218209368508e-08	1.84891398287076e-06	9.59044318528734
PYCR3	1.34459761753383	7.11654817794309	4.80969590805851	3.88258486672931e-06	3.40203990432118e-05	4.07203891432736
TSR3	1.34332668566391	8.6982929810189	4.96556301698792	1.97674646042995e-06	2.20109570124729e-05	4.70482127760036
YDJC	1.34299986971398	8.05215329507085	5.30430304686889	4.35350280074136e-07	8.99355059701241e-06	6.12706294448194
CDK5	1.34218199842559	8.13935554632918	4.77780416770887	4.45006750145592e-06	3.70145801522969e-05	3.94431272761933
LINC01503	1.34137828521817	7.35567606511984	4.58658265815515	9.95870737697759e-06	6.40937468580273e-05	3.19125050815202
SF3B5	1.34114756788532	11.05131786957	5.14882378831912	8.78552445395629e-07	1.34481123705523e-05	5.46646425041951
WDR4	1.34109269813452	7.5781359398122	5.09310756570573	1.12636953193922e-06	1.53418462020392e-05	5.23292787616669
NOC4L	1.34063704383302	7.60810737735624	5.31610977200932	4.12533111727266e-07	8.8240932052752e-06	6.17775361707395
FMC1	1.34034319960425	8.96083275627259	4.05055645338918	8.45678062239757e-05	0.000329285895484605	1.20315083301326
GPRC5C	1.33993543529672	8.40062679734482	4.74015922628141	5.22362552532545e-06	4.10678890087849e-05	3.79432073211378
AKR7A2	1.33947918922611	10.1621089419348	5.19086878056737	7.27537006719317e-07	1.19922010443745e-05	5.64382120192214
TMEM176A	1.33852234584121	8.25274829143636	4.18674103259589	4.99624050129675e-05	0.00021600678919555	1.69043172340445
SCAMP3	1.33839667827409	9.88388828487462	5.75324303001354	5.3518026473943e-08	3.20092340928474e-06	8.10439549191065
ZNF503	1.3382633315289	10.2307264219041	4.74334424015805	5.15343449446846e-06	4.07693928895727e-05	3.80697838306835
FAM19A5	1.3374497439663	8.13068801861295	4.52601089881021	1.27954004469752e-05	7.65976889963099e-05	2.95736638232026
MCRIP2	1.33681322330793	8.46392488874646	4.49655531224049	1.44424166437323e-05	8.35202604539998e-05	2.84445553154673
CERCAM	1.3350690121474	7.64620153846769	5.52668994533042	1.56057415919218e-07	5.3495769262282e-06	7.09396936032312
CSNK2B	1.3346827452741	11.2712324208893	6.16851382483391	7.07783710623315e-09	1.76967946716053e-06	10.0184141814939
FAM181B	1.33306463198987	6.82254804061529	4.74663791435183	5.08180917324301e-06	4.04080040195328e-05	3.82007423047963
BLVRB	1.33304619204449	9.12737223251716	4.7271221231986	5.5207031076322e-06	4.27334471919208e-05	3.74257280783782
ZMAT5	1.33303155929388	7.58156246389985	4.87408015061221	2.94268391148554e-06	2.85559513528892e-05	4.33171702164493
ZNF511	1.33267288454054	8.44352633509929	5.47686821459403	1.96807674436348e-07	6.08492214262258e-06	6.87515550327424
USP11	1.33256680623762	10.1414329971912	5.05210291344562	1.35093417382969e-06	1.73175306645246e-05	5.06215142185239
ALG3	1.33072906785623	8.74004147937828	5.71016779133165	6.57189410191494e-08	3.39973278228414e-06	7.91037122918087
RELB	1.32897176782228	7.16878993464737	5.32677342284483	3.92930249274715e-07	8.61956145416012e-06	6.22359962644711
FUT2	1.32867709174472	7.12512193969615	5.40114080216942	2.7935673285184e-07	7.34342804078888e-06	6.54497522163252
ZBTB42	1.32835577953637	6.46342279754809	4.61227988140229	8.94819017093281e-06	5.95076133499939e-05	3.29115909423901
HDHD3	1.32808544065224	7.84657002984703	4.99442022514966	1.74190538856596e-06	2.03393797583274e-05	4.82350532803294
SSC5D	1.32729091301005	6.78912992901459	5.79010510461721	4.48616417096166e-08	2.98525305729596e-06	8.27112968840116
UBL7	1.32680121255691	8.58746340686412	4.95798641052166	2.04333183108292e-06	2.24714258409686e-05	4.67373860365914
RFNG	1.32668321300164	8.57937043418145	5.11903842585224	1.0035693653846e-06	1.44330783152278e-05	5.34140557688079
TLNRD1	1.32666499569789	9.12160034851859	4.88868960999537	2.76239895808857e-06	2.74224924548472e-05	4.39097684051363
C11orf68	1.32663892889759	9.10031407403194	5.52493137020907	1.57343921742876e-07	5.35657176206621e-06	7.08622460262941
GCAT	1.32589208619018	8.51814314149583	4.79316184214105	4.1674287557379e-06	3.54929339005429e-05	4.00574513309601
NPTX2	1.32540477443001	7.00181195052131	4.11076194657055	6.71126354509874e-05	0.000273991952070545	1.41703006331114
NKD2	1.32471991995589	7.56327127904341	4.9029810263958	2.5964280472483e-06	2.62593291142157e-05	4.44906609695703
TNFRSF12A	1.32460479574805	8.21668937399449	4.15804232413423	5.58781340473603e-05	0.000236414787854027	1.5867085417257
FAM96B	1.32441234092216	10.450486533859	5.23334018321216	6.00755998257364e-07	1.08958074793111e-05	5.82394802994391
SMIM29	1.32409222766639	7.53948197116263	4.93028101851915	2.305859992001e-06	2.41199671218768e-05	4.56035754033552
ABHD17A	1.32359257707113	9.99938722400106	5.67001286928005	7.95227884409947e-08	3.81097670759536e-06	7.73029844744279
TRPT1	1.32292383085617	8.89613200185968	5.28788020851778	4.69145597696459e-07	9.44354466445537e-06	6.05667580364611
IL4I1	1.3226752345465	6.63733730200745	3.8468851558846	0.000181618153674121	0.00061975654350775	0.498090722998916
FRAT1	1.32218871703125	7.15328337403417	4.56051310555149	1.10960606473254e-05	6.90939108773984e-05	3.09031011930938
FBRSL1	1.31949545829336	8.83168981082779	6.16070939004407	7.35723075593936e-09	1.76967946716053e-06	9.98174450234446
PRR7	1.31931494499966	6.47152343794584	4.85185538636514	3.23901118255231e-06	3.02375559620957e-05	4.24180524155671
PLIN3	1.3189097704577	9.76966835418862	5.66591893313662	8.10801896186104e-08	3.83696116039993e-06	7.71198293672956
ZNF668	1.31890686365438	6.35676188225709	5.75914838873129	5.20287219961497e-08	3.19348707424643e-06	8.13106355976806
FLAD1	1.31842617063393	8.24101660419235	5.51319017652664	1.66202892490046e-07	5.43045401684277e-06	7.03455608684725
CLTB	1.31719540148417	9.49940040045519	5.14744601593282	8.83985111100166e-07	1.34966235393231e-05	5.46066873284918
ZNF500	1.3169473086666	7.73569071766869	5.25007934247512	5.56942356793986e-07	1.04357740164312e-05	5.89520709990453
EMC6	1.31689581066252	9.17384325029454	4.6518661262381	7.58260762883766e-06	5.31678621583102e-05	3.44585833084315
SHMT2	1.31653465330202	10.000291013394	6.05091227707219	1.26492830137498e-08	1.97621276265957e-06	9.46861462707793
ID3	1.3148189096649	10.801486689807	4.23829521253247	4.08099865935268e-05	0.000185445817999761	1.87813394328717
TRNP1	1.31450268904589	7.35751004323607	4.34421713674665	2.67869505664867e-05	0.000132289101886018	2.26926053083592
SOCS1	1.31408817617234	7.59027284893962	3.97828711666595	0.000111265958565411	0.000412488498579298	0.949681606120309
LFNG	1.31120198287403	8.31842048940352	4.72735505098071	5.51525469503547e-06	4.27334471919208e-05	3.74349647161285
IDH3G	1.31043599920557	9.77136775212853	5.29895297701526	4.4609039402022e-07	9.12690691213783e-06	6.10411727881562
NFIX	1.30972634127063	8.92916677655545	5.0331290404037	1.46903808673002e-06	1.83257420437308e-05	4.9834460906364
PPP1R35	1.30956495439087	8.71264102938394	4.6100478430094	9.03187947604462e-06	5.98602224848489e-05	3.28246503881579
TESC	1.30904145418956	7.01467730285974	4.26537310316633	3.66704873408847e-05	0.000170310784369548	1.97742382542593
TSEN34	1.30897505881211	9.55870947292483	5.00884757755785	1.63489068386084e-06	1.94659583936081e-05	4.88301896630168
H1FX	1.30865706877737	9.94440440833393	4.62655431673466	8.43042099088476e-06	5.74319549187666e-05	3.34683187740773
IFRD2	1.30859549662655	8.95466715807951	5.63976067897818	9.17597991928922e-08	3.97023505115011e-06	7.59514711495627
HSD11B2	1.30848802964414	8.70146810210759	3.26000939291651	0.00140112419402547	0.00337679061074609	-1.36620623938763
MFSD5	1.30767308684938	8.63570935382692	4.62168591793686	8.60367025908535e-06	5.83569577725659e-05	3.32783026187255
ADCK2	1.30765695600402	8.21367280781301	4.67825342704713	6.78667590301807e-06	4.90711598964624e-05	3.54950712564852
BOLA1	1.30737272103275	7.17241894317383	4.12895961347405	6.25541183779134e-05	0.000258944955145781	1.48215951607222
MMP11	1.30648817977936	11.0800070289943	2.94787525078848	0.00375435828108107	0.00784361237127266	-2.25062981346543
RABEP2	1.30632757866683	8.63260275639236	6.76078233593488	3.49165778627285e-10	5.43825700211996e-07	12.8722816114869
PRELID1	1.30429295036465	10.5717227628659	5.6454577628831	8.9322503433561e-08	3.94666096731266e-06	7.62056489028472
EFEMP2	1.30412304859674	9.86713031140788	5.05690377986792	1.32254606661352e-06	1.71120706022892e-05	5.08209774521476
CARD19	1.30310839161262	8.0584194893899	4.5064553353963	1.38672773480901e-05	8.12567706657227e-05	2.88234430344747
MYL9	1.30263181150421	9.76225827776434	3.46248840229127	0.000711640358280618	0.00190566061985311	-0.751961211135667
SMIM22	1.3024537019837	8.98285242038475	4.47391526800001	1.58453839938573e-05	8.94984064204272e-05	2.7580401854731
TIMM13	1.30235849088454	9.94878154226241	4.24930036099142	3.90762085837348e-05	0.000179135231402993	1.91842974185738
HIC1	1.30218049169392	8.35368764109995	4.92677723626512	2.34130696438614e-06	2.44288988389514e-05	4.54605002307103
SMIM27	1.30215294218479	8.21358397422182	4.68521986595647	6.59041008195833e-06	4.83605884328236e-05	3.57694151757309
SPRYD4	1.30134306810412	7.72101360798322	5.13154878153324	9.49082907980477e-07	1.40279632662358e-05	5.39387308702657
TSPAN11	1.30102742426897	7.55573657615416	5.85494001066612	3.28428900729421e-08	2.62322288982526e-06	8.56592838325942
CXCL16	1.30102359473132	7.32896594653048	3.93872849472795	0.000129107537412917	0.000466554500047836	0.812462920624396
DBN1	1.30004592014869	9.75086624999535	6.10533900885364	9.67568709540685e-09	1.82205720951127e-06	9.72232672993885
MLST8	1.29970796385187	8.42162087322546	5.47896076011272	1.94904071945436e-07	6.06764994834027e-06	6.88432067514709
TADA3	1.29894448545391	9.1474913185753	5.73240539626003	5.91143925217958e-08	3.27183037247227e-06	8.01042633000092
CCDC86	1.2982671942936	8.10572617593834	5.7974486237209	4.3308934722799e-08	2.98137749528218e-06	8.30442192617137
B3GNT7	1.29620315606746	6.62007116415436	4.67534585484062	6.87025205885705e-06	4.94816997996294e-05	3.53806555374576
PLA2G2A	1.2957745400298	7.25420624974141	2.75041906075562	0.00674464999177325	0.0130050044719119	-2.76969562284601
SCRIB	1.29556144561758	8.46376692516578	4.28413264501848	3.40422456337451e-05	0.000160547456698132	2.04649387130791
RUVBL2	1.29555730960541	10.2013571153165	4.91601617848137	2.45351167316279e-06	2.53488851141031e-05	4.50215186134322
TPSAB1	1.29511517875724	7.11672917681919	2.98086917155935	0.0033944937298321	0.00719799044821442	-2.16080493325647
RASIP1	1.29506017191552	7.32280557741497	4.8689760959304	3.0083189667728e-06	2.89449068154356e-05	4.31104281330368
ZMYND19	1.29493059304553	8.29975095930939	4.56998632069319	1.06689756314396e-05	6.71257113802128e-05	3.12694149867575
SP2	1.29454938076339	8.2739105990673	4.17530710877621	5.2243603463577e-05	0.000223695979091467	1.64904127676716
WDR18	1.29376986338161	8.27125151043381	4.33938384999833	2.73107195322105e-05	0.000134396352832284	2.25125422282109
SOX17	1.2936434916679	10.000518866104	4.26950848309809	3.60748930016561e-05	0.0001682234905691	1.99262992287916
RAB20	1.29354378782453	8.6995121162154	4.23444419550882	4.14339303479057e-05	0.000187392657762216	1.86405213314727
NDUFB10	1.29335883569725	10.5892491636112	5.29600973146285	4.52108576944739e-07	9.21975919595981e-06	6.09150056973799
FAM167B	1.29307054406855	6.92893469736098	5.09306279122326	1.12659371141091e-06	1.53418462020392e-05	5.23274089022186
FRMD8	1.2927709857653	9.07038721919865	4.8756536477251	2.92273124436039e-06	2.84425504609726e-05	4.33809359437783
PRR12	1.29222748600219	7.6589920682497	5.64975664645036	8.75254259350619e-08	3.94604894854212e-06	7.6397549634075
TFPT	1.29113987904411	7.96491454614264	4.24860316266437	3.91839172039069e-05	0.000179562930621802	1.91587455663151
RABGGTA	1.29090351649902	7.65343187001122	5.27722133865291	4.92434221213915e-07	9.63222982154692e-06	6.01106896410542
CALHM2	1.28988633080863	8.63619275071504	4.93726682760955	2.23673389930241e-06	2.36183935468712e-05	4.58890474419876
RAB40C	1.28932453256421	8.29973922287372	4.79558798526324	4.12439951850559e-06	3.53375358130897e-05	4.01546272633842
BLOC1S3	1.28909196629631	7.55779761832655	4.99218453677735	1.75908610794518e-06	2.04460941277956e-05	4.81429351215225
MRPL38	1.28899622349827	8.73147490241124	5.461793642751	2.11068129521513e-07	6.29164807138291e-06	6.80919567803739
ECSIT	1.28815612236139	7.9609196997722	5.24142778848825	5.79183473177031e-07	1.06624659981256e-05	5.85835848060975
MPV17L2	1.28807920213804	7.36884298713537	5.08758737870175	1.15433794282339e-06	1.5566072259285e-05	5.20988298972258
MRPL14	1.28806240764143	9.90305171037017	4.99965290766851	1.70232824324449e-06	1.99915267774047e-05	4.84507685258817
RBCK1	1.28772548917238	9.32901649012903	4.31154314505261	3.05247527614892e-05	0.000146792134082654	2.14782882791651
FCGBP	1.28701527394484	7.84230243890664	3.31290100390581	0.00117722670597138	0.00291557240238588	-1.20877712061418
FANCG	1.28689551773425	8.22237366358099	5.10995362780297	1.0450316946644e-06	1.47631461627193e-05	5.30335854396035
FKBP10	1.28576840428081	8.15638570132365	3.50412400672879	0.000616853512121157	0.00168960095867875	-0.621806152282042
RUSC1	1.28551570909475	9.41761858544773	5.49736861723846	1.78915308368826e-07	5.7014955045411e-06	6.96504079692236
HPS6	1.2851060831819	8.18730195733851	5.38943665318375	2.94820493290902e-07	7.57415122970029e-06	6.49420601286771
SMDT1	1.28490664206878	10.4884790434814	5.63974205447182	9.17678727713669e-08	3.97023505115011e-06	7.59506404680199
VARS	1.28446068380235	8.12728704601956	5.85434733613859	3.29369361077079e-08	2.62322288982526e-06	8.5632247394741
TOR2A	1.28444920788627	7.94682859293272	4.55811177455986	1.1206914483782e-05	6.97145054757483e-05	3.08103339046778
METRNL	1.28409927121564	8.14306691005842	4.59707875747937	9.53331086593969e-06	6.22563172901512e-05	3.23200940004499
RHBDD2	1.28309643245879	9.46335357622124	5.36165785106349	3.34942968483661e-07	8.0257488217431e-06	6.37399327136827
MSLN	1.28286137461308	6.17050603160161	2.54205626423966	0.0121167610164031	0.021648242366559	-3.28242382845836
PDLIM7	1.28260902243663	8.05724714535329	4.49219627893399	1.47028821078674e-05	8.45789063084152e-05	2.82779239044595
SEZ6L2	1.28242268025788	8.80866379022604	5.52668638083155	1.56060013141777e-07	5.3495769262282e-06	7.0939536607213
ESAM	1.28221596566481	7.4201582247729	6.01199654444561	1.53087481070006e-08	2.11941112681363e-06	9.28799907487551
ATP13A1	1.2820556118525	9.17562340691141	5.88959710724601	2.77781745475429e-08	2.49004356016104e-06	8.72430606874537
CBX4	1.28179321996308	9.39759055470143	3.83435867134555	0.000190187682539368	0.000643394711062323	0.455673281804715
KANK3	1.28169755400709	6.48804381453763	5.9549511757921	2.02255113367008e-08	2.29099882959356e-06	9.02444941462053
MRPL49	1.2816267572415	9.97834209391016	5.78596421569029	4.57611022426588e-08	2.98525305729596e-06	8.25236786314817
SH3GL1	1.28132734870156	8.9504560321388	6.17082167681204	6.99723416529469e-09	1.76967946716053e-06	10.0292627168247
NME3	1.28124505994835	9.26605535073067	4.50791343010733	1.37844578296505e-05	8.09398419215107e-05	2.88792982291268
GNAI2	1.28017896986855	9.35354869102168	4.09298123323845	7.18724870089814e-05	0.00028934771829787	1.35360866996815
ZNF764	1.27994940040673	7.0916332777742	5.15877605430627	8.4026361053851e-07	1.31649137748403e-05	5.50835864759875
ERAL1	1.27988257163227	8.21941254962989	5.67179814815127	7.88528424668847e-08	3.79346107002851e-06	7.73828798508013
VPS28	1.27986115501506	10.6601921503207	5.2504398997711	5.56033745363565e-07	1.04357740164312e-05	5.89674365003782
ATP6V1F	1.27920878392332	10.376446663623	6.14693769491276	7.87692572851765e-09	1.76967946716053e-06	9.91710017614335
ZNF787	1.27838998364758	7.65881159280166	4.7770316830505	4.46476389895425e-06	3.71120468185257e-05	3.94122639027101
MAP1S	1.27819999622463	7.78354359615132	5.44678555649399	2.26266501642452e-07	6.56770438098267e-06	6.74364137080652
CENPB	1.27773970698765	7.91524617514104	4.56721338412155	1.07923187775903e-05	6.75400763278628e-05	3.11621325694263
SDHAF1	1.27751574313326	8.31521338293124	5.07659848821287	1.21203848038461e-06	1.60488835978663e-05	5.16405840986774
ZNHIT1	1.27734321469241	10.2130827263799	4.65865105421736	7.36973579045695e-06	5.21713514528021e-05	3.47246904766698
TNFRSF4	1.27718513828012	6.75208315749989	4.83432846803745	3.49290980402225e-06	3.19073725499393e-05	4.1711020204243
RAMP3	1.27620887091392	7.192650782512	4.06388339281083	8.03653898090478e-05	0.000315811423604504	1.25028252255403
PNKP	1.27620701809845	8.4862544678633	5.00909136940768	1.6331384091525e-06	1.94659583936081e-05	4.88402563053274
SYNGR2	1.27560750487173	9.8663518571732	4.94971945188745	2.11846829900631e-06	2.29132942757106e-05	4.63986112512123
DACT3	1.27545374740499	8.30724937310868	4.56272255903353	1.09949997562055e-05	6.86705247931429e-05	3.0988487494349
NPTN-IT1	1.27517673862523	7.05042672075116	3.34631041627844	0.00105352020016469	0.00265038350465482	-1.10822744571376
DGAT1	1.27517606746468	7.82020965809028	5.01899558785973	1.56347346651487e-06	1.90428928570628e-05	4.92495039297338
MPND	1.27445615224602	8.1938486747694	4.61434519777771	8.87141951262188e-06	5.92419276333212e-05	3.29920646781196
ATG101	1.27392958292107	8.89208610270689	4.69934639075781	6.20913163540812e-06	4.64380433236406e-05	3.63266283172071
MAF 1	1.27392510252223	9.24032908324046	4.90503831040652	2.57334729470728e-06	2.61004876080247e-05	4.45743789590693
TMCO6	1.27384937561902	7.8629465311951	4.32091106911597	2.94047272476497e-05	0.000142728048891981	2.18257359604147
ZNF581	1.27320511689861	9.2488807669209	4.74172603409022	5.18898151652207e-06	4.08945980312009e-05	3.80054666926264
SPSB2	1.27308666193835	7.65292408736198	3.75869614223826	0.000250693767458242	0.000804733241440842	0.201833202738878
WDR24	1.2729955489207	6.79946101912498	5.18910616656534	7.3332627145311e-07	1.20544133803506e-05	5.63636675276339
KRTCAP3	1.27292061429927	8.06370618887732	4.21531272413273	4.46716791910761e-05	0.000198152055080388	1.7942402313255
NME4	1.27154069122923	10.298079447354	4.59591721658782	9.57950932318581e-06	6.24598043782811e-05	3.22749551991712
ARSE	1.27125054413861	6.90079502310244	3.50869870242733	0.000607195685887341	0.00166901792326412	-0.607426369681094
RTKN	1.26946773614058	7.97145783922166	4.32397739572608	2.90467733845888e-05	0.00014143133894958	2.19395869573933
DGKQ	1.26869043743867	8.05102048425105	5.55301510855177	1.37984542736579e-07	4.98344174637036e-06	7.2100896273869
CRIP2	1.26858261878037	9.09391449683885	4.24408561822388	3.98887551476217e-05	0.000182256651682936	1.8993258087922
KLHL22	1.26815441420811	8.39816137921363	5.7864558303033	4.56533990412117e-08	2.98525305729596e-06	8.25459488477689
NCLN	1.26742724293737	7.7401113869462	4.06962586422109	7.8616786599831e-05	0.000310283547999333	1.27062845576455
SPATA2	1.26624603779099	7.39201774947752	5.56201212920024	1.322902642819e-07	4.84804909691905e-06	7.24985448110924
ARPC4	1.26526534768757	10.1962959507541	5.58643889281549	1.17964184232164e-07	4.53520228003688e-06	7.35801738200819
CENPBD1P1	1.26516270631524	8.29813385187908	4.96867744286138	1.94999129613709e-06	2.18693893338147e-05	4.71760754165694
SMARCD3	1.26411410383701	8.52751154296191	5.02201749810308	1.54279880841225e-06	1.88648411705757e-05	4.93744807908724
AVPI1	1.26358961597956	8.14399514726323	4.71888323518206	5.71680430981118e-06	4.38077378230303e-05	3.70992280545239
CASKIN2	1.26339801952236	7.27571841882649	5.28238012966605	4.81025381432107e-07	9.5313088952197e-06	6.03313472197075
TRAPPC6A	1.26335846196566	9.0121581313949	4.62058961730004	8.64315554039665e-06	5.84327773268085e-05	3.32355334291721
TNFRSF1B	1.26323735676983	7.4888587487152	3.81560072851028	0.000203741777458778	0.000678957621593041	0.392362515405527
DHRS13	1.26273415591235	8.18889393508381	4.64560420724688	7.7843346621519e-06	5.41224779572731e-05	3.42132371135367
TK1	1.2626882620033	7.91995945493333	3.35432097075212	0.00102572244281364	0.00259766293444266	-1.08399175371198
NAA10	1.26258046182125	8.63833271881823	5.1110534350329	1.03992496175544e-06	1.47076788007637e-05	5.30796210609675
NENF	1.26244483818919	9.78147427922581	4.44157090844694	1.80795674088025e-05	9.87095118078666e-05	2.6351448582424
CUTA	1.26237391089949	11.3233579721497	5.98017760569299	1.78848809783353e-08	2.19352442355207e-06	9.14081712750783
CTBP1	1.26203831336019	11.2216807607627	6.34953999612849	2.86297710080081e-09	1.42690778703912e-06	10.8760834794731
RAVER1	1.26172518817406	8.2537784781815	5.37353841616654	3.17170226773959e-07	7.80517373021882e-06	6.42535745008289
TCIRG1	1.26157344556734	8.84293593387089	4.32323641335792	2.91328878889188e-05	0.000141684536727529	2.19120691062828
FOXP4	1.26146674723967	7.26679600574262	5.5015108704362	1.75498103690144e-07	5.64573629828368e-06	6.98322848701256
PLPP2	1.26142260400141	9.22838867302743	4.44364893532145	1.79273456749178e-05	9.81004510801385e-05	2.6430206135811
CSRP1	1.26084204347718	10.4534140243526	6.5078312070548	1.283534489084e-09	9.99552483374163e-07	11.6368409752778
EMD	1.25957795364449	8.6644675153426	5.16695300410782	8.10024795286146e-07	1.29065331832038e-05	5.54282020080688
ASL	1.25911521587615	9.18751202118727	3.76096399870632	0.000248640870101863	0.000799707083497474	0.209382229476335
TMEM177	1.25791179035465	7.3627681851556	4.87172231346663	2.97282983863958e-06	2.87079210306411e-05	4.32216461349855
GNL3L	1.25788470203267	7.7388581857623	4.06254234905419	8.07790622290716e-05	0.000317193418037151	1.24553435156554
DESI1	1.25776743619364	8.27067856614401	5.42948713350292	2.45112413788548e-07	6.8324399906159e-06	6.66822543024386
GUK1	1.2575655141411	10.3828619625549	4.72559267798033	5.55660793734292e-06	4.2940490695082e-05	3.73650867431454
PAXX	1.25699761878014	7.81616748814235	5.41506186864925	2.61992804388618e-07	7.055235379072e-06	6.60545264481513
PVRIG	1.25688933264724	6.91584550781635	3.80927744270042	0.000208514012499111	0.000690429071416138	0.371076781403122
ZNF423	1.25648150686295	8.30021390485786	3.71092524110547	0.000297857952560041	0.000928523915160899	0.0436768019963036
ZNF575	1.25588826987593	6.96942977978788	4.65595892975193	7.45349865484017e-06	5.24989221251038e-05	3.46190709703469
MOCS1	1.25586702260436	6.24300112041678	5.51272995446352	1.66559888877149e-07	5.43045401684277e-06	7.03253223147923
NHP2	1.25580298940427	11.3898629764648	5.46715362318783	2.05885631455146e-07	6.21146481339254e-06	6.83263544496646
SLC7A5	1.25539171951083	7.63900220964418	4.4238939727861	1.9425761413998e-05	0.000103835214870538	2.56825981615003
THEM6	1.25496360857183	7.51836002471109	4.24981093559878	3.8997511270114e-05	0.000178840261474281	1.9203011664386
NXT1	1.25485872599205	8.766621585019	4.8628030803424	3.0895982637964e-06	2.93641452074014e-05	4.28605895738274
ADA	1.2544662685322	7.58023228409752	4.72707792400309	5.52173755850661e-06	4.27334471919208e-05	3.74239754174759
EFNB3	1.25401652228688	8.88841267276969	5.06777941589771	1.26036531481493e-06	1.64786482923337e-05	5.12733064498274
SSBP4	1.25397629794607	9.08269640493043	5.62991076364447	9.61281310265661e-08	4.03285021074416e-06	7.55123852860339
SIPA1	1.25395902641098	7.87598602636343	4.94595352396787	2.15357868487912e-06	2.30910924985703e-05	4.62444152306644
BCKDHA	1.25381362519648	9.07429464763374	5.6614850379867	8.28005932360731e-08	3.8496096706025e-06	7.69215563897734
APEX2	1.25213115252127	8.07909259159046	5.20235425975142	6.90888439198714e-07	1.17830044135091e-05	5.69243674221235
SPATA2L	1.25204223558527	7.97410370005413	4.73579198306098	5.32137620782363e-06	4.16746370518431e-05	3.77697459904246
TMEM219	1.25198754520903	10.137827751981	4.34796724296684	2.63872280879869e-05	0.000130810888702816	2.28324187179649
CCDC106	1.25107135564532	6.31003119080267	5.09909731223184	1.09676761812545e-06	1.51672858178059e-05	5.25795208278129
MRPS18A	1.2506659225438	9.06713167760578	4.29270617096255	3.29022038178666e-05	0.000156319757292237	2.07813702791631
TPSB2	1.25040760191823	7.0448754186199	2.69003581472498	0.00802023198184572	0.0150932020078232	-2.92202125858768
TXN2	1.25026108336103	9.54381591570344	4.87120966554311	2.97942377748972e-06	2.87334522194442e-05	4.32008812792708
FTX	1.24940848183163	9.75962941875185	3.40898953502635	0.000853574043914566	0.00222733666747131	-0.917288681185675
VPS37D	1.24931062488803	7.93938903651616	6.09421944110012	1.02212622468561e-08	1.82205720951127e-06	9.67038833409353
HOMER3	1.24900024482239	7.95607957117758	5.36658085589895	3.27463511415507e-07	7.89206064262519e-06	6.39526839024944
NAT14	1.24896635258037	8.38278251078607	4.81624315098008	3.77508462316836e-06	3.34680220845212e-05	4.0983347563208
PLA2G15	1.24873981194262	7.27341717818934	4.85864386601867	3.14555842455806e-06	2.9759801040238e-05	4.26923799809617
CBX6	1.2478255836964	9.65235954706398	6.12564791305326	8.75210281732963e-09	1.82205720951127e-06	9.81732469902181
TEX264	1.24674469449026	8.6317383574392	4.93526517618444	2.25633237848542e-06	2.37448491857503e-05	4.58072222484351
CCDC97	1.2465463041307	8.18756003896528	5.78652161017676	4.56390068032912e-08	2.98525305729596e-06	8.25489287717987
DCTN3	1.24624955629308	10.4515166055958	5.43456551998049	2.3942627273327e-07	6.77684280334115e-06	6.69034982564007
GGT5	1.2461962793193	6.92955207693033	4.58185221211318	1.0156364522547e-05	6.5130366418392e-05	3.17290322447488
PCOLCE	1.24584819767034	11.998112984706	5.43947067654101	2.34056476888579e-07	6.68886170190755e-06	6.71173204418494
PIGT	1.24476329425039	9.88618240578038	5.53622772814231	1.49257021287751e-07	5.18850324316103e-06	7.13600062076902
APEH	1.24456714782528	8.57835150951011	5.03308939783771	1.46929504828949e-06	1.83257420437308e-05	4.98328186072456
TGFB1I1	1.24381034711318	10.5901803727536	4.97267218373419	1.91618793123957e-06	2.16854692309219e-05	4.73401601063259
SLC15A3	1.24338123517202	7.36417282871018	5.31088451266696	4.22483627634677e-07	8.88270066494468e-06	6.15531058042876
CTU2	1.24320049761447	7.13877666321664	5.31316697820182	4.18108644301313e-07	8.85992127209926e-06	6.16511224274796
RARA-AS1	1.24174390399187	7.67742079998647	4.67704588127554	6.82126593404419e-06	4.92712890076467e-05	3.54475469775634
RALY	1.24078565705678	9.29677317989198	5.1509761769337	8.70130380419068e-07	1.34180996782445e-05	5.4755202205593
LAMTOR4	1.24020528412335	9.80490116516165	4.04635751389087	8.59347933188678e-05	0.000333593560274906	1.18832605638656
NELFB	1.23998777692222	8.88891662536648	4.90494067617845	2.57443814368076e-06	2.61004876080247e-05	4.45704053335287
GBGT1	1.23971254836955	6.86590647552232	5.4729085959702	2.0045959220213e-07	6.12187872264347e-06	6.85781877149307
GPX2	1.23888435582475	6.22447948414617	4.42528921693603	1.93160912601959e-05	0.000103295492318472	2.57353184789755
TUSC1	1.23873180653717	9.53349771612115	4.61085874852351	9.00138787057684e-06	5.9721668193497e-05	3.28562325909959
RBPMS2	1.23865270066153	7.62785305656304	5.19407712191902	7.17113303874513e-07	1.19393162164244e-05	5.65739423745428
ADGRL1	1.23859461522395	8.47996807152828	6.19598640892433	6.17483419947074e-09	1.76967946716053e-06	10.14770038001
ZNF467	1.23736821148078	7.29816607153482	5.89412769953492	2.71754973329687e-08	2.49004356016104e-06	8.74505074734349
ROGDI	1.2372259384151	8.10409600161919	4.63023535294217	8.30166822521396e-06	5.67721109144709e-05	3.36120877301176
PTPRCAP	1.23709853283733	7.45767464253953	4.4894638329593	1.4868456300865e-05	8.52951038254042e-05	2.81735323648448
GRAMD1A	1.23695013921244	8.36872114067078	5.58968597724762	1.16177932586272e-07	4.53520228003688e-06	7.37241779307973
SPAG4	1.23628804296552	7.26830577563338	3.21190104924032	0.0016386517903066	0.00385601535547124	-1.50751839153374
B9D1	1.23580698401912	7.93871591675716	3.62555051851371	0.000403743593800584	0.00118927782003671	-0.234861187548665
NDUFA11	1.23563231053625	11.4324672890142	5.14189341637558	9.06212750789406e-07	1.36865586361648e-05	5.43732257175206
FHIT	1.23538125580387	6.57219664032369	5.09601376125922	1.11191105482359e-06	1.52581627126673e-05	5.24506702083374
SSNA1	1.23520889943195	8.50467142917952	5.19084442664286	7.27616692580027e-07	1.19922010443745e-05	5.64371819282121
HSPBP1	1.23505282486055	8.73766165659691	5.34233734071408	3.65940471841002e-07	8.40054414447898e-06	6.29062022373709
TMEM120A	1.23475611039768	9.23994924513328	4.46261274925799	1.65940465598318e-05	9.25108814923958e-05	2.71502009861833
MUC1	1.2341802732493	10.6513575051004	3.75617886813389	0.000252991254324665	0.000810977882399107	0.19345825533502
SMIM4	1.23398827036188	7.2080787441513	4.39180162752953	2.21202314605155e-05	0.000114528928603259	2.44733913389882
OPLAH	1.23372009910599	7.27142572613792	4.22162289934	4.35778517866653e-05	0.000194337878762294	1.81723971085394
PLPP7	1.23331744421005	6.97141155129542	4.87757625196338	2.8985297743587e-06	2.83038252261046e-05	4.34588686846932
LOC100507507	1.2331003350973	8.94554617555316	4.60960953701604	9.04840212933621e-06	5.98761446794705e-05	3.28075814360538
FA2H	1.23294947826362	6.55193240937934	4.3192496128915	2.96004470632942e-05	0.000143454519801107	2.17640725030469
JMJD4	1.23291474061755	7.58572928721522	4.6070653875378	9.14488596999187e-06	6.03843556895065e-05	3.27085278843413
PSMG3	1.2325430449369	8.83719494267972	4.45809052622513	1.69030384756354e-05	9.38753162205002e-05	2.69783002352399
FAM109B	1.23251396888506	8.60089027588346	5.32445719878057	3.97109358392114e-07	8.65594144047996e-06	6.21363645924842
ATP6V0E2	1.23168838110223	8.47225629354988	3.33978104120133	0.00107669756281632	0.00270204463901134	-1.12794559532115
SDHAF4	1.23127859015927	6.55852303862923	3.25172170663175	0.00143961080824751	0.00345550966495165	-1.39067831614142
POLE4	1.23085820851057	8.43030237795127	4.50732782862844	1.38176624287421e-05	8.10584151893254e-05	2.88568640099142
ADIRF	1.23027103728231	8.04572547940458	2.38253484811221	0.0185475137671699	0.0314746738353473	-3.65012848041296
LHPP	1.22974641043604	7.59372195201469	4.99401493758583	1.74500778183403e-06	2.03393797583274e-05	4.82183519211153
ECE2	1.22869177735301	7.31459170211004	5.01011591933527	1.62579429493775e-06	1.94583737045002e-05	4.8882565638016
PSMB10	1.22820822719106	9.07739829707667	4.04648338922294	8.58935088471638e-05	0.000333593560274906	1.18877029696214
TMEM250	1.22793669004863	8.73766217965945	4.55351410326797	1.14221481310182e-05	7.05714734505682e-05	3.06328181697232
LPAR2	1.22732945134655	8.57139243404528	4.58061901677836	1.02085114845673e-05	6.5397456605506e-05	3.16812247891451
HIGD2A	1.22708557387452	10.8791492292564	5.28871778309718	4.6736177369067e-07	9.44007530660542e-06	6.06026214104141
RAC2	1.2260811355375	9.0863281036872	3.5468723473695	0.000531974191877058	0.00149391393638029	-0.486826410448064
SLC4A2	1.2259293639897	7.9627698484654	4.82481375802551	3.63871293491604e-06	3.26479510408472e-05	4.13279514766872
FZD10	1.22528704668036	7.74123404755446	3.66666759850732	0.000348947856232482	0.00105480113747131	-0.101377217072002
ZNF653	1.22350586246316	6.28238920336895	5.93834593378404	2.19276315291028e-08	2.32276847850308e-06	8.94800604272762
MPDU1	1.2231263561722	9.18350159893235	5.01828765517183	1.56835562894711e-06	1.90650840357863e-05	4.92202334478034
PHPT1	1.22309035699652	10.7003481409447	4.9999905053955	1.69980505630912e-06	1.9980727360011e-05	4.8464691170263
SYNE4	1.2227342880388	7.38447986194958	4.69256792461921	6.38934311583762e-06	4.73312813456224e-05	3.60591051971164
PCK2	1.22270361898007	7.67257502002181	4.24093676407656	4.03872225586171e-05	0.000183994439883133	1.88779881726095
ARL 2	1.22200436926096	9.11198143368409	5.28232077915474	4.81155160119839e-07	9.5313088952197e-06	6.03288078112028
PRRG2	1.22112623597862	6.85500868704625	5.30897629662843	4.26175490670414e-07	8.90964196938483e-06	6.14711817348892
BCL2L12	1.22102490594224	7.32325444243198	4.2926908810054	3.29042039451183e-05	0.000156319757292237	2.07808055305621
C19orf25	1.22088074865092	8.0215642114943	4.25303987227376	3.8503329911609e-05	0.000176899517219266	1.93214025583005
PSENEN	1.22003620971414	9.61385951776715	4.18850295486171	4.96194802294524e-05	0.000214747733122257	1.69681756658691
CD320	1.21933284630634	8.48547645004349	4.91023268088803	2.51595367353277e-06	2.56810194368658e-05	4.47858644032405
NR1H2	1.21915864340463	8.01664470262374	5.01333406939706	1.60293422501072e-06	1.93064524130528e-05	4.90154993185503
MACROD1	1.21904012353798	8.23669183002832	3.7515199040998	0.000257296186598736	0.000821606992573104	0.177969914840165
FHL3	1.21897297602603	8.10007844351777	5.95025563190605	2.0693222021442e-08	2.30212094988543e-06	9.00282061012711
DECR2	1.21890241175089	9.02274657829952	5.4543920330843	2.18434625377769e-07	6.41311969497239e-06	6.77685162955805
TMEM53	1.21857218218005	7.93901741815148	5.66157002141132	8.27672852860032e-08	3.8496096706025e-06	7.69253557485674
AKT2	1.2169338809455	8.86671112872064	5.45111626575398	2.21774456332185e-07	6.45633113527809e-06	6.76254585415471
ATP13A2	1.21685955733712	7.55159476495947	4.95472204396062	2.07268658170131e-06	2.26257382147619e-05	4.66035677569355
IDUA	1.21682377937878	8.09013779761446	4.61689901819159	8.77736983563146e-06	5.89574275751849e-05	3.30916088010938
STMN3	1.21671817710391	9.05065142862323	4.49894821463962	1.43013302576812e-05	8.29970074572463e-05	2.85360787346626
NMRAL1	1.21646688183138	9.45990062825529	5.22597709713371	6.21075377328062e-07	1.1134675110083e-05	5.79265068125641
SIDT2	1.21519490745008	10.2390025116366	4.12235823454608	6.41724159506807e-05	0.000264589114078584	1.45850740398792
BRI3	1.21513055143013	10.5074154740596	4.48068166830051	1.54128748461813e-05	8.76828647628947e-05	2.78383325227826
EFHD1	1.2146085740388	8.72245345989714	3.66537145561068	0.000350562251532896	0.00105890549280214	-0.10560388218785
CDK16	1.21442472770628	8.8651201096285	5.50528662917201	1.72438858232528e-07	5.58074850279817e-06	6.9998144998102
BRD3OS	1.21391002029716	7.72801876282617	4.5701596233523	1.06613122855341e-05	6.71257113802128e-05	3.12761214890556
PREB	1.21360694112358	8.82553087736481	3.99846275569211	0.000103097275141989	0.00038774284584038	1.02008235029545
NFIC	1.21340576827592	10.6949047815218	4.03065980049505	9.12345557746153e-05	0.000350642370435443	1.13301035172034
IER3	1.21312429961167	9.98994198884725	2.39323633089392	0.0180364969848636	0.0306763243832106	-3.62614399867428
TRIM28	1.21291291641885	10.3947083609664	5.87993105302749	2.91081394046514e-08	2.54701926871039e-06	8.68007841286982
VAMP5	1.21280503431515	7.36851772994944	4.02806230407378	9.21410597952202e-05	0.000353145987403397	1.12387352468746
CARHSP1	1.21279896919419	10.0222492858218	4.45287627860785	1.72661949763262e-05	9.5319800356679e-05	2.67802543901331
ZDHHC1	1.21181858768239	7.13777240493862	4.60792278352901	9.11225977818259e-06	6.02008254698595e-05	3.27419051809759
INAFM1	1.21153893089795	9.42482228819482	4.37107112232591	2.40481953334766e-05	0.000121706138852607	2.3695789959352
FDX1L	1.21143111983858	7.71550558074361	5.32554802071346	3.95135841385736e-07	8.65271104335022e-06	6.21832824601332
GTF2H4	1.21119328687536	7.63398293005712	3.68318079977175	0.000328985713318471	0.00100691770767579	-0.047421487048334
MIF4GD	1.21110237578616	8.57636944070567	4.29783200589574	3.22382162422174e-05	0.000153433221687559	2.09707836345193
NINJ2	1.21077754247273	6.90289076316789	4.19056780085839	4.92204668930302e-05	0.000213334262365036	1.70430394280142
NPM3	1.21050888379771	8.16147026185452	4.01353654065654	9.73710374758165e-05	0.000369328196940236	1.0728636110015
ZNF70	1.21047119100895	7.45928735447007	4.69873268024958	6.22524312425958e-06	4.65027154246249e-05	3.63023958430969
RANGRF	1.20996197200645	9.18672233125875	4.69309050456899	6.37527181207217e-06	4.72551378812726e-05	3.60797198072633
TMED1	1.20917287441632	8.6142026227058	5.01532091770926	1.5889769336847e-06	1.92219928094285e-05	4.90976001445769
CIAO1	1.20865205813596	8.42629814749668	5.520282018857	1.60795343238989e-07	5.39359819694305e-06	7.06575632721423
BOK	1.20855389633653	9.67038023404717	4.19953675653916	4.75226960344567e-05	0.000207693017393662	1.73685498183084
SLC52A2	1.2083263502813	8.8894305747445	5.61418532000469	1.03527263069108e-07	4.21552188836956e-06	7.4812362322382
PWWP2B	1.20786131565493	8.26018203718759	4.24555418353343	3.96583025172459e-05	0.000181469867559634	1.90470400949055
TMEM51	1.20699238897046	7.21281623963199	4.54159120444245	1.1999047228121e-05	7.32882982658764e-05	3.0173087138685
FMOD	1.20685145457317	9.06914516934481	4.89594454846735	2.67689859406195e-06	2.6812022895508e-05	4.4204507018862
ITGA5	1.20667029652654	8.36184016804735	5.36676987682729	3.27179607209037e-07	7.89206064262519e-06	6.39608550880369
FAH	1.20624738234834	7.70267804880126	3.78533247720367	0.000227564825825435	0.000742266421409666	0.290729990462913
MRPL37	1.20597565200729	9.10365026554476	4.40151145706908	2.12691903005177e-05	0.000110745554176536	2.48385539552258
MPV17	1.20541561382106	8.64246743179619	5.17622148722261	7.77029606631139e-07	1.25411773298238e-05	5.58192597830523
SYMPK	1.20465514801902	8.55792880699733	7.55205813087071	5.17054252483509e-12	3.22124799297226e-08	16.8754115810142
MRPL28	1.20453180055284	8.93450032568705	4.81346837564579	3.82028729085593e-06	3.36877421401733e-05	4.08718728473166
MAP3K11	1.20367995543595	8.15502081557461	5.28987698193129	4.64903874930258e-07	9.41902810021303e-06	6.06522622545872
XAB2	1.2026358893624	6.48674057912165	4.44567821003729	1.7779886710185e-05	9.76365748827258e-05	2.65071423897212
IGFLR1	1.20231932011232	7.53858954476904	4.76361802574323	4.72757658331811e-06	3.86519712783095e-05	3.88769072029065
AUP1	1.20230871326994	9.65457617407301	5.22399349194324	6.26662890147028e-07	1.11804833626211e-05	5.78422419279199
CDC42EP1	1.20127283893191	7.48140355122595	5.18036799327257	7.62695479291874e-07	1.24224649306886e-05	5.5994361097544
CD151	1.2005450429156	9.48611232402465	4.23428900875388	4.14592645804716e-05	0.000187439200534353	1.86348487493353
EPHX1	1.20038069867408	10.09411509369	3.55854813140189	0.000510779628941493	0.00144544950638451	-0.449723639422071
FAM89B	1.20032528925423	9.80154612587091	5.37085914502767	3.21096109481467e-07	7.8448968686058e-06	6.413767547866
VPS37B	1.20022994194463	8.76100711703149	4.25792261969407	3.77674319357043e-05	0.000174382093258966	1.95005615646921
NAPSB	1.19974492890311	8.16412109906371	2.53927923350869	0.012208970885353	0.0217817550446017	-3.28901070132227
PRKAG2-AS1	1.19959397934602	7.17703067804345	2.85814942005871	0.00491745323738448	0.00987771519229577	-2.49044864278133
ZC3H3	1.19936879171222	7.51606932994053	5.69130461623841	7.18833910618413e-08	3.54018597877685e-06	7.82568390661578
PRMT7	1.19896440628868	7.24787238322776	4.87315101870794	2.95452768978049e-06	2.86262947236897e-05	4.32795240380105
MAP2K7	1.19805994985601	7.96804847136637	4.66977327758046	7.03322159633634e-06	5.0422290615852e-05	3.51615123605791
MNT	1.19764128898778	8.78062810567009	5.13683733110885	9.26925278457788e-07	1.38483081170072e-05	5.41607870275209
PHC2	1.197576106296	10.6977708270167	5.32977936285096	3.87570609826529e-07	8.59935547240871e-06	6.23653377956151
POLR2E	1.19746789654707	10.6040115899692	5.01597757458259	1.58439004005001e-06	1.91851310972042e-05	4.91247394986466
KIF26A	1.19520953563427	7.47932510353272	4.57924553808378	1.02668947007868e-05	6.5602824600925e-05	3.16279899923695
MFAP4	1.19486150395326	7.96887538125614	3.10339256875966	0.00231833545488286	0.00517122444823496	-1.81960831624761
THAP7	1.1939199664864	7.83802314614884	4.55377397819836	1.14098768286064e-05	7.05714734505682e-05	3.06428484258502
C1orf106	1.19338816910711	7.89681355829785	3.46851156511472	0.000697128920652506	0.00187283879933813	-0.733212862312761
NYNRIN	1.19283943412753	8.078404686346	4.9493559765188	2.12183266590888e-06	2.29297788527534e-05	4.63837252101655
MAFK	1.19245006540042	8.6587724299816	3.42281324274568	0.000814550804302626	0.00213714529829663	-0.874776264274711
TWIST2	1.19194587508869	10.4779426380025	4.13499284512638	6.11093124657012e-05	0.00025457105761372	1.50380163992348
NDUFAF8	1.19150038709749	9.32385088079297	4.21210139738601	4.52383994651538e-05	0.000199903970173651	1.7825456271307
TFEB	1.19138950720489	7.59568043040437	5.49218575602877	1.83282641124993e-07	5.81094582294506e-06	6.9422961980958
TESK1	1.19134097760071	8.05189511980368	5.83989702094401	3.53133872796554e-08	2.63475931439824e-06	8.49735579869542
COL16A1	1.19097443435344	8.56148980797342	3.57524422024453	0.000481850459250469	0.00137734726365241	-0.396492309890434
SELENBP1	1.18850117490273	8.7741910439876	4.37053807896261	2.40998401057868e-05	0.000121833973200621	2.36758318808485
GPR157	1.18843742984197	8.18849842001072	4.02651728880702	9.26843284328079e-05	0.00035457375875738	1.11844104496701
INTS5	1.18815477315952	9.07814314763681	5.31598221791972	4.12773270304851e-07	8.8240932052752e-06	6.17720558792336
SLCO4A1	1.18807542822579	7.74394300153923	4.05946633636605	8.17356199941434e-05	0.00032041370808449	1.23464788038924
SPHK2	1.18784206284485	7.39086964595559	5.72228751940116	6.20346125339229e-08	3.3606577050986e-06	7.9648731271626
NRGN	1.18736633778698	7.00828396693648	4.51698538600445	1.32797854290293e-05	7.86062358411899e-05	2.92271162076213
TEAD3	1.18733717069681	7.82339767169547	4.9668449869501	1.96569052805938e-06	2.19511365119787e-05	4.71008373237165
C12orf57	1.18681852069703	11.5621508536243	4.90411159750545	2.58371938122628e-06	2.61732873903085e-05	4.45366647902028
ENKD1	1.18680036948151	7.28319726452116	4.45590913376849	1.70540616807381e-05	9.4372167942039e-05	2.68954263831557
IFT27	1.18666081498805	8.2104899310736	4.73281420418804	5.38903943578672e-06	4.20987030532304e-05	3.76515377641101
MAD2L2	1.18488102808067	8.83532601290681	5.09731902548281	1.10547619116145e-06	1.52369837852563e-05	5.25052061397056
C1QTNF2	1.18354875792173	6.07423166274661	3.22470834171618	0.00157200130938417	0.00371460957992163	-1.4700742422312
PEPD	1.18352158035887	8.53446265672512	5.81572207731813	3.96701787381821e-08	2.835774003721e-06	8.38737475532526
PPP1CA	1.18309275960028	10.4986482185763	4.89206930749747	2.7222442853e-06	2.71570566812153e-05	4.40470338907845
BLOC1S4	1.18290759339658	8.6496632781163	4.51639122999382	1.33122856757811e-05	7.87611963533868e-05	2.92043205735627
DDA1	1.18247341862625	7.96297284965144	4.84240345069235	3.37362482904106e-06	3.1183505467249e-05	4.20365403128823
ZBTB45	1.18243943509348	8.08086915996601	5.28440147019656	4.76625734624321e-07	9.49941662332852e-06	6.04178447132215
SLC26A6	1.18159423441285	6.78512392356486	5.26114887690446	5.29695885841818e-07	1.01852017555387e-05	5.94241261311868
HEYL	1.18131417210928	8.56008865928153	4.58814973940026	9.89405114148788e-06	6.38094602603204e-05	3.19733155620042
SCARF2	1.18098949899308	7.87671473557354	4.49674738888503	1.44310423926306e-05	8.35163902518243e-05	2.84519005122566
MOB3A	1.18098469239307	8.50126903712401	4.52999617435283	1.25869815930235e-05	7.58383900624143e-05	2.97268459857314
SCG5	1.180677699843	7.53012481335117	3.21713666827326	0.00161109359263038	0.00379618497809655	-1.49222666190026
B3GALT4	1.18007240670864	7.78526136745623	4.88071294050221	2.85946217354128e-06	2.80342602250539e-05	4.35860603387073
CRYAB	1.17997203379982	9.1690977940576	3.0291125837827	0.00292516819072795	0.0063220806403019	-2.02788918271849
IER5	1.17921197048453	7.99872418990945	3.65773726218474	0.000360215123788209	0.00108307925733617	-0.130473835381038
GPSM3	1.17869839894368	7.68640295931161	4.88314486725006	2.8295243414801e-06	2.78262614797491e-05	4.36847133924739
MYADM	1.17858546645467	11.3664870515252	4.82017585630589	3.71190529347591e-06	3.31069004700858e-05	4.1141418831832
SHC2	1.17819850070665	8.15436631611388	4.07882336171112	7.58916359542721e-05	0.00030188564831667	1.30326244493068
PNPLA6	1.17795893757938	8.56228130040987	5.13477913407762	9.35488091789253e-07	1.39261429195867e-05	5.4074349019619
ICAM2	1.17787394914494	7.18985213030194	4.83758741228058	3.44428416745176e-06	3.16488058454638e-05	4.18423494291795
DALRD3	1.17773109185041	9.32524600362761	4.76515393924953	4.69674066801584e-06	3.84756007386439e-05	3.8938153386729
ECM1	1.17545089924135	10.5881604023804	4.22116394350753	4.36565349304595e-05	0.000194549508309558	1.81556600943216
C1QTNF4	1.17508480570811	6.57394754590578	2.87941414394935	0.0046153223408259	0.00936442214080618	-2.43420418179072
VKORC1	1.17503973661261	10.7349200229691	4.78793023996625	4.26169939333592e-06	3.60443441633502e-05	3.98480247836524
LY6E	1.17499381177862	9.50683718243519	4.21948684723412	4.3945215296707e-05	0.00019542180622303	1.80945122749028
SERTAD3	1.17471483673706	7.85876546932512	3.72933506794307	0.000278764954503246	0.000880013005601835	0.104432159501359
SLC9A3R1	1.1739025977854	8.9129017477974	3.39937199511321	0.000881750010932968	0.00228697026149558	-0.946780414317669
KXD1	1.17271660933457	9.0911576424295	5.62620637449409	9.78230954980392e-08	4.04942116247697e-06	7.5347374630676
ECHDC3	1.17255063482008	7.95327711655982	4.14644128058918	5.84550318614461e-05	0.000245318186929477	1.54493612030359
PIAS4	1.17240842968953	7.53674777252897	5.7896671572656	4.49559449144841e-08	2.98525305729596e-06	8.2691450269757
UBALD2	1.17226359703646	9.14220647878265	4.30148766466564	3.17725526609713e-05	0.000151445899230693	2.1105974665061
IRF7	1.17208568875933	7.97322487303166	4.56328516866836	1.09694080953993e-05	6.85794404760034e-05	3.10102348741237
ALOX5	1.17174992757204	7.34249403675768	2.89924203327641	0.00434901265420864	0.00888630660404061	-2.38142819667795
SLC10A3	1.17145529337449	8.4032353824401	4.31497507363048	3.01097572626896e-05	0.000145143393353409	2.16055091847387
MIB2	1.17103910738807	7.4493631405251	4.64002955254168	7.96827726010489e-06	5.51275595007812e-05	3.39950192603869
CNOT3	1.17097463539966	7.60476152386725	4.65647693624097	7.4373102155175e-06	5.24441908802196e-05	3.46393903805363
DEXI	1.17038938771239	8.57651666022473	5.100970685604	1.08766557036293e-06	1.50748754246074e-05	5.26578280885816
PRF1	1.16991661265601	8.41350291172332	3.0109258505137	0.0030945786744318	0.00664686265875198	-2.07821459194529
TMEM115	1.16982023873344	7.9800066648982	4.79503292339922	4.13420577680663e-06	3.53792609745952e-05	4.01323919338995
CRIP1	1.16939089316474	11.2540935437948	2.91773640529194	0.00411338138327169	0.00847572879701757	-2.33191365850616
NLE1	1.16930073435043	7.62007096557878	5.01831536835983	1.56816423039945e-06	1.90650840357863e-05	4.92213792358825
SLC48A1	1.16923038546121	8.23502295272144	5.7669568587986	5.01216488320242e-08	3.12257872223511e-06	8.16635114275078
GEMIN7	1.16879177393103	7.95909685831628	5.71719981754958	6.35559359102381e-08	3.3700119952291e-06	7.94198542482635
HPCAL1	1.16858051402616	9.59968574343314	6.04060759825266	1.33057196197547e-08	1.98941754652929e-06	9.4207239721566
TAF10	1.16827436462648	11.1079772833322	5.0545996716396	1.33609740794144e-06	1.71626533020107e-05	5.07252318307961
SCAMP4	1.16787158724689	8.48213498266552	4.1537722187158	5.6813725756685e-05	0.000239721985414255	1.57132249355236
DMAC2	1.16748319717061	9.45528188844007	4.91169539070621	2.50001728748445e-06	2.56032179322148e-05	4.484544573991
C1orf56	1.16743407339192	7.03061699720126	4.8630198456822	3.08670841220047e-06	2.93590739053572e-05	4.2869358896121
ITGB2	1.1673671736066	7.58499341015195	3.79905638013383	0.000216453015440968	0.000712174431580265	0.336730287012531
DUSP23	1.1671769856769	9.51362769083873	3.56980678019278	0.00049109783898482	0.00139928631917468	-0.413850859176123
ST6GALNAC4	1.16628514119077	7.66366787398439	4.31658969125407	2.99163944299698e-05	0.000144535973089346	2.16653892090808
WFDC2	1.16611974265641	12.1022104894321	3.55802342294427	0.000511714783964687	0.00144773700091737	-0.451393200668999
RRAS	1.16570338838389	8.95434946567495	3.57036531827259	0.000490140287556437	0.00139751670090462	-0.412068781885393
IL2RB	1.16506071654478	9.3475037406724	3.04153128535856	0.0028144481060735	0.00611367214115686	-1.99337290107945
NUDT16L1	1.1650474346591	8.1142832696922	3.9871720190531	0.000107595360640627	0.000401028475495727	0.980649943792099
WNT5B	1.16483078553118	7.49091417978559	4.10038048390747	6.98537745113112e-05	0.000282773889022397	1.37997483906979
PTGIS	1.16478760861246	6.51274013110354	3.1110798549217	0.00226268862969873	0.00506614561114935	-1.79780321726107
MMAB	1.16461205911113	7.85915133359866	4.41138797894063	2.04359007643417e-05	0.000107575548594718	2.52106035498449
LOC114224	1.16384424588992	7.61763122971274	3.47524362153846	0.000681238709840305	0.00183847397110899	-0.712225713217679
CDIP1	1.1637496669363	8.13538333504372	4.26442001676635	3.68090867505796e-05	0.000170816097174012	1.9739208461875
RGMA	1.16325367220016	8.09508530659545	4.0978842605346	7.05286727933838e-05	0.000285115189971905	1.37107576632255
FAM43B	1.16262138559768	6.26729888199585	4.71057874631041	5.92127947069389e-06	4.48778237255753e-05	3.67705403109779
HSD17B8	1.16199797041715	8.85699952400433	4.20216332408708	4.70362217249454e-05	0.000206145382586289	1.74639769859559
PEF1	1.1618830744196	9.81964631114755	5.35412047521534	3.46718418561825e-07	8.10182905085283e-06	6.34144438496409
TSSC4	1.16121397419246	7.8399107738353	4.57796582929172	1.03215819421856e-05	6.57502968940506e-05	3.15784001083192
ODF3B	1.16115168509311	8.06199799141216	3.43126109805424	0.000791533520833806	0.00208686154667567	-0.848725239183715
CYB561A3	1.16071478899394	8.96302183328989	5.25420219271862	5.46638454217134e-07	1.03441281580777e-05	5.91278116742513
ETFB	1.1600722086891	9.11698988473318	4.63089871212989	8.27866861302752e-06	5.66459148370801e-05	3.36380051226098
RAB1B	1.160009050961	9.96461429422955	5.78986339340365	4.49136653925259e-08	2.98525305729596e-06	8.27003430609667
NLRX1	1.15984095743296	8.72778227944572	5.00267885849288	1.67984168990445e-06	1.97833907903681e-05	4.85755827301357
DPP7	1.15972945557255	9.03436180833146	4.20881216027496	4.58260106232404e-05	0.000201754346618203	1.77057437933965
ZDHHC24	1.15940381015355	8.07098213285644	5.30399415781526	4.35963447880859e-07	8.99355059701241e-06	6.1257377540252
SELPLG	1.15909634905641	7.3696578819015	4.81537034123498	3.78924703107953e-06	3.35326832437861e-05	4.09482781450951
EHMT2	1.15894886455372	8.34953763585262	5.97840241219724	1.80405089784032e-08	2.19352442355207e-06	9.13261900574991
DMAC1	1.1587405557414	10.0756242552655	4.62106794252235	8.6259063010659e-06	5.8392190431728e-05	3.32541930832619
ARHGAP45	1.15713700276588	7.87152782601928	4.47701305093001	1.56459414084544e-05	8.86905532331696e-05	2.76984514929941
CYBA	1.15707959006368	11.5569302150225	4.17383272152938	5.25449227557472e-05	0.000224446259011522	1.64371038220831
PLXNA1	1.15681412898379	9.1826986729939	5.53272885450485	1.51717374717561e-07	5.25110691383558e-06	7.12057645331148
SBNO2	1.1559748329106	7.54709867983937	4.88511311510562	2.80551733520386e-06	2.7699481772298e-05	4.376458202912
RTN2	1.15501801325728	7.63273916781353	5.88992741647939	2.77337960519365e-08	2.49004356016104e-06	8.72581817289425
PRADC1	1.15490327166926	7.91659435328712	4.48323929784383	1.52523721700036e-05	8.70565997426684e-05	2.79359027092286
SLC25A23	1.15467184637444	7.87559653460602	5.21361666973724	6.56700392409706e-07	1.15246294217253e-05	5.74017721518514
ITPKB	1.15461681764076	7.94821353582814	6.0899267142748	1.04398716691244e-08	1.82205720951127e-06	9.65035169103831
NR2F6	1.15456810840983	9.94017425353445	5.08915481395131	1.14632848756972e-06	1.54915975652047e-05	5.21642477891621
TLE2	1.15441990210544	8.46015038213428	4.61450866433352	8.86537047764489e-06	5.92419276333212e-05	3.29984351645639
SNRPB	1.1540518672525	10.9732574440565	5.5199710987132	1.61028774419166e-07	5.39359819694305e-06	7.0643879201305
TMEM39B	1.15356823801719	7.74109781417541	6.19941741066846	6.0703378904071e-09	1.76967946716053e-06	10.1638689783025
PCAT6	1.15267892332512	6.46038430913677	4.20873427714262	4.5840012461969e-05	0.000201754346618203	1.77029100891348
STRN4	1.15266199143828	7.77321346367914	4.47861438145895	1.55437945423278e-05	8.81947540971787e-05	2.77594983438748
BSG	1.15247014857288	9.86546035906413	4.1705171264305	5.32286204622384e-05	0.000227133085945031	1.63172758841478
CNP	1.15220181867063	9.87545360261755	5.66431143264624	8.16998373547569e-08	3.84143386203876e-06	7.70479348941775
ASMTL	1.15187918481361	8.96325462194548	4.44942694561045	1.75105479056147e-05	9.632734079645e-05	2.66493374811794
RNF26	1.15179755762526	8.80053743281088	5.60918644941006	1.05993953860369e-07	4.26027311322645e-06	7.45900891446602
ARHGEF40	1.15148751554147	8.60487504382798	5.2541151444249	5.4685407472276e-07	1.03441281580777e-05	5.91241002153536
EXOSC5	1.15146159015342	8.08402247135904	4.2364332501185	4.11105290476321e-05	0.000186335828277008	1.87132418295967
CPNE2	1.1510419126377	9.66403197500732	4.77127248687404	4.57582273440754e-06	3.7733124600078e-05	3.91822760319323
TSPO	1.15032747938071	10.3400322694845	3.67111280977172	0.000343464403764608	0.00104151045775299	-0.0868722947723342
GADD45B	1.15028506243938	8.58859309528278	2.91260277118941	0.00417758508636287	0.00858106003562173	-2.34568564413143
HIC2	1.14996391571879	7.67548134773557	4.67943501412775	6.75299364731553e-06	4.90440780095963e-05	3.55415824395082
GADD45G	1.14954052043293	6.93183330236143	2.91648283963212	0.004128975013718	0.00850083091059589	-2.33527856764464
NATD1	1.14947694961185	7.75459778149773	4.04847071400586	8.52442129831507e-05	0.000331401838929815	1.19578541774924
MDK	1.14910002834862	10.7168681469533	4.40983606206543	2.05647238616341e-05	0.000108116649500405	2.51521014504843
ARL4D	1.14815283927332	8.72365979929384	4.11885223969272	6.5048102455114e-05	0.000267378433126046	1.44595768435993
ASCL2	1.14803925234066	6.5288498923661	4.36285622510492	2.48560570772052e-05	0.000124730757624638	2.33884127307029
ZNF213	1.1478387888154	7.78505640024591	5.33192833437038	3.83782736725728e-07	8.55444168086327e-06	6.24578341550656
ZNRF1	1.14752285171599	8.60463573061559	4.95012045287853	2.11476259887994e-06	2.2893085996563e-05	4.64150350198676
COQ4	1.14746852098568	8.92900795934936	4.56745851380163	1.07813599374738e-05	6.75393387737171e-05	3.11716144998031
CLIP3	1.14697155198212	9.09802640594756	5.32060009356088	4.04165031791695e-07	8.77333849499045e-06	6.19705148520811
LAMTOR2	1.14625757963671	9.39826872663905	4.3849197764126	2.27431453894496e-05	0.000116954020450905	2.4214947431825
SH2D3C	1.14590071157186	7.59447163875851	5.78838964583975	4.52321425345739e-08	2.98525305729596e-06	8.26335619602457
PIK3R2	1.14586071012291	10.134859931623	5.72946507663071	5.99488600180947e-08	3.29058500363638e-06	7.99718326426005
CORO2B	1.14583387784353	7.13660364130068	3.94473394081274	0.000126233691109511	0.000458162479238133	0.833224390622728
PSRC1	1.14577504125677	7.28004134118332	3.59638056540893	0.000447440457691713	0.00129653676810203	-0.328809230216419
UCP2	1.14557512050883	11.168392935739	3.9982942486553	0.000103163067765849	0.000387858703021162	1.01949320145249
NAPRT	1.14498057536576	8.48627385564154	3.83777120294019	0.000187815807458203	0.000636958345380841	0.467217869023949
ARRDC1	1.14482194440711	8.23004551829453	4.70777167612689	5.99198226843976e-06	4.52211381373467e-05	3.6659531459911
KDF1	1.14419393889993	6.6434517119869	4.75409869103651	4.92310997747986e-06	3.97807719321654e-05	3.84976264478122
GLRX5	1.14381580490081	10.2458815828157	5.39509181640914	2.8724722054518e-07	7.44471456016777e-06	6.51872764962983
SMAD6	1.14377933642151	7.20851906589175	4.69408596986042	6.34855018394589e-06	4.71412010083229e-05	3.61189932420962
EEFSEC	1.1432427192455	8.3196208332162	5.54248137730898	1.44956341274696e-07	5.14938036520366e-06	7.16358393018055
CPLX1	1.14206005093243	6.26535414998335	3.84224250147123	0.000184750549735225	0.00062864090688081	0.482356730942175
MRPL57	1.14204926633837	10.9358010546066	4.36964573645659	2.41865349690091e-05	0.000122108681407558	2.36424251006728
SHKBP1	1.14186454475827	7.62065672326606	5.94211105654073	2.15297750918892e-08	2.32276847850308e-06	8.96532819031534
USE1	1.14179684234878	8.09910496238083	4.82645840874215	3.61309556831524e-06	3.25518226906781e-05	4.13941283057886
MEN1	1.14088642831645	8.8819079757973	4.9579845155145	2.04334875423896e-06	2.24714258409686e-05	4.67373083357181
AMPD2	1.14080188051015	8.51499042313316	5.94312439262379	2.14239121595895e-08	2.32276847850308e-06	8.96999131968885
AHDC1	1.14055912197627	7.26474877051135	4.55335571443941	1.14296335010631e-05	7.05714734505682e-05	3.06267051247947
CYTH2	1.14019588365358	8.84122665818165	5.09157564202328	1.13406436256316e-06	1.53591760408011e-05	5.2265309294932
LYL1	1.13986962036306	7.24555289817948	5.17283302026688	7.88937690588298e-07	1.2651433236461e-05	5.5676238737111
PCIF1	1.13974068868065	7.98547790406098	5.42955343620163	2.45037333708128e-07	6.8324399906159e-06	6.66851419825358
C6orf132	1.13943112181004	6.46594930636818	4.83123877372716	3.53962409092256e-06	3.21075168241469e-05	4.15865688423339
GSTP1	1.13849157699425	11.7406214277747	5.12891893139743	9.60292314572279e-07	1.41099554711917e-05	5.38283655522793
HECTD3	1.13792509271705	8.60094291781555	5.22808098934788	6.1520207435074e-07	1.10722758927658e-05	5.80159046513437
RAI1	1.13790168842904	9.28284766874093	5.74853573310919	5.47350224676312e-08	3.21697349031455e-06	8.08314955482772
SERTAD1	1.13733668224536	8.28793635662569	4.10111332354617	6.96568138628013e-05	0.00028225167503431	1.38258822286885
ZGPAT	1.1372598642269	7.6436768065898	5.08290883863888	1.17856988053683e-06	1.57733412583124e-05	5.19036490516152
DHCR7	1.13720884485854	7.08590142605231	5.09929631774856	1.09579721578818e-06	1.51672858178059e-05	5.25878383650173
FCGRT	1.13609523946696	9.59961312702065	5.53666353854569	1.48953311048679e-07	5.18850324316103e-06	7.13792224164826
CAMK2N1	1.13556180042132	8.58442765249131	4.50560721893248	1.39156706571667e-05	8.14767263127576e-05	2.8790960382736
TSPAN4	1.13531089960785	8.8081055966146	4.29062966599958	3.31749093015507e-05	0.000157230646594645	2.07046866265291
HDAC5	1.13527198809047	7.9410382369256	4.78177778056196	4.37520731819109e-06	3.65137864599202e-05	3.96019423939084
ZNF574	1.13525757562987	7.69131970900959	5.58833082909775	1.16920172810039e-07	4.53520228003688e-06	7.36640725050011
PINLYP	1.13516362721783	7.56606947214972	4.65448154047648	7.49985646635877e-06	5.27657885775439e-05	3.45611276046769
TMEM201	1.13471345400404	8.21537768928457	5.15098087032238	8.70112101836264e-07	1.34180996782445e-05	5.47553997030992
POLR2J	1.13433378624471	10.6027689695574	4.80303404442614	3.99500889611717e-06	3.46927854872044e-05	4.0453086106056
MMRN2	1.13401121977636	6.79479997573739	5.73351849635534	5.8801470281215e-08	3.27183037247227e-06	8.01544075308238
MAN2B1	1.13395476345349	8.59496825223136	5.0423882807517	1.41020132152011e-06	1.78931858107338e-05	5.02182908721382
GPS2	1.13359133804467	8.86340291491519	6.21002348634264	5.75818597704811e-09	1.76967946716053e-06	10.2138812760949
FBXO46	1.13327730267419	8.00297076119135	5.59465603348666	1.13494975791397e-07	4.48935682019305e-06	7.39446941290877
SPR	1.13305857234008	8.46403663121593	4.73310003721308	5.38250858053817e-06	4.20740633083473e-05	3.76628821139818
SELENON	1.13293854427853	8.80765754723854	5.71793910791264	6.33326261111942e-08	3.3700119952291e-06	7.94531045517487
CHMP6	1.1326744487728	8.08763950470866	5.44353693494325	2.29694353266092e-07	6.60968046580948e-06	6.72946670694599
QPRT	1.13198466454672	9.71126525714568	4.65243771737431	7.56444759345793e-06	5.30827015286107e-05	3.44809905135271
RITA1	1.1319803979595	8.666468037955	5.36915503509071	3.23617735992246e-07	7.8448968686058e-06	6.4063979034324
WTIP	1.13191890573476	7.63463071457594	5.12522817706655	9.76241200260306e-07	1.42102399009853e-05	5.36735419318243
TMEM88	1.1317266092059	7.08937971213906	5.61120986476398	1.04988650872415e-07	4.23352294456405e-06	7.46800449285194
TMEM11	1.13160533042123	8.67249322102936	4.54360739493818	1.18995560016585e-05	7.28591979266166e-05	3.02507667121304
POLD4	1.13126298240428	8.59967678566501	4.25641231525174	3.79936020268156e-05	0.000175268523233662	1.94451283606584
EPHA2	1.13078007785782	7.1559122498845	4.44501832423282	1.78277092446625e-05	9.77484612956666e-05	2.64821211584073
ELF4	1.13069864677836	8.05825893576797	5.92748778291035	2.31158339754721e-08	2.32276847850308e-06	8.89808683412301
MELTF	1.13044648022802	7.75240077105698	3.70805582020254	0.000300943133035646	0.000936033808692998	0.0342292935529231
HELZ2	1.1301775912272	7.50757986462846	5.51640627047036	1.63728940616502e-07	5.42424348816715e-06	7.0487020248799
MYL5	1.12983282453145	7.04191815606403	4.29891298264466	3.20998415878379e-05	0.000152833024908086	2.10107504973872
PLOD3	1.12905974277074	9.7766813069464	5.53617110686104	1.49296524278296e-07	5.18850324316103e-06	7.13575096723509
IMPDH1	1.12902161637175	7.97402268950988	5.12238998466926	9.88680915418858e-07	1.43056183089645e-05	5.35545333576998
SLC27A3	1.12888777975954	8.10120197918194	4.71240552311401	5.87570192087808e-06	4.45866296797448e-05	3.68428077516021
CTNNBIP1	1.12871500094943	8.68021692730606	4.77792283453926	4.44781403866886e-06	3.70145801522969e-05	3.9447868730484
SRA1	1.12864549611426	9.0083022772323	4.74803479474629	5.05172398298481e-06	4.02973628860376e-05	3.82563026504687
MLF 2	1.12863346157949	10.1352564606279	5.76144973412018	5.14593931806423e-08	3.18293853069223e-06	8.14146068111893
GALNT17	1.12803601721069	7.94848033644405	4.52446037045116	1.28773847937423e-05	7.67070746973081e-05	2.95140928772318
SLC16A5	1.12694685237856	7.23839968366001	4.47543306028766	1.57473607857319e-05	8.90658717159415e-05	2.7638234000121
GMPPA	1.12668744190078	8.03315053992433	4.23975567461215	4.05757268224784e-05	0.000184611645912481	1.88347689439806
ELOF1	1.12470622900483	8.94810998472404	5.60114774283429	1.10081703004233e-07	4.41034732936574e-06	7.42329072823489
B4GAT1	1.12434967649943	8.72680422369527	5.10941123082783	1.04755917957278e-06	1.47820921602229e-05	5.30108842956621
TARBP2	1.12381949027114	8.47548464335145	5.23797978426008	5.88286619214819e-07	1.07824263001594e-05	5.84368392532082
TMEM185B	1.12381193563549	7.40986224989906	5.0746501434188	1.22255747846926e-06	1.61121729683908e-05	5.15594064512743
FAM3A	1.12316603607157	8.44279138234244	4.93796363669233	2.22995018226694e-06	2.35867396188846e-05	4.59175375747439
RNASEH1-AS1	1.12313335640228	6.15436173670418	3.61787567879192	0.000414832728849845	0.00121705104814435	-0.259640173700538
HEMK1	1.12262168292635	8.19369222784329	4.74884624704087	5.03432663431268e-06	4.02566587878209e-05	3.82885831746339
GJA4	1.12254621619434	8.41526005855314	4.00390321167078	0.000100994460649718	0.000380638529853444	1.0391142392684
RGS3	1.12248265905193	8.66082197612737	5.00602749482612	1.65529350653298e-06	1.95868538379876e-05	4.87137672893721
GATD1	1.1220103538131	8.61027205292649	5.00773601552433	1.64290330770817e-06	1.9532991616454e-05	4.8784295339172
C19orf24	1.12190122094422	8.36905820066301	4.90375228925435	2.58775178268671e-06	2.6192840952296e-05	4.45220434578897
EPN3	1.12014250136897	6.24796704118171	3.64655976300865	0.000374802437553121	0.001117234060266	-0.166810213398272
C1QTNF6	1.11979508881665	7.6050929313929	3.332667546671	0.00110249052370674	0.00275677943515674	-1.14939061043773
GGACT	1.11918246099253	6.50082512601901	5.00900720562458	1.63374313719914e-06	1.94659583936081e-05	4.88367809802417
BCAM	1.11887970506454	7.97341197948983	4.43450984852553	1.86061664357016e-05	0.00010097248858399	2.60840379386752
C19orf33	1.11874770119808	8.97586729947993	2.51423227526851	0.0130694612031999	0.0231294897973173	-3.34812403406744
COX7A1	1.11734535955397	9.47533203582195	3.99822443686258	0.000103190337119996	0.000387858703021162	1.01924912516375
NAGLU	1.11671898790076	7.99821086602085	4.4979432872172	1.43604185752612e-05	8.32623617718726e-05	2.84976380277043
TMEM141	1.11666933583457	9.14641192623556	4.40180127158462	2.12442793956401e-05	0.000110745554176536	2.48494624261348
GRWD1	1.11596447436135	8.45614712360069	5.93151404523287	2.2668050798906e-08	2.32276847850308e-06	8.91659095609009
CCL4	1.11583822139212	8.01964634869807	2.9524061885124	0.0037029448832301	0.00775179658014903	-2.23834647025805
SLC39A3	1.1157684271245	8.74730077698086	5.37065793446238	3.21392846056792e-07	7.8448968686058e-06	6.4128973082146
UBXN1	1.11537833105132	9.69223270401857	5.1049427474285	1.06860914003431e-06	1.49269841758156e-05	5.28239249156157
BCL2L1	1.11534495512273	8.91766624691316	5.63982500278942	9.17319206665919e-08	3.97023505115011e-06	7.59543401031414
PPP4C	1.11407930669267	9.81145442291927	6.09015907757658	1.04279217544939e-08	1.82205720951127e-06	9.65143606158816
BMP2	1.11375145893955	7.04334037006512	2.84912181445313	0.00505110207167377	0.0101124755651733	-2.51421471580685
CANT1	1.11322355493261	9.59125560335816	5.22905564524245	6.12499562438006e-07	1.1044492833542e-05	5.80573274324269
SULT2B1	1.11276526774799	6.60151647250987	3.81301127740579	0.000205683382092993	0.000683889969336154	0.383642352180365
LARP1B	1.11271319478265	7.14669025856264	3.32582265942407	0.00112785378691075	0.00281173633151419	-1.16998927087837
TMEM61	1.11246331197848	6.84792743501591	4.13369860115941	6.14165346477757e-05	0.000255423905778132	1.49915692827033
DUS1L	1.11224219265055	9.33359548592111	5.17356408561518	7.86353571539173e-07	1.26262442028068e-05	5.57070904034504
ACTA2	1.11216180516178	11.4452902633966	3.80800412407701	0.000209487746456198	0.000693100722475896	0.366793914927119
MDM4	1.11209549634035	10.0624058524438	4.88662463663685	2.78721530982279e-06	2.75624625082476e-05	4.38259326054214
ARAF	1.11174316240938	8.8807791572897	5.31145238703102	4.21390984278313e-07	8.88270066494468e-06	6.1577489647139
POR	1.11156636765555	8.58819599832714	4.87335337385247	2.95194430872072e-06	2.86235222464282e-05	4.32877225523543
ZYX	1.111556123892	10.1349243957469	3.78985137793605	0.000223847582583787	0.000732250165133627	0.305861784687533
FAAP100	1.11144752292187	8.39728835612932	4.74401925659179	5.13867621723585e-06	4.07398906785297e-05	3.80966176191237
HGH1	1.11143334128952	8.53571691977894	4.7415784404021	5.19223548036596e-06	4.08945980312009e-05	3.79996012189885
DHPS	1.11113075986401	8.79378175594332	5.3243977189176	3.97217245402347e-07	8.65594144047996e-06	6.21338064548964
NDUFA13	1.11071551792564	11.5596825141651	4.59473900951567	9.62659145735385e-06	6.26684062479775e-05	3.2229177208196
RGS19	1.11069564038765	8.76141404433563	5.4684201180366	2.04679347613114e-07	6.19977382665979e-06	6.8381760905107
RHBDF2	1.10959543410005	6.84100199542737	5.28270557568284	4.80314351822059e-07	9.5313088952197e-06	6.03452722904952
NR4A1	1.10950223108807	8.17841732922134	2.55779175932576	0.0116059586076832	0.020840213899947	-3.24497715278595
SLC35F6	1.10863189026188	9.16438048361595	4.94316215077831	2.17996697025139e-06	2.31563413890301e-05	4.61301746823158
SLC25A51	1.10857462688475	7.04299547038693	5.23928314505381	5.84829319684481e-07	1.0747748264408e-05	5.84923022402779
EIF3G	1.10852011567448	10.8210042077801	5.30979674030977	4.24584323048664e-07	8.90551344492391e-06	6.15064029055594
MAZ	1.10826803880536	9.67075111110704	5.14095637085515	9.10017098642386e-07	1.37215451810364e-05	5.4333843838144
SLC25A35	1.10789757733397	8.37822704280558	4.55292712253422	1.1449912260919e-05	7.0661667543859e-05	3.06101643244597
ARHGAP23	1.1075672457859	8.17832463973565	6.08820681323775	1.05287414995836e-08	1.82205720951127e-06	9.64232614844155
HMGA1	1.10680681191442	9.00267051385388	4.01207000638951	9.79145304769074e-05	0.000370599954356703	1.06772164675637
UQCRC1	1.10670765578021	10.80879239645	4.95095842138093	2.10703913029104e-06	2.28293109247185e-05	4.64493585994335
MSX1	1.10587749208123	11.3953422972899	3.79744014232451	0.000217734367703038	0.000715823277461703	0.331305947183682
FCRLB	1.10558135647498	6.21050743179152	4.75963778222762	4.80840118123791e-06	3.90819822036689e-05	3.87182560024366
AP2S1	1.10545958178493	11.0406708984836	5.24827422551657	5.61513084526196e-07	1.04834481714437e-05	5.88751546117531
MARK2	1.10442952055677	6.98243737222284	4.17242865946172	5.28334165954972e-05	0.000225601223707983	1.63863510789604
ALDH16A1	1.10431359480079	7.94391435933967	4.81949299848288	3.72280148141043e-06	3.31803336612117e-05	4.11139655079849
PPP1R16A	1.10348453727044	7.88501600827326	3.65348833191107	0.000365695853684865	0.00109559277155889	-0.144297206561999
THAP11	1.10346954524186	8.4436242357478	4.39439682843667	2.18896145567337e-05	0.000113548958108618	2.45709313510355
RTL8C	1.10344822288531	11.2003110436927	5.73427269947539	5.85903661696364e-08	3.27183037247227e-06	8.01883870936899
RAB5C	1.10342302354708	9.37682742488559	5.27795591466567	4.90793722348035e-07	9.63037760701814e-06	6.01421011323139
SOD3	1.10320453634301	7.46650825245875	3.28483864800741	0.00129148483362415	0.00314479207093159	-1.292571884241
PTPN23	1.10247109306705	8.13384886580294	5.42606464986852	2.4901863272402e-07	6.84938667492558e-06	6.65332254969768
ISCA2	1.10214044399086	8.72602388363738	4.53595045545618	1.22816778655376e-05	7.43444798109511e-05	2.9955895260443
PKN3	1.10203919985016	6.98110928341259	5.24890666403055	5.59907545698642e-07	1.04751471762839e-05	5.89021009608555
SHISA5	1.10174160873536	10.1115627022321	5.37292340355019	3.18067229655199e-07	7.80517373021882e-06	6.42269671966133
NBL1	1.10145837697456	9.62826435891552	2.85909105208803	0.00490370072076708	0.00985962739724993	-2.48796586717204
MYL6B	1.10097017465549	9.62724789602719	5.08537513708517	1.16573497986993e-06	1.56520019926502e-05	5.20065237675995
PLK1	1.10079947769972	6.521281417959	3.71794454936705	0.000290436570518464	0.000909353232399923	0.0668127951784818
PLAUR	1.10033553746437	8.15016517987163	3.20425157758766	0.00167970464833856	0.00393802297676181	-1.52982187995897
TRIB3	1.10005810583719	7.56342633021238	4.18565110441534	5.01756743919484e-05	0.00021677839907201	1.686482463765
MROH1	1.1000372737972	8.44637004938688	4.82495672724285	3.63647905469407e-06	3.26479510408472e-05	4.13337035879904
SOGA1	1.10003679684994	7.76939174946302	4.7102417282698	5.92972525730698e-06	4.48872276464429e-05	3.67572100399197
CIDEB	1.0999490785406	7.88665903116923	5.45408451452515	2.18746057011498e-07	6.41311969497239e-06	6.77550841693254
CKB	1.09973269353752	10.4526224489218	2.61213117098514	0.0099872053042014	0.0182678476351071	-3.11405301317352
COPRS	1.09916319021246	9.69700778607916	5.16521595157264	8.16358566522231e-07	1.29908400240958e-05	5.53549639024358
SHARPIN	1.09904642635711	8.44443889934219	5.43522762547304	2.38694487619258e-07	6.77684280334115e-06	6.69323531250123
IMPA2	1.09901121909025	8.61519304588203	3.07714214012919	0.00251804779440475	0.00554914671352728	-1.89371538124006
DNPH1	1.09887860787429	9.50529020577848	4.82816054992146	3.58676678572912e-06	3.24083496375525e-05	4.1462635116518
PARVB	1.09883120579854	7.43795124998496	5.10812328500052	1.05358465340253e-06	1.48000730342677e-05	5.29569859137337
MARCH9	1.09868051296909	7.78696757988199	5.0068969065142	1.64897722860171e-06	1.95584873337932e-05	4.87496547072178
PLLP	1.0974491332124	9.74616212636841	3.0516661064132	0.00272697080996309	0.0059474980381831	-1.9651132166705
EMP2	1.097006218232	8.62953333894334	4.39380157171357	2.19423054307455e-05	0.000113727589711767	2.45485549580952
C6orf136	1.09674399032769	8.0235342513166	5.84879134200675	3.38315023218174e-08	2.62322288982526e-06	8.53788744145789
PXMP2	1.09654116669049	9.00938774714244	3.92662165235628	0.000135091714578686	0.000484665350892722	0.770684541155103
FGD1	1.09653262487493	7.95145223434325	5.93188385731392	2.26273512143891e-08	2.32276847850308e-06	8.91829092559828
ZBED5-AS1	1.09590425573985	7.48109858996354	4.53726561453119	1.22152131192808e-05	7.41361692480462e-05	3.0006516560583
ARSA	1.09589350037571	7.61134624410014	4.23948810853011	4.0618548000402e-05	0.00018471062338869	1.88249792609341
A1BG	1.09514519156901	6.45550436820906	4.67592468445088	6.85353506639341e-06	4.9418429934758e-05	3.54034289529814
C1orf35	1.09471539032706	7.73228641020536	4.83550546687628	3.47527192855005e-06	3.18058905878244e-05	4.17584438378252
DUSP14	1.09336303418413	8.76138012613801	3.38692768827674	0.000919501695404432	0.00237008504856004	-0.984836179699164
HRAS	1.09288275981392	8.18386681067311	4.60210575277261	9.33583840058678e-06	6.13510786044838e-05	3.25155443771147
LRP3	1.09269236796007	8.55097840001132	3.97745639624458	0.000111615190453223	0.000413414171536017	0.94678891489441
DCAF15	1.091857374508	7.57785563541792	5.1268357546871	9.69262930772541e-07	1.41727335159088e-05	5.37409690847799
SYDE1	1.09178084530577	9.0282140578119	5.28610769611948	4.72942518312328e-07	9.47405752117621e-06	6.04908746176561
ITPK1	1.09156953465144	9.29256676900417	5.0559627000275	1.32806469793705e-06	1.71626533020107e-05	5.07818679532643
NRROS	1.09035488871235	6.81919336902874	5.75469670654619	5.3147587106064e-08	3.20092340928474e-06	8.11095863749687
HDHD5	1.09030743440893	9.14205088445568	4.50692919542063	1.38403097065331e-05	8.11530630321894e-05	2.88415937177885
MAPKAPK3	1.08996011201853	8.34337401148169	4.96921261179541	1.94542935017224e-06	2.1837882615447e-05	4.71980523125069
KLHDC8B	1.08977682951751	8.74309400510739	4.75720251267064	4.85851074726794e-06	3.93353111832089e-05	3.86212334077649
EMILIN1	1.08950791186247	8.66146347652606	4.02420871585613	9.35017857129207e-05	0.000357262266170804	1.11032684096625
TEF	1.08936145423666	7.82657078920026	4.75105015628785	4.98736747151799e-06	4.00403342107694e-05	3.83762770727821
C9orf116	1.08935091913557	8.12122737984363	3.34967463804975	0.00104176114466285	0.00262759997216582	-1.09805506414555
UBE2J2	1.08914725695355	9.42908923459955	5.59648113018351	1.12525035961224e-07	4.47943114401551e-06	7.40257022409502
SLC35C1	1.08745753736974	8.51464391302582	5.99774037759477	1.64144796371619e-08	2.18545540732716e-06	9.22200019046537
IER5L	1.08682630803014	8.74631589493154	3.97277228001712	0.000113604020175973	0.000419110141473093	0.930487053905798
SELENOH	1.08634865724196	11.2954790399766	4.7099837261679	5.93619875162646e-06	4.49089474470344e-05	3.67470055935368
CSK	1.08631812992286	9.3371759498919	6.24787972407043	4.76744938477542e-09	1.69721198098005e-06	10.392772133818
GZMH	1.08626673145677	6.57748273756524	3.83036496942553	0.000192999636489377	0.000651171262024813	0.44217306548936
RND2	1.08590805993785	6.93205578366562	4.17422054284624	5.24655030949563e-05	0.000224337738010692	1.64511247476313
CACNA1A	1.08552423327151	7.3578261680825	4.48614435347963	1.50720205482659e-05	8.62246905561949e-05	2.80467766467258
ASPSCR1	1.08542721363655	7.65838106879026	4.65238895119198	7.5659953034471e-06	5.30827015286107e-05	3.44790787306368
RNF187	1.08520412921974	10.5147942425301	6.20337791901474	5.95187513996486e-09	1.76967946716053e-06	10.182539007344
RSPH9	1.08519581854608	6.53308057172705	3.48167181092877	0.000666383896761861	0.0018066021222047	-0.692154154930936
MRPL11	1.08500707229491	8.88118557345551	4.13359377035327	6.14414835470384e-05	0.000255425497626856	1.49878076649672
SCRN2	1.08485214471841	8.00038811248817	4.46525919861623	1.64157529056633e-05	9.18044350110252e-05	2.72508589054353
PDE4A	1.08411230881286	8.0316440715657	4.4958160730789	1.44862730353672e-05	8.36805572650326e-05	2.84162882539431
CHID1	1.08393080830921	9.14512822951958	5.05695472498258	1.32224795386634e-06	1.71120706022892e-05	5.08230947757402
COPZ2	1.08345731991683	9.04021824203943	4.18328196398051	5.06422632685037e-05	0.000218415576436676	1.67790081734169
HYAL2	1.08275245245007	9.01466429413148	5.46050622936558	2.12331766245679e-07	6.3064859076466e-06	6.80356785346958
S100A4	1.08256120709277	10.1899337790848	2.97708536459277	0.00343408931563609	0.00726958084825445	-2.17115073241353
CHPF2	1.0825209994921	8.45768761276738	5.78961054031729	4.49681504117653e-08	2.98525305729596e-06	8.2688884605065
BST2	1.08249690029051	8.34385466670127	3.2145127831409	0.00162485032010996	0.00382715217175237	-1.49989294087223
GM2A	1.08243746064659	8.86629412796868	4.82086602981659	3.70092377356813e-06	3.30326004431654e-05	4.11691690545405
MED18	1.08153515224785	7.3623141307341	3.93606298426873	0.000130402964136095	0.000470417178093729	0.803256000237612
ZNF689	1.081312691796	8.01496326568244	5.09266457542661	1.12858943148413e-06	1.53418462020392e-05	5.23107792131879
KRT18	1.08065424427851	11.5162879181357	4.19160813209322	4.9020598519914e-05	0.000212940263319114	1.70807687732771
MCRS1	1.0803030869064	8.49217599963056	5.42029374198485	2.55743274271022e-07	6.97278161360381e-06	6.62820726496135
PRR5	1.07995446570986	8.12652534264502	4.67166556921179	6.97746703894054e-06	5.01669009262546e-05	3.52359061786706
ZDHHC12	1.07993585878068	8.16907039704515	4.69358267277226	6.36204680006192e-06	4.72094411772627e-05	3.60991362476997
SLC25A11	1.07986278409369	8.87991232130215	5.14012880037959	9.13389905734924e-07	1.37283935168361e-05	5.42990669407356
MXRA8	1.07961406466641	10.2992200895617	4.46706018374003	1.62954757375768e-05	9.12546641304301e-05	2.73193848023095
SPOUT1	1.07927949112899	7.49153991933586	5.32431493150982	3.97367456176126e-07	8.65594144047996e-06	6.21302459264836
LRP10	1.0792074572488	10.5593372725105	4.48449327193074	1.51742693142656e-05	8.67299980072248e-05	2.79837551954591
LINC01278	1.07890923168282	7.05696484426672	4.57938526663437	1.02609404871723e-05	6.5602824600925e-05	3.1633405213266
CCDC28B	1.07866354382266	7.4569981336589	4.22709259550926	4.26505343541311e-05	0.000191229096096608	1.83719709204075
DMKN	1.07861386355001	7.60251222178479	3.04703756914046	0.00276660513660529	0.00601708849748681	-1.97802947314748
PMS2P5	1.07860596112457	6.29465500894223	3.86502317333866	0.000169857529610516	0.000587243290495847	0.559706428732819
RPS6KB2	1.07857242585369	7.53268372930221	5.31352561184538	4.17425251000691e-07	8.85992127209926e-06	6.16665258343894
ANXA11	1.07828392635779	11.0375344621606	4.25456708572879	3.82716916327735e-05	0.00017596504713814	1.93774226267184
KRT8	1.07801429833881	10.1079194001608	2.96894503808086	0.00352071814676699	0.00742898359165396	-2.19336920704352
TIGD5	1.07788098616805	8.07893686428482	5.16341059194473	8.22992490181548e-07	1.30464203914276e-05	5.52788632187842
MCOLN1	1.07769009966839	7.8606215888194	5.55588919988199	1.36139945450607e-07	4.94549189596083e-06	7.22278811491441
MIEN1	1.07689330948047	9.93593743598796	4.42098023862382	1.9656725328357e-05	0.000104674011962602	2.55725405391805
ANGPTL4	1.07587609148477	6.79604478602761	4.26321037631668	3.69857186819924e-05	0.000171380459195844	1.96947578467546
NCOR2	1.07530725117358	10.448702518643	4.35440164088733	2.57147102087428e-05	0.000128367503686272	2.3072520796289
COMMD4	1.07506039296721	9.65774562404901	4.58519722955094	1.00162083593554e-05	6.43972941989516e-05	3.18587562213542
FAM131A	1.0749968650431	8.24661634005067	4.3767089157115	2.35084439508135e-05	0.000119752743919516	2.39069906097716
HIST3H2A	1.0748948841137	8.6179557755178	4.516034989233	1.33318087560617e-05	7.88392677268763e-05	2.91906539516814
PAK4	1.07463257868145	9.15152952264564	5.34574303722361	3.60280365786262e-07	8.34403969832123e-06	6.30530256165991
CCL5	1.07457350262631	8.56733337923984	3.1180415214086	0.00221336430959399	0.00497245320023489	-1.7780160543478
FES	1.07432001804362	6.73126676090556	4.55751462810741	1.12346463220246e-05	6.98521423016099e-05	3.07872707215603
ANKRD52	1.07418568471817	8.30564737198609	4.61495559093278	8.84885240962044e-06	5.92318177744864e-05	3.30158532623543
THAP4	1.07379901862968	9.19985323125239	4.46707570368763	1.62944429507249e-05	9.12546641304301e-05	2.73199754115894
PLEKHO1	1.0736101342547	7.89422279542244	4.27926779662748	3.47059007457766e-05	0.000163183216336746	2.02856005188473
ADA2	1.07322312151494	10.1477821930177	3.06410628324692	0.00262302912467121	0.00574695672470605	-1.93031349131065
AXL	1.07321347094305	9.53233992893087	4.13761681728236	6.04909524356055e-05	0.000252248081441648	1.51322185968383
NRXN2	1.07307890712903	7.47154236170911	3.8853805375883	0.000157520941502684	0.000551323295259395	0.62913725633667
RDH5	1.07279735837442	6.37954188899991	5.92367532319447	2.35478318599169e-08	2.32985033561792e-06	8.88057205887838
FAM234A	1.07245226859655	8.42962601799311	5.66835928729996	8.01482815852012e-08	3.82623597146209e-06	7.72289965503608
VASH1	1.07236318225855	7.80313641831566	4.6850808325537	6.59427285291873e-06	4.83605884328236e-05	3.57639370616861
DHRS3	1.07218102112478	9.35265483425906	3.11069637476706	0.00226543499633678	0.00507138340897526	-1.79889207134117
LGALS3BP	1.07121309076306	11.3417232818597	5.56929585650151	1.278492174412e-07	4.74107514677783e-06	7.28207633243154
LOC101928409	1.07092350791706	6.48140069870761	4.27700444095922	3.50188807716319e-05	0.000164406652002462	2.02022167327572
PNMA6A	1.06941552024565	7.51478755356871	4.64723818924759	7.73120160313568e-06	5.38841078764274e-05	3.42772346183805
DTX1	1.06934264171611	8.01404492045522	4.98449216452019	1.8194666882481e-06	2.08177731272464e-05	4.78261986863854
CST3	1.06933569333308	11.6265677933933	4.79560796989134	4.12404687130843e-06	3.53375358130897e-05	4.01554278653433
SH2D2A	1.06933167321839	7.01265688486939	3.9502041844996	0.000123669087778402	0.000450385724285971	0.852157413320073
SRF	1.06891713964269	8.31229497387802	5.84271618315716	3.48369278599082e-08	2.63071588566337e-06	8.51019884190138
PMEPA1	1.06889782468589	10.0516200503749	3.31727337155613	0.00116029848807931	0.00287879712494389	-1.19566661785118
TMEM129	1.06883849966267	7.97317263827421	4.76542471949317	4.69132455143883e-06	3.84565157308736e-05	3.89489524899139
ZNF512B	1.06872638540878	9.01199226626922	4.15199954817316	5.72065118795106e-05	0.000241052802847041	1.56493878998035
FBXL12	1.06859911948889	9.08270116073408	5.43364001998755	2.40452844217581e-07	6.77684280334115e-06	6.68631682861177
COMTD1	1.06843987307879	7.84603432778609	4.27606967645417	3.5148930282893e-05	0.000164768875592493	2.01677890601705
ANAPC11	1.06797178526292	10.9954621415029	4.82945926560654	3.56680334650189e-06	3.23031060510853e-05	4.15149165099452
SYTL1	1.0679330411028	8.04662808393841	3.28917697425458	0.0012731695570023	0.00310869932985471	-1.2796571785088
AKT1	1.06732431252501	9.38743414655667	5.17226815230903	7.90940006572976e-07	1.26672396939579e-05	5.56524027505105
VPS37C	1.06710702832256	9.57856843637096	4.80780489034995	3.91418185821078e-06	3.41770889651761e-05	4.06444867004433
KDM4B	1.06703986203182	9.57029430053164	3.73976934691824	0.000268464293730302	0.000852680372133461	0.138975376377474
MANEAL	1.06642979784195	7.3038867850808	3.56188627182109	0.000504867875190362	0.00143271475979257	-0.439097293625078
NPRL3	1.06630415213044	8.03233851042739	5.31818743761402	4.08640419480149e-07	8.78240519464256e-06	6.18668139736793
URM1	1.06563331771933	8.58941066792067	5.29506668787697	4.54053550376058e-07	9.24429287203543e-06	6.08745902497017
FIBP	1.06559807698356	10.3418326259683	4.66026425274748	7.31997939325357e-06	5.19401726878927e-05	3.47880018160846
COASY	1.06528322724384	9.30891006904243	5.33896639640407	3.71628201892319e-07	8.41625295100977e-06	6.27609367314483
TFE3	1.06495692140813	9.3483445649826	4.39007337652496	2.22751034167628e-05	0.000115151900704635	2.4408459351991
CLIC3	1.06481588799495	5.99329388572283	2.59388826487112	0.0105064550739355	0.0190859352997867	-3.15828484370016
MBD3	1.06480677705867	9.68327161274173	5.10901793560001	1.04939559189105e-06	1.4791254609686e-05	5.29944245773031
ST20-AS1	1.06455937958001	6.53502210193495	3.42167023050549	0.000817712871717993	0.00214408720151645	-0.878296881018745
POLD2	1.06444929505341	8.9525383488011	5.04089095934693	1.41955813911812e-06	1.79789293390108e-05	5.01561887869951
MYH11	1.06441477220852	8.00102436082322	3.51731668889164	0.000589387068353357	0.0016290512137717	-0.58029479209202
SHROOM1	1.06426754856586	9.19841117209858	4.28745047728487	3.35966382985494e-05	0.000158746345544151	2.05873362838928
TEAD2	1.0641788216869	9.25550086756357	4.68552926833337	6.58182179312193e-06	4.83261635487916e-05	3.57816064889174
ATP1B2	1.06416855180502	7.14834935351321	4.43341581774445	1.86890669852155e-05	0.000101241137403564	2.604263402136
TMEM208	1.06384631791521	9.37890361118496	4.45117466273051	1.73863252136545e-05	9.57708276578846e-05	2.67156613937646
KIAA2013	1.06314488914726	9.131933292719	5.15809658972124	8.42825182365119e-07	1.31649137748403e-05	5.50549670004998
CCDC71	1.06307736415561	6.89721861938053	6.41962647697838	2.00946597317406e-09	1.13808845571586e-06	11.2117101535775
EMC8	1.06278319131244	9.43866241250465	4.96064917478695	2.01968624544087e-06	2.23890485926986e-05	4.68465874310816
PKIG	1.0627482790197	9.85727544362841	3.61692488402088	0.000416226348682552	0.00122027771872579	-0.262706903606843
GALNS	1.06241426013591	8.97998874631586	5.05537950855927	1.33149584674216e-06	1.71626533020107e-05	5.07576340979424
SMCO4	1.06197077312504	7.18089765915031	3.44079488378502	0.000766290856214914	0.00202971510665664	-0.819260792062393
NDN	1.06152162127204	9.5323028881889	4.13280870340789	6.16286317686859e-05	0.000255878957626733	1.49596396500714
SPINT1-AS1	1.06127726455004	7.40187863850836	4.46760109591162	1.62595174979853e-05	9.12039385833642e-05	2.73399700304575
PLEKHF1	1.06080419525146	7.78012626036804	4.90094585249308	2.61945828810624e-06	2.64493114017858e-05	4.44078667401287
C15orf39	1.06016373048236	7.93107886447596	4.97704247799873	1.87985841491085e-06	2.13519014127522e-05	4.75197745774652
R3HCC1	1.0601469782156	9.56835385370935	5.20866515144983	6.71523220558467e-07	1.16534531032848e-05	5.71917969622576
GATAD2A	1.05997096543175	9.41335349013752	4.80838113240888	3.904527140914e-06	3.41406373163428e-05	4.06676139103645
SF3B4	1.05941105030919	8.93004926609283	4.71846696729704	5.72688908090029e-06	4.3858044221277e-05	3.70827425157034
PELI3	1.05785759456227	7.20065318333433	4.3739678397614	2.37693975948723e-05	0.000120638164575197	2.38042800671943
CSF1R	1.0566175827895	7.76776946810785	4.88853432441101	2.76425766639551e-06	2.74224924548472e-05	4.39034631116127
LLGL1	1.05657015608834	8.54171756518671	4.47872750087851	1.55366031476639e-05	8.81941117174905e-05	2.77638113584814
PTPA	1.0564024136463	8.83209345380881	5.59981407787353	1.10774633678369e-07	4.42388440907845e-06	7.4173679522404
TIMM22	1.05634654205195	8.05869507143439	4.43340636574508	1.86897847607726e-05	0.000101241137403564	2.60422763407774
FAM50B	1.05627492838045	7.68590990116616	4.95486758745612	2.07136910920292e-06	2.26257382147619e-05	4.66095328207668
NCAPH2	1.05622552298409	7.44495128270537	4.77809086149746	4.44462512545697e-06	3.70145801522969e-05	3.94545825617366
GALT	1.05608218379425	7.97974985140521	5.46444535720965	2.0848849080377e-07	6.22965610411265e-06	6.82079008676859
LSM 4	1.05596187483227	10.0689752770708	4.54062867186728	1.20468270187102e-05	7.35080630034912e-05	3.01360116981868
COL6A2	1.05578356263187	12.0953418942653	4.02999320086847	9.14663777812061e-05	0.00035120834118762	1.13066511280883
HLA-DQB1	1.05576169406464	8.62801687529519	3.66158886308318	0.000355314081797643	0.00107039618829731	-0.117931759005415
DBNDD1	1.05542887548157	6.75070522238646	5.81269538089757	4.02514590213139e-08	2.84812998014972e-06	8.37362424737635
TCF3	1.05529369003257	9.82990776096759	5.85783978209885	3.23865341331942e-08	2.62322288982526e-06	8.57915879621492
GYS1	1.05521441998597	8.52693644583997	4.51705899074515	1.32757645904496e-05	7.86062358411899e-05	2.92299403109464
GAK	1.05479662149656	10.2121312164225	6.09735659536278	1.00643511621367e-08	1.82205720951127e-06	9.68503627709916
SLC27A5	1.05467021518297	7.4036879657853	4.18788833193619	4.97388480152926e-05	0.000215189599399495	1.69458971637552
ANKRD13D	1.05375910757862	7.79686996815898	4.65241646940944	7.56512191019544e-06	5.30827015286107e-05	3.44801575268049
ZNF672	1.05370848024626	8.23317374622469	5.71572756030065	6.40029443917791e-08	3.3700119952291e-06	7.9353645803474
NRSN2	1.05280844685734	8.16240970329427	4.94328848480009	2.17876591837723e-06	2.31563413890301e-05	4.61353441026048
THAP8	1.05215862436648	7.45416325733218	3.97421168326866	0.00011298929564668	0.000417263373964917	0.935494912683787
DEGS2	1.05170234606014	7.70727882072256	3.15500343770618	0.0019677593729902	0.00450396378397249	-1.67231913631212
SLCO2B1	1.05147186777465	7.68189340098139	4.72549804524558	5.55883691583825e-06	4.2940490695082e-05	3.73613350876584
ITGB4	1.0513621044905	7.92528152602872	3.81821084524929	0.000201802296895931	0.000673936376125248	0.401157090063913
ANPEP	1.05135734596678	7.17537920252124	3.80430955681266	0.000212337552624637	0.000700668936891678	0.354373591538864
MOB2	1.05061803766263	8.34604841676093	4.5063893009897	1.38710394226318e-05	8.12567706657227e-05	2.88209137712816
EMC10	1.05052898263596	9.743187378874	5.01008495197995	1.62601580219138e-06	1.94583737045002e-05	4.88812867379466
FBXL19	1.05019304279007	7.5177677238676	5.66157268476929	8.27662416356365e-08	3.8496096706025e-06	7.69254748200278
FBXW5	1.04975723214043	8.59717734066636	4.88166372019098	2.84772136313506e-06	2.79610781597028e-05	4.36246253968944
SLC2A6	1.04971189701251	6.49523100930587	5.77495483119076	4.82393183512764e-08	3.06084407731996e-06	8.20252485062784
MED26	1.04960053357625	8.3682234406072	5.66678241693251	8.07492415126871e-08	3.83696116039993e-06	7.71584533003889
ARID3A	1.04870031929624	7.3598675917439	4.65014444869934	7.63756203213274e-06	5.34329157329444e-05	3.43911030463197
TBXA2R	1.04827040136528	7.26870686197916	5.68929938907213	7.25710670151729e-08	3.55755558307233e-06	7.81669134360169
GPS1	1.04817571798421	8.67463120500305	4.67298083699626	6.93896590065836e-06	4.99477268181416e-05	3.52876275758476
CDR2L	1.04806701893662	8.21445684551135	4.26226317942815	3.71245960592795e-05	0.000171960024869377	1.96599579371046
BTBD2	1.04799830827141	8.32990055649358	4.05452683834651	8.32943496769435e-05	0.000325446095006182	1.21717973435071
CARMN	1.04795673998841	7.72121653307334	4.7245564186755	5.58106316272237e-06	4.29970531928201e-05	3.73240078144343
PDE2A	1.0479532491712	6.27379601045122	5.22916647576003	6.12192986499025e-07	1.1044492833542e-05	5.80620380413638
BCL9L	1.04781169072736	7.98350157342435	4.72520567758597	5.56572880738946e-06	4.2940490695082e-05	3.73497446937852
ADAP1	1.04759392805391	8.4099798586303	5.69264580787806	7.1427005117149e-08	3.54018597877685e-06	7.83169963838515
H2AFJ	1.04754202809289	10.142984063125	3.85197307192062	0.000178243322258107	0.00061097986116534	0.515351195196042
HES6	1.04751041575331	7.99563000640998	4.05503336162938	8.31332116728993e-05	0.000324918386902235	1.21897024926529
GALE	1.04741614799324	8.57469688793054	4.52304220707756	1.29528137096586e-05	7.69145449228118e-05	2.94596204962649
LINC01023	1.04613466631986	6.27519779046602	4.76338022468195	4.73236830750097e-06	3.86657764665325e-05	3.88674258858129
HEY2	1.04607224118501	8.40435752901131	3.50434868683291	0.000616375826553502	0.00168903514379957	-0.621100273033278
PAK6	1.04575537095923	7.73626323926129	4.19667431976474	4.80583462320338e-05	0.000209587948085092	1.72646053157302
RGS14	1.04493113646148	6.94231811779034	5.101656489498	1.08435190235421e-06	1.50748754246074e-05	5.26864996311624
CASTOR2	1.04490772337914	8.41913006501353	5.03161081850136	1.47891040110953e-06	1.84078219460629e-05	4.97715708053255
NAALADL1	1.04459362268299	7.33186271881985	4.82163825693292	3.68867399438832e-06	3.29704698289019e-05	4.1200221771021
TAPBP	1.04448642234424	10.2350401329399	4.86701738615326	3.03388183271729e-06	2.91009758550096e-05	4.30311298776585
UBTD1	1.04437869526715	6.59564741910068	4.75233672400366	4.96015059329707e-06	3.99471061818897e-05	3.84274831838571
CDCA3	1.04417035763641	7.87868576310852	2.67076291824198	0.00847113796966139	0.0157914989679804	-2.97000102827471
PITPNM1	1.04401834650091	7.94732041636432	4.72513114708617	5.56748701355426e-06	4.2940490695082e-05	3.73467901470801
RFXANK	1.04379591823501	9.00859146497528	4.77170185119664	4.56745154013699e-06	3.76890372119913e-05	3.91994154914387
MSRA	1.04373145252116	8.23629103306271	4.55379150314426	1.14090497580903e-05	7.05714734505682e-05	3.06435248420545
ERG28	1.0435713635903	9.00435485487093	4.4839701552818	1.52068042824552e-05	8.68362884323521e-05	2.79637915135978
SERPINF2	1.04319873779349	6.35398010073156	5.91857452605452	2.41382210015036e-08	2.36820656439949e-06	8.85714881482524
ZNF71	1.04314333664208	7.52932443086537	5.96848231167126	1.89349627576296e-08	2.21671153168383e-06	9.08683226168361
ZNF775	1.04312207953898	7.14370783753824	5.12660718727049	9.70252141979953e-07	1.41727335159088e-05	5.37313813415687
C19orf54	1.04248224410557	8.03647398573139	5.16074369719428	8.32888298429066e-07	1.31649137748403e-05	5.51664790261022
ORAI3	1.04233278764707	9.20714702189099	4.81119491830928	3.85771363803141e-06	3.38978222354523e-05	4.07805719828046
FBXO31	1.04228713886781	8.2458347351668	4.2260604825874	4.28240550561992e-05	0.000191867965759775	1.83342968952531
PEX26	1.04214493396215	7.41187626545811	4.31510394706978	3.00942796976338e-05	0.000145143393353409	2.16102879883414
PROCR	1.04197740126687	7.41410490476426	2.84256715413706	0.00515021125164699	0.0102855637434719	-2.53142875592489
IL11	1.04188000393085	7.2451029575776	3.47467234512065	0.000682573810823132	0.00184127942906608	-0.714007984166087
DPP3	1.04185207811473	8.95978412656776	4.87726051215486	2.90249088171682e-06	2.83203104042221e-05	4.34460687035173
NPDC1	1.04162626139576	9.87845762227164	3.47951781506183	0.000671327288226046	0.00181644690799056	-0.698883301232733
NKIRAS2	1.04157272317411	8.38739842219567	4.68853973821821	6.49882112033456e-06	4.79143853014016e-05	3.59002575378397
KHSRP	1.04110904404247	9.65861612592015	5.77322954277147	4.86394163169624e-08	3.06084407731996e-06	8.1947190704033
FOXK1	1.04108466458052	8.02357581544235	4.55231234321676	1.14790610701297e-05	7.07714502393947e-05	3.05864399164657
FOXQ1	1.04107157097428	7.46548379799929	2.34840756662117	0.0202637114780007	0.0340677475839718	-3.72595497583566
PROK1	1.04031527048974	6.3957832938058	3.07866999069828	0.00250600126981895	0.00552846597414024	-1.88941711083186
CNN2	1.04020476471668	9.11987061988178	4.52335028032567	1.29363918494337e-05	7.68760756490643e-05	2.9471452680443
MRPL2	1.03963474005995	8.13188069855171	4.59557289093751	9.5932458197075e-06	6.24839743405936e-05	3.2261575906797
UROD	1.03918914890916	9.52653972449741	4.46265237850606	1.65913629962648e-05	9.25108814923958e-05	2.71517079617607
ENG	1.0388089127439	9.24850284347481	4.10742579083543	6.79821013260458e-05	0.000276725574166132	1.40511417260724
SEMA4C	1.03859267744961	10.0728441114531	5.70043530356018	6.88319098049629e-08	3.45824837165257e-06	7.86665539803237
OLFML2A	1.03823536915517	7.90063285995677	4.21297983844832	4.50826951261523e-05	0.000199478118349381	1.78574394441058
DPAGT1	1.03814089057764	8.67912467333963	5.39179962927779	2.91632635965811e-07	7.52327669592961e-06	6.50445022387836
CDC34	1.03663944757976	8.98251317260039	3.9220554545838	0.000137416562669553	0.000491508657824327	0.754953987541469
PFAS	1.03640888023364	8.61539308119928	4.45321427891643	1.72424282734377e-05	9.52307873612737e-05	2.67930869949586
IMP3	1.03635998631107	9.23541481466401	4.64626620258061	7.76276582457122e-06	5.4036769799196e-05	3.42391632555445
MRPS2	1.03603812407833	9.12526142395813	3.07585485443069	0.00252823909245321	0.00556865106805143	-1.89733543705688
LOC100996756	1.03545850918671	6.26376933168973	3.22652869252442	0.00156273545004003	0.00369973089635166	-1.46474179694404
BABAM1	1.03519041762701	9.52628415989148	4.57925798883887	1.02663640049241e-05	6.5602824600925e-05	3.16284725201398
POLD1	1.03505565685108	7.56993042511945	4.8001609933088	4.04446127936201e-06	3.49462633101591e-05	4.03378874544575
PLD3	1.03478932098712	8.98402467970758	4.68824372378823	6.50693735530234e-06	4.79458541969646e-05	3.58885883549185
RGS16	1.03468662526439	6.86498441926161	3.95659986857258	0.000120733562014365	0.000441543933871144	0.874319804691126
MALL	1.03440633510002	7.27946929565472	4.26798610397552	3.62930643960068e-05	0.000168924759945553	1.98703071862467
FAM110A	1.03431845840338	6.9768795176138	4.98529249637342	1.81309192268557e-06	2.07976267240661e-05	4.78591370425704
ATP6V0D1	1.03424814812783	11.0029635583397	5.09256461697419	1.12909092835232e-06	1.53418462020392e-05	5.2306605036435
GPRC5A	1.0340666512738	7.75482919843655	2.78617357770512	0.00607916252276847	0.0118650321168069	-2.6780755329281
ARMC6	1.03366321419659	7.81124960848514	4.96423671396036	1.98824826764175e-06	2.20995302540733e-05	4.6993778210518
RAMP1	1.03309902255258	10.0844093725224	3.53684793212887	0.000550829280095014	0.00153679642408954	-0.518600892279546
HDDC3	1.03298564137338	7.96387648103268	4.1190549513376	6.49971616712666e-05	0.000267282057565671	1.44668306583967
C17orf62	1.03292743497332	8.12059581424996	4.45727647078868	1.69592462685532e-05	9.39582963566799e-05	2.69473697235621
GRHPR	1.03272370857747	9.70820041455606	4.45860494436424	1.68676121991356e-05	9.37423942913601e-05	2.69978480126105
MRPL10	1.03224694465103	8.85672530958398	5.04402804446685	1.40002314480862e-06	1.77821492194856e-05	5.02863152084111
PPP1R11	1.03219173472043	10.6327835768997	6.42832248916031	1.92285565526498e-09	1.13808845571586e-06	11.2534886973246
KRT86	1.03206881856781	6.677544092708	4.3961546438143	2.17347259901728e-05	0.000112839452432314	2.4637022910135
PYCR1	1.03205752881425	8.7722412453136	4.52517367287405	1.28396061316452e-05	7.6619488697461e-05	2.95414959311005
ITM2C	1.03190697756378	9.43221270372241	5.2943669159451	4.55502060066037e-07	9.25865525028192e-06	6.08446035841494
THY1	1.03140421114625	10.0231632858567	3.50392243358946	0.00061728236696035	0.00169013030615359	-0.622439404130794
APOC1	1.03115866788784	8.99375398874991	3.01045781855654	0.00309905544034392	0.00665303769584514	-2.07950621264676
ZNF579	1.03110291284808	8.29244467155082	6.10167336688264	9.85230123941449e-09	1.82205720951127e-06	9.70519899888059
REPIN1	1.03101879167799	9.76209489093326	6.03657720739682	1.35714680140441e-08	1.98941754652929e-06	9.40200549836513
G6PD	1.03098203517281	7.68104467324061	4.08377500404124	7.44621298893221e-05	0.000297561943047131	1.32085532914858
PNPO	1.03064617654625	8.04588071665914	4.95246560561367	2.0932164312884e-06	2.27587057014428e-05	4.65111036556493
MAP1LC3A	1.03024991458338	9.78564455171043	5.31912720574209	4.06891467573671e-07	8.78240519464256e-06	6.19072034913894
FXN	1.02999235587793	7.25412031452768	3.73252065811178	0.000275581112855677	0.000870623901161698	0.114969909638797
SERPINE1	1.02957429717825	7.2755129289007	2.39565428241306	0.0179227761317016	0.03050372771493	-3.62071113915164
ACKR3	1.02895941362241	8.31243685436326	2.74373125732268	0.0068762408626274	0.0132259896802003	-2.78671561846483
TKFC	1.02882825636319	7.24702590662405	5.02606680709559	1.51551116134523e-06	1.86409368907814e-05	4.95420281519553
MAP7D1	1.02874372434322	9.13498412937324	4.34894570209169	2.62838813719921e-05	0.000130451895317875	2.28689130781731
IDH2	1.0286141743997	9.30354877548408	4.28394271541254	3.40679254247949e-05	0.000160607775555409	2.04579342295351
SCYL1	1.02860762618581	8.23102764196167	4.52477034818249	1.28609542802939e-05	7.67070746973081e-05	2.95260009516214
SCLY	1.02837876368923	7.4434407991969	4.58593392446235	9.98559270652267e-06	6.4233600992913e-05	3.18873354433245
TMEM220	1.02834032932959	7.89182719268229	3.40446396783865	0.000866725547831713	0.00225787169683946	-0.931174851182908
COL18A1	1.02820789769511	9.89622757531771	3.83929400297029	0.000186766480294231	0.000633744647185764	0.472372157031845
RHBDD3	1.02816883578545	8.20880324321125	4.81433677473835	3.80608449373901e-06	3.36100728504522e-05	4.09067553255899
PXMP4	1.02764966213845	7.81293462184378	4.25598081303646	3.80584583669769e-05	0.000175315164763461	1.94292935437251
SLC25A45	1.02761468368086	6.84788105185951	4.34889428447238	2.6289302499453e-05	0.000130451895317875	2.28669951608935
ZNRD1	1.02752956649883	9.51226773732351	4.45587160649762	1.70566711240347e-05	9.4372167942039e-05	2.68940009380161
RPLP2	1.02721302252244	7.25989146252594	3.36455107988307	0.000991219756250419	0.00252465211833202	-1.05296964428641
CYP46A1	1.02659518295637	6.53285831985676	5.53589086942229	1.49492188145651e-07	5.18850324316103e-06	7.13451537289849
PRR15	1.02643030381731	8.75391384889764	3.07874546553012	0.00250540756279717	0.00552813498006955	-1.88920473102221
VWA1	1.02624803798053	8.10763896142484	4.16200624941976	5.50228444033971e-05	0.000233350796891194	1.60100227738591
FANCE	1.02622811820014	6.86652064566565	4.65868207547708	7.36877591653803e-06	5.21713514528021e-05	3.47259077832183
DND1	1.02620307881989	8.31615047817628	4.78941549734984	4.23472794330618e-06	3.59187952168788e-05	3.99074647620631
IFITM1	1.02585723188596	12.1177151201172	4.40281378350304	2.11574694714238e-05	0.000110369818044245	2.48875770724407
RBM42	1.02577438848468	8.75578950884753	4.61710782282794	8.76972290963537e-06	5.89378357357371e-05	3.30997494620124
ECHS1	1.02491445973175	11.2039790417676	4.79835579090569	4.07583610592069e-06	3.50724570992899e-05	4.02655304568901
CCM2L	1.02470117920164	7.80224697304021	5.74739739900538	5.50333664832128e-08	3.21932275296165e-06	8.07801336428638
NARFL	1.02433961112129	7.89581927745675	5.39498214260254	2.87392271544197e-07	7.44471456016777e-06	6.51825193058506
FAM83H	1.02410362998896	8.46973094843714	4.03260978603744	9.05596293682377e-05	0.000348586030870634	1.13987256026602
LOC101926907	1.02409869037736	6.14873252030262	4.74989251201521	5.01198053032866e-06	4.01603070147236e-05	3.83302106149841
JAM2	1.02408116745858	7.71550142761905	3.58744125598507	0.000461700793380957	0.00132828258728394	-0.357474979738183
LINC00685	1.02404442492109	7.00630457330059	4.37040992089234	2.41122728035767e-05	0.000121833973200621	2.36710336902691
RRAD	1.02390789503546	6.64412257372141	4.03847815875537	8.85571165206772e-05	0.000341828275045737	1.1605396839921
NAA60	1.02352774279573	10.371473303084	4.95801616220241	2.04306615476061e-06	2.24714258409686e-05	4.67386059457894
PLBD2	1.02211343294724	7.79317111195327	5.01645562677405	1.58105883446939e-06	1.91634173905531e-05	4.91444987224287
SCGB3A1	1.02198778714935	6.98272688644928	2.34604915698647	0.0203873273672874	0.034240343088044	-3.73115784775454
KCTD11	1.02194370094526	7.57257544625928	4.9905072796143	1.77208336565082e-06	2.05150297138273e-05	4.80738448417998
ZFPL1	1.02190945816533	8.19016528326097	4.93874496444189	2.22236739031689e-06	2.35465116355004e-05	4.59494866918596
FUOM	1.02169471284683	7.35430005983437	3.90591655652515	0.000145942583300568	0.00051689726774448	0.699472072150908
TRIP6	1.02167142787177	9.79494520163243	4.65742580661869	7.40774476026827e-06	5.23725022325542e-05	3.46766151582381
PRRT2	1.02166065682368	7.12215330341269	3.66876551389748	0.000346349709575191	0.00104823962704958	-0.094533416659746
FAM83F	1.02153061909963	6.39915639543181	4.21380809497297	4.49363566732264e-05	0.000198971927558067	1.78876001276363
ATG2A	1.02102440471333	9.03587166048934	5.07426992041734	1.22462060677724e-06	1.61127484270796e-05	5.15435669459605
POLR2L	1.02065417326546	10.949137957707	3.83701775363437	0.00018833706130974	0.000638552322154928	0.46466824275845
TECPR1	1.02029934791686	8.70716233558542	4.90618238432006	2.56059813721634e-06	2.60449410528291e-05	4.4620945836957
SF3A1	1.02020175699038	9.59252069966249	6.05332227649821	1.25004090394311e-08	1.97621276265957e-06	9.47982171080326
UBE2C	1.02014752147018	9.29733995441012	2.6403889888637	0.00922841233383437	0.0170265371684174	-3.04498641634573
MIER2	1.01900211591651	7.76141729774322	5.61125804922283	1.04964825220139e-07	4.23352294456405e-06	7.4682187328527
AHCY	1.01899290200289	10.544256316076	3.81492269154881	0.000204248489930446	0.0006802823267932	0.390078716849678
FAM20C	1.01846042091248	8.36550506263463	3.86478465590844	0.000170007374783105	0.000587526247604638	0.558894668903823
CARD8-AS1	1.01836486727096	6.4330562783447	3.09065065616904	0.00241336948145338	0.00535349541372782	-1.85564795625155
SSBP3	1.01824851345637	8.94034695077807	4.82330223412415	3.66241184358984e-06	3.28063634587559e-05	4.12671453455758
NTN1	1.01812375596726	7.60155151104584	3.31264303393732	0.00117823264327465	0.00291748385039788	-1.20955018247926
PHF19	1.01810108826888	7.67575264150032	3.46717143730613	0.000700333404391318	0.00187982641506157	-0.737386645154169
SLC27A1	1.01808558693006	8.60264197088041	4.75384852464885	4.92835269618732e-06	3.97973263736189e-05	3.84876662892775
TBC1D22A	1.01773536621972	8.71320357736971	5.15820360676122	8.42421225931502e-07	1.31649137748403e-05	5.50594744585175
MDH2	1.01708350952206	11.0591963660547	4.66185358312318	7.27127677597673e-06	5.168289140255e-05	3.48503918782142
FAM229B	1.01684470864903	8.02340467004386	3.38245266546284	0.00093344358441114	0.00240006336396261	-0.998492435117154
RNF166	1.01677799150521	6.27999175306958	4.62825410726205	8.37072895202512e-06	5.71189938347388e-05	3.35346966157118
FERMT3	1.01520197117167	7.42947496067887	4.50488502014234	1.39570074440253e-05	8.15686269946318e-05	2.87633038976325
SUSD2	1.0150425578804	6.71478626770228	5.52012202513835	1.60915421244959e-07	5.39359819694305e-06	7.06505216435673
TRMT112	1.01475029454931	11.7346221968668	4.70544498299884	6.05120393521024e-06	4.55301938603379e-05	3.65675555781037
FBXW9	1.01468299343445	7.88257059930182	4.15593316088921	5.6338398543344e-05	0.000238038808358788	1.57910727768386
GPT2	1.01460333999945	7.33507539636606	3.07764998460327	0.00251403770455237	0.00554294125148948	-1.89228687847708
FSCN1	1.01405541097283	8.87173161934268	4.19659099429593	4.80740253312354e-05	0.000209587948085092	1.72615803086356
HSF1	1.01405177564626	7.90659799841914	5.09447537070375	1.11954199544037e-06	1.53024297324911e-05	5.23864059967262
SMPD2	1.01378985703	7.6141772834075	4.64769749155694	7.7163294400427e-06	5.38689903661178e-05	3.42952268502675
PIM3	1.01329073627403	9.46581749831362	3.29372803916018	0.00125421683426826	0.00307084726959767	-1.26609358418924
PPP1R13L	1.01304086255587	7.33529450410126	4.36577625033499	2.4565954150128e-05	0.000123623501094748	2.34976217293086
MYO1F	1.0126218290434	7.00522932194799	3.56543657614366	0.000498651170648312	0.00141756641256627	-0.427786517653572
AIP	1.01239363731825	9.12524497538784	5.45477216848632	2.18050251330292e-07	6.41311969497239e-06	6.77851209231097
MEPCE	1.01137519698331	9.15255338887463	5.70905601031624	6.60674522866824e-08	3.40165477476059e-06	7.9053751052834
UBALD1	1.01124054547128	7.75894097785315	4.43942831723419	1.82378215830146e-05	9.92762153448502e-05	2.62702727015443
HOTS	1.01080191024354	7.45096843068643	3.33354923773049	0.00109926251363081	0.00274989794708283	-1.14673468414815
CD3EAP	1.01077554924	7.42851513273652	3.86080990272618	0.000172523030339268	0.000594313460863633	0.54537306515571
HES4	1.01074606412302	7.91878708520318	3.23393378840252	0.00152556392354246	0.0036280860356474	-1.44302312161179
MAPKAPK2	1.0107126256324	9.11455118635937	6.63553206648306	6.67221171676544e-10	6.92797983257479e-07	12.2575969419606
ECH1	1.01043401781186	9.69272252402681	5.02439534102975	1.52671758466998e-06	1.87233278592401e-05	4.94728571062939
MAPK3	1.01006048653179	9.20819294758028	5.64858170889414	8.80130451810741e-08	3.94604894854212e-06	7.63450919135286
ABT1	1.01003428690638	8.54867764603471	5.2419190309877	5.77897755365398e-07	1.06624659981256e-05	5.86044970485084
TSTD1	1.00999914421318	9.59944194990536	3.06427900189188	0.00262161212177182	0.00574486229990799	-1.92982946737504
CDK4	1.00966680120939	10.6889631756142	4.63278362637906	8.21365141673359e-06	5.63868301115706e-05	3.37116632424789
AP4M1	1.00965949893696	7.77587855888118	4.37901248118861	2.32912746214611e-05	0.000119114402215643	2.39933445567191
MAP2K2	1.00958223800949	9.72081040189584	4.95705346144849	2.05167990984855e-06	2.25086450117661e-05	4.66991348534239
TOLLIP	1.00952805617257	7.74544561335355	4.37885242284821	2.33063015798818e-05	0.000119114402215643	2.39873433354925
ALKBH4	1.00934239889833	7.15891363933717	4.80005486594596	4.04629930631887e-06	3.49462633101591e-05	4.03336330743692
KLHL21	1.00913260947848	7.48253524916861	3.93932202196141	0.000128820759042667	0.000465923558104972	0.81451369138619
PHLDA3	1.00844753378374	7.82695952630405	4.22416785276283	4.3144007702718e-05	0.000192783903283127	1.82652307002254
ADGRG1	1.00840769456616	9.64297888825016	3.22271047154707	0.00158222960713602	0.00373665293876324	-1.47592373712358
WDR90	1.00838993101981	8.18288982017414	4.76805843073818	4.63895980410363e-06	3.81527651215388e-05	3.90540113736008
C11orf24	1.00766907842177	8.98372590595829	4.37773951929305	2.34110438230496e-05	0.000119500862775583	2.39456207192885
SLC22A17	1.00728786285522	7.30077149968194	4.78499094046395	4.31556670199556e-06	3.62589083660585e-05	3.97304325066171
YPEL3	1.00690599979604	8.65750520646983	3.07222536349664	0.00255717906523307	0.00562146280042415	-1.90753506787124
CMTM7	1.0067574923675	9.7773259884558	3.5468681092761	0.000531982033364312	0.00149391393638029	-0.486839859725001
AKR1A1	1.00668819895637	10.1985471359717	5.02456676081803	1.52556459722217e-06	1.87233278592401e-05	4.94799503277166
COQ8A	1.00647450820689	8.23735925026332	4.05325514024208	8.37002252417005e-05	0.00032672456344348	1.21268516478816
LMNB2	1.00646462688489	8.0534893339199	3.68161817697411	0.000330827404803313	0.00101032094702188	-0.0525357327652891
PLEKHO2	1.00592978043062	8.15956271638375	4.78357961852171	4.34166515369527e-06	3.63556100907547e-05	3.96739880419468
PORCN	1.00578102491727	8.89564896116401	3.17231802137166	0.00186162858440341	0.00429543553535015	-1.62243665189632
TKT	1.00562683219038	10.671937237471	5.07085246397439	1.24331666381789e-06	1.63070796117588e-05	5.14012370293036
LOC105373383	1.00473938518761	6.59516158825284	3.5995093546039	0.000442548214946305	0.00128393111965302	-0.318762223230778
HSPG2	1.0043936944468	9.94743931553377	5.13007132190676	9.55364627096795e-07	1.40541242663826e-05	5.3876722551816
MIEF2	1.0037690098226	6.82961350111071	4.81436347538232	3.8056486123816e-06	3.36100728504522e-05	4.09078279264848
RIPOR1	1.0037684605709	9.81103418523517	6.52696245445861	1.16415587269997e-09	9.6702547825611e-07	11.7294461890882
TP53I13	1.0036210389302	8.25708490628436	4.4516028749428	1.73560188232285e-05	9.5646171843179e-05	2.67319145178211
CMIP	1.00338501666978	7.89608279881298	4.1756080988751	5.2182294124173e-05	0.000223510273216637	1.65012973515556
NAGPA	1.00328199735698	7.74977609586109	4.58711978922978	9.93650006552818e-06	6.39838712229877e-05	3.19333467119768
THOP1	1.0031819759464	7.26856702495735	4.25610100845808	3.80403818957535e-05	0.000175315164763461	1.94337042266815
CENPV	1.00221843669895	8.25680687011631	3.11535008702535	0.00223231417210117	0.0050098405231233	-1.78567046400583
RRP9	1.00217501976853	7.55104598708523	5.27255548287687	5.02979781107078e-07	9.79150766239645e-06	5.99112380127035
FNDC4	1.00139903332431	7.85248464423171	4.68339419739139	6.64130742615259e-06	4.85626118132988e-05	3.56974905341506
VPS72	1.00106693596032	9.09604275825519	5.85341736213111	3.30850374926145e-08	2.62322288982526e-06	8.55898273929246
ATP6AP1	1.00097827818939	10.5212507455902	5.20769555227109	6.74463720238609e-07	1.16719693807959e-05	5.71506953884275
PLEKHM2	1.00095672291484	7.76027300066111	5.13489019670295	9.35024074504838e-07	1.39261429195867e-05	5.40790127191618
TMC4	1.00063484764591	9.59987491221902	3.66830664958775	0.000346916418838909	0.00104967911091132	-0.0960305931842331
GSDMD	1.0003176824312	8.58547653365151	5.15120778227138	8.69228830185217e-07	1.34180996782445e-05	5.47649482874084
PPM1B	-1.00044228060166	9.02296129600133	-4.2305428188627	4.20753570698548e-05	0.000189387597636012	1.84979614984042
USP32	-1.00069994291463	8.20920680521748	-3.8503420701206	0.000179318626349772	0.00061365286578362	0.50981612192608
ZNF227	-1.00104573496209	6.48201246310474	-3.8797139592891	0.000160866497517574	0.000560388143436186	0.609781570771381
FAM149B1	-1.00173590539663	7.06633339391142	-4.68298779290309	6.65268908371801e-06	4.8617305561951e-05	3.56814824287229
ECHDC1	-1.00217753869741	9.13365340134207	-4.01831847188694	9.56187967352418e-05	0.000363789376281256	1.08964027683917
USP12	-1.00286694852546	6.93812670430275	-4.4676819149652	1.62541514548451e-05	9.12039385833642e-05	2.73430458798898
FYCO1	-1.00309184438156	7.97196945224484	-5.35935168652983	3.38503773286942e-07	8.0338228860101e-06	6.3640313495965
ARPC3	-1.00454401588805	10.9086815615291	-5.28091462011837	4.84239938433738e-07	9.55240607456868e-06	6.02686484611053
ZNF330	-1.00557354339548	8.62903398720228	-3.87917443671151	0.000161188532435878	0.000561008132444423	0.607939865473375
RAPH1	-1.00603429922869	8.13612223343352	-3.50436350000949	0.000616344344935521	0.00168903514379957	-0.621053733036007
DYNC1I2	-1.00668750578308	10.264766945018	-4.74870674861623	5.03731331471065e-06	4.02566587878209e-05	3.82830334842928
CFAP36	-1.00703048915811	7.66795821476616	-3.59192772681254	0.00045449105213719	0.0013122469933217	-0.343095535501978
ENTPD4	-1.00865430617038	8.9430511825924	-4.22836228492727	4.24379965860898e-05	0.000190619119489069	1.84183265768597
MME	-1.00874520478849	9.10194181666736	-2.93383303709813	0.0039178921960827	0.00813073563677389	-2.28859281412711
ARL6IP5	-1.00926520034564	10.2440974738499	-4.71953150538458	5.70113310713931e-06	4.3714534470742e-05	3.71249036961404
HADHA	-1.00929494422591	9.57161207861517	-5.16131378690634	8.3076323165705e-07	1.31528714948499e-05	5.51904996175871
ATP2C1	-1.00985038812561	8.60363763456348	-4.78902804470009	4.24174788732186e-06	3.59294212617474e-05	3.98919576557343
DAPK1	-1.01052579070122	8.5264087386638	-3.86826845193869	0.000167831166188139	0.000582014007988927	0.570755248667899
KRAS	-1.01136495878221	9.31881712490829	-5.14248230347268	9.03829829619017e-07	1.36671355304041e-05	5.43979777535365
MED1	-1.01137911815323	8.14006234514814	-4.64575377293767	7.77945652116355e-06	5.41217354850351e-05	3.42190944159903
CYB5B	-1.01231926398549	7.96592534869875	-4.72351956151901	5.60563670992949e-06	4.31415895032251e-05	3.72829116243129
NIPBL	-1.01248565045281	8.08766163084235	-5.65276955359206	8.62870675192802e-08	3.94604894854212e-06	7.65320981995112
CSNK1A1	-1.01382874913169	10.5809136473651	-5.13202683327486	9.47058993620928e-07	1.40279632662358e-05	5.39587970515266
LYST	-1.01392223326095	7.09816085885631	-4.57373326703811	1.05044669206749e-05	6.65048001915926e-05	3.14144564747871
SDCBP	-1.01395766817752	10.3223020571014	-5.37007751302098	3.22250326348214e-07	7.8448968686058e-06	6.41038709177804
GK5	-1.01421346236583	5.96515281693732	-2.99646938141225	0.00323564279471292	0.00691409864896637	-2.11802885549617
CREBZF	-1.0142579704361	7.81363738769766	-3.88038377261561	0.000160467544935033	0.000559279890878465	0.612068318904747
DNAJC10	-1.01440772243282	10.0650991825982	-3.63696040627855	0.000387773962641823	0.00114996846155192	-0.197943498710487
PLCL1	-1.01459912956914	6.37532481988154	-2.49697869603194	0.0136933451549578	0.0241157711138904	-3.38853386308708
COG6	-1.01472873553509	7.32356012825289	-3.32505109896719	0.00113074669772512	0.00281613109207574	-1.17230891435533
SUPT16H	-1.01505613929774	9.45260231368852	-4.68234252278317	6.67079910505117e-06	4.86925347679775e-05	3.56560675546007
RNPC3	-1.01513279193085	7.28589536194833	-3.78905677673531	0.000224497018591301	0.000733989202741436	0.303199962198876
KLHL12	-1.01529118075363	8.29742254550512	-4.68108701434223	6.70617265296024e-06	4.88648603835582e-05	3.56066247940196
UTRN	-1.01566597767715	8.93364386013915	-4.12692098226552	6.30496649854933e-05	0.000260529170990387	1.47485216560519
MINDY3	-1.01574692725668	7.10018949066947	-5.03117054422484	1.48178534605948e-06	1.84078219460629e-05	4.97533355113729
GRPEL2	-1.01647763822588	7.89466815809668	-4.5292271887753	1.26269407810522e-05	7.59667681078848e-05	2.96972807538037
HSPA9	-1.01650475690997	9.81871658683824	-4.66775567149766	7.09314278750108e-06	5.07351085719079e-05	3.50822158095029
DDX6	-1.0167338072691	9.78629929413681	-4.54849482958865	1.16616716094376e-05	7.15432930839942e-05	3.04391741044873
PROS1	-1.01702849643096	7.16108788384032	-2.87992899436948	0.00460822264645747	0.00935183274376985	-2.43283784874862
BRD8	-1.01714683651649	9.23795496650588	-4.46105427944387	1.66999132346666e-05	9.30178448385992e-05	2.70909451490795
CMTM6	-1.01716572458934	11.2385657667009	-3.86280655576674	0.000171254940280806	0.000590926767072513	0.55216403314879
NDUFAF7	-1.0173959977806	6.94744752021462	-4.88168755042653	2.8474276941859e-06	2.79610781597028e-05	4.36255920544922
HSP90AA1	-1.01807961960433	12.414532939376	-4.69079733761079	6.43724263764033e-06	4.75694027920168e-05	3.59892717431138
CREG1	-1.01836183069406	9.27285797934286	-3.44224453487978	0.000762519431461844	0.00202277881967523	-0.814774600050413
GTF3C3	-1.01951598176686	7.33529769939419	-3.9185814123338	0.000139210812444948	0.000497010522367922	0.74299564946383
RCOR3	-1.01979974851417	8.5137395769452	-4.49547603406189	1.45064893997395e-05	8.373940483473e-05	2.84032869774036
MITF	-1.01997751750251	9.76749730250445	-4.13418264326157	6.13014621462645e-05	0.00025520087482207	1.50089390025204
IFNGR1	-1.02021851040766	9.49502488985141	-3.4848816763426	0.000659080734220764	0.00178991847175038	-0.682119993643952
ROCK2	-1.02064672266744	8.05979595427444	-3.73349923109039	0.000274610013393476	0.000868216383375465	0.11820844004482
ZBED8	-1.02078884923922	6.52525409387428	-3.74357376589557	0.000264799117151706	0.000841897677905143	0.151589583289508
RHOU	-1.02168979754734	9.57922096902545	-3.03595475651978	0.0028636787841896	0.00620654681701207	-2.0088874195879
METTL3	-1.02169033654014	8.77348520451587	-4.55098310676087	1.15423297093186e-05	7.10560415899753e-05	3.05351525376537
ZNF585B	-1.02259203314857	6.84942690183252	-5.38144552677113	3.05855208444001e-07	7.71448562188716e-06	6.45958346113449
MYO6	-1.02273923647287	8.33834579634317	-3.44354761034102	0.000759144212900811	0.00201468304424795	-0.810740659873973
ADGRA3	-1.02300352247906	8.48384929523808	-3.80708716543765	0.000210191636211491	0.000694691720741425	0.363710395801291
RBM4	-1.02328330426525	7.59136642417159	-3.7654628030882	0.000244615559223698	0.000789000742409339	0.224368330397973
CDC42SE2	-1.02333955212863	10.0150933114944	-3.68191356610849	0.000330478516359401	0.0010097504447862	-0.0515691013130892
PHF20L1	-1.02386978183538	7.64779491480736	-5.30442580862195	4.35106822416242e-07	8.99355059701241e-06	6.12758962878981
DHX40	-1.02441930302754	8.54383586142566	-4.47103602512235	1.60329512510969e-05	9.02713839081187e-05	2.74707345113187
LAP3	-1.02449806012485	8.77337314119119	-3.69366744716549	0.000316874914189212	0.000977292433365737	-0.0130543321627039
BPTF	-1.02466916520456	9.03440035200067	-3.70687576576903	0.000302220676518897	0.000939303973416177	0.03034571571777
DNAJC3	-1.02483271110661	9.29620356941798	-4.15747343765366	5.60019214135976e-05	0.000236858092604693	1.58465802498509
TCF12	-1.02499819372354	10.6742859759614	-4.44476770987746	1.78459039335565e-05	9.77603683957207e-05	2.6472619207246
GSK3B	-1.02678499231709	8.50177802602394	-4.80858199328833	3.90116721863424e-06	3.41352131630496e-05	4.06756758287603
IFT57	-1.02711280908448	8.3743989135496	-3.82126237710775	0.000199557046368934	0.000668408816601323	0.411445107931232
BCAP29	-1.02736050975112	8.59229000118492	-4.01237902991438	9.77997671434472e-05	0.000370390607479438	1.06880502263776
DDX18	-1.02745938536412	8.76957966870153	-4.73073846202699	5.43669760135201e-06	4.23118376719838e-05	3.75691688525208
AHSA2	-1.0275812544778	8.02302081985497	-3.33861986569791	0.00108086899793384	0.00271142092092925	-1.13144883008155
B3GALNT1	-1.02779231658609	6.61527939421097	-3.30028439967667	0.00122737563519625	0.00301817651757356	-1.24652554104316
SLTM	-1.02784946336926	9.01639620262163	-3.78967222466512	0.000223993850625544	0.00073253631989351	0.305261602550511
SLK	-1.0283027785293	8.53119711122471	-4.79027754037369	4.21914961999233e-06	3.58354493967992e-05	3.994196969059
RALGAPB	-1.02862310491747	8.5921063049489	-4.41117846131571	2.04532471595411e-05	0.000107621393415491	2.52027045358714
LRPPRC	-1.02924379682299	9.43046517909008	-4.40103031559778	2.13106087227718e-05	0.000110822280753647	2.48204452202934
AASDHPPT	-1.02972572273933	8.8693423089898	-3.85171600520842	0.000178412396106424	0.000611391214380101	0.514478672315878
ZNF665	-1.03067197877245	8.27360748629436	-4.018846541841	9.54271520279255e-05	0.000363171140582758	1.0914938903456
CEP192	-1.03101520422646	6.97344641232276	-3.8399991196461	0.000186282489208952	0.000632893104898898	0.47475935191363
ATP11C	-1.03124747120142	7.62551689988819	-3.96180834704541	0.000118392125615036	0.000433999966214578	0.892389230242787
MLH3	-1.03181107205222	7.28445594619033	-5.14953222026311	8.75771705787604e-07	1.34312495592797e-05	5.46944463098881
PDIA3	-1.03184450526353	11.2936596518525	-4.29421295503838	3.27056682463562e-05	0.000155598559125467	2.08370322127301
NEMF	-1.03193335773125	8.61865716964065	-4.09564663676127	7.11389497670037e-05	0.000287136804048223	1.36310218618225
ANKRD12	-1.03256087682436	7.4827587494991	-3.07719346681049	0.00251764223528566	0.00554914671352728	-1.89357101502836
CCT2	-1.03267792796638	10.4936142829741	-4.11052707605244	6.71734975058341e-05	0.000274150599057548	1.41619092044205
FBXO38	-1.03354919903984	8.50314280357181	-5.34845559957374	3.55833399412507e-07	8.28726010594362e-06	6.31700105246964
TARS	-1.03394251130766	8.67685927185311	-3.99593260019365	0.000104089384915128	0.000390648715675449	1.01123825878899
SRPK1	-1.03409260088456	8.68235445834841	-4.85534311932603	3.19066649104758e-06	2.99692035305151e-05	4.25589607796049
CNOT8	-1.03413313889458	8.32224202547073	-4.0063989221871	0.000100043582816308	0.000377511520863477	1.04785158338269
SAMD9L	-1.03485768416475	6.59923295041538	-4.56125074968647	1.10622213747836e-05	6.89521152225134e-05	3.09316047472153
PEX1	-1.03508136999525	6.56017533939542	-5.25016596077235	5.56723945044884e-07	1.04357740164312e-05	5.89557622590563
GOPC	-1.03559800275856	7.96623362151169	-4.74083313297055	5.20869728890068e-06	4.09983374729643e-05	3.79699841806435
AHI1	-1.03573487089232	7.63857591071594	-4.334693995631	2.78283451722013e-05	0.000136673701555234	2.23379671028594
ZNF148	-1.03609775639697	8.47345380788661	-3.86650233722689	0.000168931066264021	0.00058485164924971	0.564741445193071
SEC63	-1.03623396759207	9.17237604355259	-4.0207446437693	9.47413242747856e-05	0.000361112542203679	1.09815812317623
AHCYL1	-1.03690688689873	10.3997408734952	-4.55472967445745	1.13648581327057e-05	7.04508121062255e-05	3.06797385346648
SNX2	-1.03696258809693	8.17675610639226	-3.79622596174787	0.000218701700987524	0.000718131626601886	0.327232196375971
POC5	-1.03699777608068	6.80547114779581	-5.51928702331866	1.61543527918968e-07	5.39633339911619e-06	7.06137737009861
OCLN	-1.03742821021617	8.32956400153027	-3.67611553435796	0.000337390695877661	0.00102759424850542	-0.0705309988675369
NUFIP2	-1.03803545109832	8.72625460832202	-4.76465783882913	4.70667932379005e-06	3.85063850127538e-05	3.89183693227736
MON2	-1.03826588716954	7.88397145918175	-4.56949575142896	1.06906971625744e-05	6.71740225142093e-05	3.12504318422019
PKP4	-1.03830174436639	8.6481407475114	-4.13572601942329	6.09359277605663e-05	0.000254018621578005	1.50643331479722
PERP	-1.03836507397829	11.2988145980022	-3.8389368111692	0.000187012111909235	0.000634405367380635	0.471163007037202
ILF2	-1.03891086215847	9.66985294184363	-4.05906571675283	8.18609955835631e-05	0.000320750944959495	1.23323050144207
EPC2	-1.03942959982923	7.60274430602361	-4.49464510359981	1.45560052508751e-05	8.39560555252897e-05	2.83715196854835
TMEM167A	-1.03950929382811	9.81262258269266	-4.75298978409232	4.94639040715984e-06	3.98912779761887e-05	3.84534791111857
BOD1L1	-1.04003288046569	8.18049982176868	-4.86068549730032	3.11796758915866e-06	2.9588633785923e-05	4.27749363490448
AFDN	-1.0400628064649	9.2704296176592	-3.95517738235463	0.000121380663144776	0.000443259983230924	0.869388137328029
TTC19	-1.04014024213344	9.64270858197816	-4.73582892624295	5.3205419435489e-06	4.16746370518431e-05	3.77712128485925
API5	-1.04023761903567	8.74402002739461	-4.25057750376714	3.88796418873344e-05	0.000178431063689203	1.92311121391063
MACF1	-1.04048844921647	10.223767693081	-4.01787853647432	9.57787364972114e-05	0.000364175482683935	1.08809617628594
FAM122B	-1.04049964186328	8.40762425378519	-3.99128233235849	0.000105936618681236	0.000396063925588729	0.994994867339483
CALD1	-1.04063074340541	11.0924082980145	-3.67434566222691	0.000339527757430928	0.00103233671488271	-0.0763143286221606
NASP	-1.04074209788896	9.4073372801025	-3.56747915809108	0.000495107305591758	0.00140974337926721	-0.421274911914026
CAPZA2	-1.04090685319461	10.1757490184742	-4.10882491777581	6.76161584773599e-05	0.000275489106429958	1.41011057991811
SUCLG2	-1.04096450281415	8.81765034217944	-4.27023450829082	3.59712904991338e-05	0.000167982708041137	1.99530072776486
RNASE4	-1.04098436730298	7.24711763954574	-3.26500897051819	0.00137837299839998	0.00332839681396585	-1.35141765734657
CHD1	-1.04141445959036	8.24191117389849	-3.81855657394829	0.000201546717508769	0.000673443845577703	0.402322357320686
CEP120	-1.041550132767	7.78885346180478	-4.23349174386335	4.158965242846e-05	0.000187892338382383	1.86057086211488
GINM1	-1.04156581148039	8.90698701958606	-5.27223138290398	5.03720418266142e-07	9.79150766239645e-06	5.98973879833828
CCNL1	-1.04275489419822	9.16994174241883	-3.58911136728672	0.000459004418900957	0.00132235723919212	-0.352123891731694
TC2N	-1.04336491877404	6.2719902660082	-3.75523074946537	0.000253861754426649	0.000813349822616622	0.190305051359826
SECISBP2L	-1.04357012281184	8.56747491312586	-3.62160522652181	0.00040940858744335	0.00120397238601467	-0.247604348291238
PPTC7	-1.04378824309355	8.62281834102721	-4.30863868482816	3.08802530296869e-05	0.00014810159844107	2.13706803404015
LNPK	-1.04381226724382	7.3776963156441	-5.98416117172489	1.75404291256506e-08	2.19352442355207e-06	9.15921896087972
LSG1	-1.04395043676784	7.6381064381992	-4.79843961084309	4.07437409158998e-06	3.50724570992899e-05	4.0268889742742
LPGAT1	-1.044468288637	7.63179918017783	-4.10409704020496	6.88603683787767e-05	0.000279661078878604	1.39323221914406
PRSS12	-1.04485121387804	6.47713799889916	-2.83490263228912	0.00526835319545104	0.0104962713168084	-2.55151294679123
ZNF93	-1.04488899468739	7.73759828751853	-4.10316929770914	6.91070736372961e-05	0.000280388843217424	1.38992198185365
PTER	-1.04528781006022	7.15097300834115	-4.30630711693438	3.11685065142707e-05	0.000149196923230047	2.12843373099371
ABCE1	-1.04756849299323	8.11721287384208	-4.29047995141415	3.31946548317438e-05	0.000157264410343547	2.06991588752489
NHLRC3	-1.04758887948887	7.24292638627399	-3.84356405162566	0.000183853712861352	0.000626077415209743	0.486833923922226
TMEM87A	-1.04813522489573	9.64281236528982	-4.69935895678865	6.20880216628244e-06	4.64380433236406e-05	3.63271245129793
ACSL5	-1.04814721273278	10.3660327294962	-3.20114851124232	0.00169662910833401	0.00396995280560409	-1.53885644842349
PRKAA1	-1.04832625276184	6.93038375994051	-4.17139094884664	5.30476101932851e-05	0.000226438240153591	1.63488493227567
CCNG1	-1.04852091849066	9.82291660074841	-4.62048816010701	8.64681854391115e-06	5.84327773268085e-05	3.32315757243525
TMEM245	-1.04856367261485	9.33654930769078	-4.83216720993659	3.52552343889443e-06	3.20642496705289e-05	4.1623959919075
PHACTR2	-1.04858985587577	8.08013866686874	-3.2928261094499	0.00125795183462426	0.00307938700577962	-1.26878288411371
NMRK1	-1.04911561445958	8.06268164209909	-4.11141487113182	6.69437199376653e-05	0.000273649185672124	1.4193630207083
KRBOX4	-1.04915734795753	6.55658835693328	-4.09286574662256	7.19044326088575e-05	0.000289382826326345	1.35319744351544
HSD17B4	-1.04935235985157	9.53163657795533	-4.6197462569955	8.6736497736869e-06	5.85447866631305e-05	3.32026370243624
SPIN1	-1.05015754360403	10.7475953401789	-4.48808004521756	1.49529917713013e-05	8.56955006028318e-05	2.81206834328425
C6orf62	-1.05027373554772	9.73988194178022	-4.57311672926563	1.05313665375619e-05	6.66095568822442e-05	3.13905847959775
CFI	-1.05037309599491	9.70927136513157	-3.23793312375947	0.00150583235239342	0.00358819489593076	-1.43127560710955
ZMYM4	-1.05038766600801	8.3882405305501	-5.10604143649566	1.06339564953594e-06	1.48875390935031e-05	5.28698833727565
WASHC4	-1.05046456397294	8.80240638321595	-5.66535571567051	8.12967693696293e-08	3.83696116039993e-06	7.70946383918541
BAZ1A	-1.05050927212263	8.00544470155203	-3.76909628583794	0.000241409680614368	0.000780478624923461	0.236482511813964
TRIP12	-1.050625322021	9.41899935986492	-4.78446429235426	4.32528776723309e-06	3.62916401210265e-05	3.97093683434122
SRSF7	-1.05114407109092	10.2887050677726	-4.32816174742539	2.85650532398211e-05	0.000139644288647454	2.20950479836445
THAP5	-1.05129179649331	6.32322357764399	-3.83988149132897	0.000186363146217821	0.000632893104898898	0.474361093077069
TWF1	-1.05155695823654	8.63006734184948	-4.41879864721317	1.98313823319521e-05	0.00010532780215521	2.54901728095908
NUP133	-1.05160124981094	8.32279150943991	-4.76284762579998	4.74311731289259e-06	3.86837323296479e-05	3.88461919647021
C16orf87	-1.05180026716903	5.98279877120929	-4.06827403142869	7.90251225775426e-05	0.000311599059277272	1.26583681038038
ADNP	-1.05232657906099	9.3540201386213	-4.5412462191153	1.20161511266371e-05	7.33568069759426e-05	3.01597981125948
ANXA2P2	-1.05237364022686	10.8529883094731	-4.83299734456709	3.51296185393382e-06	3.20367513385003e-05	4.16573963538565
INVS	-1.05249450932419	6.09271034123302	-4.77351075179478	4.53234646218295e-06	3.74986964932268e-05	3.92716355909553
NIFK	-1.05431860285937	8.67303963677103	-4.58371538674069	1.00780656428562e-05	6.46948469397159e-05	3.18012799852829
ZFC3H1	-1.05432832880091	8.21281209197102	-4.30815606225119	3.09397090728587e-05	0.000148329655655182	2.13528048739197
PNRC2	-1.05463827717507	9.9286945083663	-5.33245367072308	3.82862262029044e-07	8.54921825247651e-06	6.24804494414718
TES	-1.05512951679283	9.48009543064383	-4.41461077329401	2.01708562306648e-05	0.000106812098867014	2.53321412360862
ATP6V1C1	-1.05591314134543	7.45971331500269	-3.91632204347101	0.000140389662320259	0.000500645447198175	0.735222975918719
SNX6	-1.05613240656405	9.46866233122432	-4.74314524222808	5.1577931258066e-06	4.07779837230649e-05	3.80618736261091
MKLN1	-1.05627684864373	7.8456950846444	-4.57642476622233	1.03878111588339e-05	6.5984002739927e-05	3.15186959232454
GCC2	-1.0563862330093	8.48914978888999	-5.07480514486251	1.22171739507557e-06	1.61121729683908e-05	5.15658638034121
ZEB1	-1.05664178142784	10.0788682697581	-4.10384984403505	6.89260203412847e-05	0.000279745346401436	1.39235015251892
ANKRD28	-1.05715979928724	8.41233384160653	-3.82950373308495	0.000193611185303098	0.000652881019993666	0.439263242949774
CDC16	-1.05730768870978	9.53451364069883	-5.11502204971063	1.02169857042425e-06	1.45990414994107e-05	5.32457943445606
UGCG	-1.05767213411712	9.41732747639071	-3.89022636388268	0.000154712560718697	0.000542866377514774	0.64570732353576
UGT8	-1.05797283608778	6.78904404645111	-3.10341197967039	0.00231819336119331	0.00517122444823496	-1.8195533157659
KIDINS220	-1.05804076078076	9.1144973683403	-4.40361829331539	2.10887365179752e-05	0.000110174279670428	2.49178664295516
DDX46	-1.05849952789184	9.24966272817182	-4.95850594079264	2.0386973511209e-06	2.24714258409686e-05	4.67586890795323
ZNF558	-1.05903072265036	7.8818344736457	-4.69991661078458	6.1941980327077e-06	4.64099263304498e-05	3.63491455941965
UGP2	-1.05930544726121	9.63450737527458	-4.0248255103106	9.328270982524e-05	0.000356534528963954	1.11249440122146
RFC1	-1.05983980789045	7.65990386261781	-5.43197063929244	2.42315412331242e-07	6.80011269740378e-06	6.67904337345964
TMEM30A	-1.06055607594744	9.24995771333585	-4.38154403276898	2.30548374672243e-05	0.000118264007756943	2.40882843169746
VPS45	-1.06095343523499	8.44093841727604	-4.62102065305134	8.62761015929464e-06	5.8392190431728e-05	3.32523482401288
ZNF655	-1.06159221538682	9.08132147174321	-4.00793944309912	9.9460907111405e-05	0.000375768011706521	1.05324699843369
SP3	-1.06215154451396	9.62706863045164	-5.27164624223764	5.05060281702925e-07	9.80226029597889e-06	5.98723841012526
SHROOM3	-1.06274497169555	8.97479846446313	-3.29240825555254	0.00125968573451329	0.00308302578118948	-1.27002859414618
MTF1	-1.06303205267557	8.34206161618819	-4.49822696493567	1.43437149288515e-05	8.32042309187567e-05	2.85084886892777
RPL6	-1.0639072264137	12.7300897632468	-5.06014751230379	1.30369466175409e-06	1.69208702973499e-05	5.09558186881266
MAGI3	-1.0641238478507	6.99532907526273	-4.80300432505866	3.99551742970613e-06	3.46927854872044e-05	4.04518942210491
ZBTB8A	-1.06455504890207	8.55903651051273	-3.23807832450238	0.00150512046412991	0.00358718457977403	-1.43084886563231
VPS50	-1.06473819541091	7.98740524473458	-4.50015690981823	1.42305711063662e-05	8.26248443547637e-05	2.858232239919
BZW1	-1.06498400745434	9.54295026482247	-4.35127176762443	2.6039757450655e-05	0.000129475929711979	2.29556949821603
BCAT1	-1.06579435402358	9.28751760010208	-2.47081142895159	0.0146903388939138	0.025643264586462	-3.44933618897623
DIS3L	-1.06734013141801	8.03741302593236	-4.39077443826122	2.22121545661677e-05	0.000114887275174118	2.44347965834756
PRMT9	-1.06737152838901	7.05361654289876	-4.55130930477004	1.1526772344847e-05	7.09953452381583e-05	3.05477375758185
WASHC5	-1.06742201298466	7.54132597903145	-4.93202333040218	2.28842785318572e-06	2.39886270228385e-05	4.5674748038368
CDV3	-1.06751982859488	9.85880139646538	-5.08480346104214	1.16869789057627e-06	1.56748931287195e-05	5.19826749043129
FBXO11	-1.06780462582699	8.66046559386936	-4.61105020931692	8.99420309778386e-06	5.9721668193497e-05	3.28636899712207
PPP4R3A	-1.06810154366287	8.55022283420065	-5.33521950659741	3.78051467567848e-07	8.50274600342127e-06	6.25995401682819
RHOBTB1	-1.06832850242122	7.70468851456144	-3.75570675801623	0.000253424360448443	0.000812157286828087	0.191888055367252
CLTC	-1.06985711151409	11.5729821316031	-4.61519638953084	8.83996500263546e-06	5.92182601789451e-05	3.30252384281922
SMC6	-1.07021640577062	7.68715664951357	-5.063322888536	1.28549367133121e-06	1.67719907275255e-05	5.10878751739549
GATAD1	-1.07134604338945	8.35008817192885	-4.8956589011151	2.68021589721423e-06	2.68236868106742e-05	4.41928965759806
UBA2	-1.07155309957114	9.15377024194788	-4.06154942661469	8.10866594527321e-05	0.000318117058180429	1.24201954593194
SEC62	-1.07165486710593	10.2327885233386	-4.52638139714495	1.27758849480961e-05	7.65324646409986e-05	2.95879005043521
GXYLT2	-1.07244967846413	8.3009964189954	-2.66421687733188	0.008629424564415	0.0160457588527997	-2.98622677873359
IPO7	-1.07278641855551	9.5874035043752	-5.10736880811474	1.05713001303266e-06	1.48331531107961e-05	5.29254165642398
TWISTNB	-1.07295379533361	7.73199445097632	-3.47102795983112	0.000691148954064483	0.00186147149965165	-0.725371994449333
TAX1BP1	-1.07304115434919	9.8413541910056	-4.52711022447042	1.27375786943371e-05	7.63927388330448e-05	2.96159087485586
ARHGEF12	-1.07413114458502	9.74965643420791	-4.78291924932608	4.35392926370065e-06	3.64093682051745e-05	3.96475812580037
PPIP5K2	-1.07500147517478	7.8745233301384	-3.73683977281725	0.000271319347988045	0.000859775960307998	0.129268960668727
TJP2	-1.07529723579605	8.54674577809365	-3.84709339938827	0.000181478841318057	0.000619514072006297	0.498796818721051
PARD3	-1.07613758824465	8.05221782269251	-5.46512791774563	2.0782948225183e-07	6.22489266552356e-06	6.82377510538318
ANKRD13C	-1.07674244849901	6.62360551250924	-4.12017345577952	6.47167706304408e-05	0.00026656891307613	1.45068600952369
ZKSCAN1	-1.07676225734013	9.82672363881984	-4.31406432893312	3.02193549122123e-05	0.00014558969341052	2.15717406000923
UTP23	-1.07687385451715	7.94872939368243	-6.56951355372333	9.36476438768535e-10	8.33464030503996e-07	11.9359144413004
CUTALP	-1.07705774296233	6.82892589987598	-2.53941161787396	0.0122045609046469	0.0217798087353431	-3.28869684573088
APPL2	-1.07754138777335	6.70501594375708	-3.78655045110136	0.000226557197334613	0.000739560565572251	0.294807010649185
SNX10	-1.07783438891522	6.91560887995975	-2.48028961190693	0.0143219772140432	0.0250760083687355	-3.42738017679637
ZMYM2	-1.07820320879354	8.6291284403875	-4.71354780871394	5.84737487855229e-06	4.44918607584588e-05	3.68880068484011
ZC3H15	-1.07856079840829	9.46640107177866	-4.77275723359476	4.54693801995766e-06	3.75446307015722e-05	3.92415491256133
LARS	-1.07868414490731	9.4746078636339	-5.52353409178175	1.58373501520513e-07	5.37693141402069e-06	7.08007209634879
CNOT1	-1.07962414630996	9.3548100698502	-5.17476077027456	7.8214138759221e-07	1.25748150830954e-05	5.57575979222149
NAA50	-1.08016561175119	9.1896498244278	-4.60066394121398	9.3920685883076e-06	6.1605167399625e-05	3.24594706317976
GPCPD1	-1.08031538259359	8.47612942925651	-4.52658469188066	1.27651888725882e-05	7.65051723677002e-05	2.95957126233861
TRAF5	-1.0807603333147	7.88130684591364	-3.59009056225087	0.000457430434253464	0.00131934796546254	-0.348985565406101
SMURF2	-1.08128423910634	8.44298371353993	-5.16787393697946	8.06686251239586e-07	1.28697960184958e-05	5.54670373027141
ARID4A	-1.08149050013479	6.96469436760764	-5.8704971713542	3.04662920305401e-08	2.6000684842502e-06	8.63695423394444
ATP2B1	-1.08214252163689	7.69853521713599	-3.71119322814975	0.000297571348677212	0.000927875437210721	0.0445594474961837
KIF13A	-1.08266932296386	8.49193403563908	-4.31230633438874	3.04319940623238e-05	0.000146402566029558	2.15065729362972
ARRDC3	-1.08337115271767	8.5029354389316	-3.63836460783458	0.000385850351876349	0.00114468937723317	-0.193393500983191
ZNF823	-1.0835239765546	6.15937969735902	-4.168737065815	5.35991874472535e-05	0.000228245343674907	1.62529735059957
RAD17	-1.08397326503068	7.9012626155584	-5.37655533090689	3.12805655350395e-07	7.79511693133186e-06	6.43841237528177
NARS	-1.08414895328276	10.4768506769233	-5.36052423666043	3.36688720819981e-07	8.0338228860101e-06	6.36909605996829
FAM208B	-1.08438113981913	8.44200848062191	-3.88298731791538	0.000158925747628232	0.000555502916324422	0.620959836293453
RC3H2	-1.08464452385398	8.83158165962166	-5.03866812071733	1.43356011277353e-06	1.8079108304816e-05	5.00640186898256
PRPF40A	-1.08483943395781	9.75782264671708	-5.43677215091444	2.36995896472537e-07	6.75736583534968e-06	6.69996729763486
DDHD2	-1.08508581254896	7.77001700992825	-4.26325904784593	3.69785959780859e-05	0.000171380459195844	1.96965461923944
DNM3OS	-1.08524372373325	7.73665200780206	-2.96655483522066	0.00354653363622392	0.00747080458281488	-2.19988297252395
EIF3A	-1.08531627611283	10.1062598099491	-5.10821029940048	1.05317650901903e-06	1.48000730342677e-05	5.2960627032988
NCL	-1.08533164191565	10.9432332241209	-5.07092864469326	1.24289688967679e-06	1.63070796117588e-05	5.14044090895328
SEL1L	-1.08537038307068	8.5862262909624	-4.954607572595	2.0737233580464e-06	2.26257382147619e-05	4.65988762614845
ZNF271P	-1.08575882482583	6.77202688452323	-3.37539974591534	0.000955819369570981	0.00244699185224048	-1.01998464833903
TM9SF3	-1.08631560699898	10.3030523537654	-4.57513362055756	1.04436154730185e-05	6.62226202513033e-05	3.14686853789383
SS18L1	-1.08666007287173	7.68382472330178	-4.01636083944452	9.63324616164707e-05	0.000366169149402448	1.08277032963019
RHOBTB3	-1.08667911886107	9.30986069659692	-3.50347622803828	0.000618232684549075	0.00169189089599857	-0.623841072753143
APPL1	-1.08672214837549	7.4660316255197	-4.86405083890676	3.07299935189196e-06	2.92957704090083e-05	4.29110718520377
LEO1	-1.08688778239192	7.1240646541281	-4.02899973363591	9.18129177368781e-05	0.000352213348214748	1.12717044869567
ID4	-1.0873370865941	11.2866055943592	-4.02748717175427	9.23429355377695e-05	0.000353810878474972	1.12185109177771
GTPBP4	-1.08794114428919	8.27254777711568	-4.43694082682375	1.84232237507267e-05	0.000100154174491298	2.61760662326379
SCGB2A1	-1.08797362071288	12.063515564612	-2.83421786840869	0.00527902774310066	0.0105158570230271	-2.55330496783807
FBXL5	-1.08806004433602	9.87954259660364	-4.61444253265621	8.86781718222142e-06	5.92419276333212e-05	3.29958579145854
CLMP	-1.08916356603492	8.05665683936293	-3.14633819611849	0.0020229564176231	0.00461479988348293	-1.69719490525787
RNF146	-1.08958306081506	9.49585746870668	-5.00969342136451	1.62881892245536e-06	1.94583737045002e-05	4.88651176433938
GDA	-1.09012226340253	8.71167141706215	-2.89127878017579	0.00445422870334429	0.00907599176511363	-2.40266245769821
KIAA1551	-1.09053367423424	9.24852263621895	-3.7503708478263	0.000258368550576553	0.000824606413684899	0.174152366596945
WDR75	-1.09055289612175	7.33303932579785	-4.61942751465312	8.68520190242057e-06	5.85910209551491e-05	3.31902051834308
B4GALT4	-1.09069014903093	8.18145154010786	-4.99277306595132	1.75454751023352e-06	2.04123827987953e-05	4.81671818344292
GABPA	-1.09086799256891	7.41182124328214	-4.09777759996657	7.05576488230569e-05	0.000285115189971905	1.37069561369203
VPS13B	-1.09112354440967	8.61439201851626	-4.54643214735661	1.17615028972155e-05	7.20847644364511e-05	3.03596409640811
RALGAPA1	-1.09152169361803	8.24613906347871	-3.9217870950863	0.000137554374628001	0.000491801293504992	0.754029941224778
KLF9	-1.09174522697326	7.6045367877385	-3.4365572547936	0.000777416132257726	0.00205529493060286	-0.83236577304251
PTPN4	-1.09177117080491	7.18306380708717	-4.27496719795356	3.53029089077816e-05	0.000165396111178674	2.0127191777781
TXNIP	-1.09197821543077	12.266435788352	-5.2095827687557	6.6875186823959e-07	1.16534531032848e-05	5.72306996767001
FAM13A	-1.09223677098303	8.43217258105464	-3.30690221688471	0.00120082738259182	0.0029655616670931	-1.22674053226457
TLR3	-1.09238551383684	6.27479422539129	-3.82855464875675	0.000194287245094879	0.000654452304374746	0.436057220753387
SPTLC3	-1.09317822032753	6.45989646862624	-3.68914013380504	0.000322050735039882	0.000990296013218625	-0.0279011598713881
ERBIN	-1.09468892177043	9.23852327806412	-4.68065123803084	6.71849285807373e-06	4.89076604403778e-05	3.55894658592814
MTIF2	-1.09505864956925	7.88659196364114	-4.44056660083172	1.8153581345051e-05	9.89906448837353e-05	2.63133949759979
REV3L	-1.09513625306854	10.3492264034526	-3.2980783573069	0.00123634655028819	0.00303664064983064	-1.25311336524059
HSPD1	-1.09528385480193	11.7899296634253	-4.68484141689047	6.6009296798254e-06	4.83809316533085e-05	3.57545040172527
MYCBP2	-1.09788741581044	9.21772503706789	-4.67016739428779	7.02157393160741e-06	5.03967806381499e-05	3.51770049316195
JAK1	-1.09828997233134	10.2930035195221	-4.99105136009405	1.76785703613089e-06	2.05097752981293e-05	4.8096255088355
DDX42	-1.09874510721099	9.06412042304341	-5.2326978479054	6.02502502750132e-07	1.09116005585271e-05	5.82121657825169
SNX5	-1.09928124848348	9.21459228204831	-5.19776504137819	7.05311091470129e-07	1.18260560731775e-05	5.67300302610069
COPB2	-1.09952345539006	9.83233402636936	-4.94756108829835	2.1385225332273e-06	2.29840859801127e-05	4.63102270843085
RBL2	-1.09996099827482	8.84271314195827	-5.05495622865328	1.33399156724155e-06	1.71626533020107e-05	5.07400463733722
CCT6A	-1.10009178488258	9.27754737781765	-4.66120934397102	7.29098064039798e-06	5.17933972516299e-05	3.48251000585144
PLEKHA5	-1.1012906208284	9.94530407711831	-4.83541027136062	3.47669526329188e-06	3.18058905878244e-05	4.17546079190151
ICE1	-1.10164759740215	8.15744331119201	-4.27006692333792	3.59951791937995e-05	0.000167982708041137	1.99468420787686
CTNNA1	-1.10584668161063	10.8553681617523	-4.66736166029498	7.10490204575524e-06	5.07609400746045e-05	3.506673314395
EPB41L3	-1.10676058003102	6.69953984556286	-3.85498010528044	0.000176276859331807	0.000605572006416961	0.525560979360313
ACSL1	-1.10714577389056	8.00801867457499	-3.66915320376041	0.00034587158487409	0.0010472806676868	-0.0932683478354894
HKR1	-1.10834168471725	6.77675861102195	-5.76087334166726	5.16014111717359e-08	3.18293853069223e-06	8.13885639519413
ABLIM1	-1.10840083695183	9.09038274366731	-3.86181224026538	0.00017188532618722	0.000592609619339446	0.548781840222611
KANSL3	-1.10842761087017	9.25422966712494	-4.84375746158318	3.35401359720236e-06	3.10885425689222e-05	4.20911607590497
C1S	-1.10859104980658	11.0534348727276	-4.14311121950419	5.92154935737617e-05	0.000247758579559796	1.53296206889518
ABCD3	-1.11091450828841	9.1173304118995	-4.06337629008692	8.05215774927995e-05	0.000316298504274994	1.24848690376035
UQCRC2	-1.11113462093594	10.2479593871181	-4.81666399582426	3.76827423903792e-06	3.34420918934562e-05	4.10002586714367
FERMT2	-1.11195318399925	9.59715423560232	-3.75435245923598	0.000254670675226633	0.000815436556223568	0.187384654443541
AMIGO2	-1.11319660557301	8.70289129657466	-2.92216694693073	0.00405869986967015	0.008381109407068	-2.32001068023884
HSPA5	-1.11360375307143	11.4835587420254	-4.31495630340912	3.01120121844752e-05	0.000145143393353409	2.16048131682297
NCBP1	-1.11481471424986	6.34967028296686	-4.20987068697328	4.56361145859724e-05	0.000201209469312004	1.77442612738258
FAM111A	-1.11559804333644	8.42161000315417	-4.86666227730944	3.0385388109277e-06	2.91232258339685e-05	4.30167557041031
CCNL2	-1.11581953364571	10.1598922963276	-4.68414332530252	6.62037686669866e-06	4.84379892889403e-05	3.57270009889334
TMEM87B	-1.11590983417893	7.65980032690089	-4.06386115466915	8.03722330858653e-05	0.000315811423604504	1.2502037750277
KIF3B	-1.11609123916016	8.65341135198845	-5.86198507319957	3.17449409751332e-08	2.62322288982526e-06	8.59807868971325
GDI2	-1.11642914653649	11.4511048355999	-4.44145916517133	1.80877881059907e-05	9.87095118078666e-05	2.63472142699752
VKORC1L1	-1.11683019290715	7.69702871587023	-4.87927448887064	2.87731434107208e-06	2.81407666324632e-05	4.35277245318695
USP32P2	-1.11684065299776	7.66447888431139	-3.29446705916918	0.001251164179933	0.00306457748810008	-1.26388956801963
MDN1	-1.11743090764514	7.79969220934989	-5.32939698511589	3.88248416519422e-07	8.59935547240871e-06	6.23488819702737
RSRC2	-1.11794949636195	9.6577006505045	-4.42831465535357	1.9080326927619e-05	0.000102298138346873	2.58496794094122
HNRNPA1	-1.11812024701039	10.6483948555512	-4.85233095609094	3.23237757388722e-06	3.02353329156981e-05	4.24372617952414
CCDC170	-1.11863094214436	6.57026486908933	-4.5054837853512	1.39227273033387e-05	8.14767263127576e-05	2.87862332824189
SLC26A2	-1.11863640747585	10.505198017924	-2.67781383563201	0.00830358314239413	0.015525607135989	-2.95248377776274
UPF3A	-1.11920570078538	9.70945228688209	-4.01821556443779	9.56561861735222e-05	0.000363820537155704	1.08927907681538
ZCCHC6	-1.12046674997677	8.58613710465563	-5.54810583438607	1.41191992837738e-07	5.05532250217878e-06	7.18840865699817
IFT80	-1.12054599372817	8.04272729149871	-3.83293730841348	0.000191183969423989	0.000646094998378872	0.450867245451594
MCL1	-1.12061838370109	10.938074766602	-3.85222606839011	0.000178077074116035	0.000610577970139186	0.51620994860057
PARP4	-1.12145458970388	9.49242112360276	-4.72199653155335	5.64192248445667e-06	4.33672758521469e-05	3.72225574883565
MAP3K7	-1.12218757483087	7.87410035020528	-5.42700489772203	2.47939475459676e-07	6.83546636162618e-06	6.65741617247512
OXSR1	-1.12238138206158	8.37639508820558	-5.73930469921404	5.72007665884272e-08	3.27183037247227e-06	8.04151658191995
SMARCA5	-1.12242838829272	8.66737041006596	-4.60960335896801	9.04863522934788e-06	5.98761446794705e-05	3.28073408527247
NSRP1	-1.1230065738605	7.60972880200495	-4.67918557212366	6.76009074122321e-06	4.90440780095963e-05	3.55317628726031
MINDY2	-1.12311915825765	7.2133570763796	-3.92365136595321	0.000136599718226519	0.000489230379161377	0.760450250663143
TCERG1	-1.12381923244656	8.53121889361148	-3.53634702487366	0.000551787758711447	0.00153843711647899	-0.520186665841344
ZRANB2	-1.12385345272948	9.97321354200984	-4.17404467769855	5.25015032327947e-05	0.000224414658758361	1.64447665609044
TRIM22	-1.12389144865683	9.16592069206302	-3.72175181374817	0.000286484806775616	0.000899143751240347	0.0793766049826115
KHDC4	-1.12413143320808	9.11346067225873	-4.50437216986746	1.39864335149203e-05	8.17022792292108e-05	2.87436663632361
MTERF2	-1.12437031886565	7.21785932585713	-4.52973319145165	1.26006333650871e-05	7.58472906903308e-05	2.97167346526189
SMC3	-1.12468322152912	8.08821514054577	-4.02827851089739	9.2065278601179e-05	0.000352964114267905	1.12463386707498
PAN2	-1.12509481581202	7.60947711592411	-5.75256664029041	5.36912514077456e-08	3.20092340928474e-06	8.10134202729262
IKBKB	-1.12564997090988	7.93376423858209	-4.77887581185787	4.42975718779506e-06	3.69195816454357e-05	3.94859489364938
FAM208A	-1.12575828562844	8.21171707076347	-5.03509142794563	1.45637241364495e-06	1.82354110631966e-05	4.99157690613737
ARFGEF1	-1.12591849809676	8.48550642844154	-4.88463088009983	2.81138088956289e-06	2.77131517254764e-05	4.37450115583532
ZMYND8	-1.12636458263066	9.06777616998468	-4.31348963361951	3.02887099724866e-05	0.000145825860223023	2.15504348253615
MCFD2	-1.12705145729489	8.53179460632216	-4.67635685256051	6.84107940689062e-06	4.93571797393498e-05	3.54204334546721
EHBP1	-1.12752217046702	9.01540763559742	-5.05895929336335	1.31056964427741e-06	1.69924014232014e-05	5.09064178825224
EIF3M	-1.12808825613608	10.6948556874252	-6.10913397732225	9.49611912060369e-09	1.82205720951127e-06	9.74006482609598
SMAD4	-1.12829222460217	8.4588245615568	-6.14498143692255	7.95361558274396e-09	1.76967946716053e-06	9.90792403416159
SUN1	-1.12847250284279	9.29588229441352	-4.63825047136463	8.02785921238959e-06	5.541104046768e-05	3.39254176302842
UBE4A	-1.12934469825733	9.80639825438275	-5.09223563079674	1.13074300046015e-06	1.5347557500799e-05	5.22928672544348
DIO2	-1.12940793282928	9.40704226788428	-2.4168906424565	0.0169509572425642	0.0290761188384293	-3.57277919511403
SCRN1	-1.12979535934572	8.01368289907771	-4.27326669394603	3.55416814871366e-05	0.000166359636111841	2.0064588614669
ALG13	-1.12989894080991	8.19936061267024	-3.89755847057959	0.000150553661296578	0.00053021442050745	0.670810406124965
SEL1L3	-1.1301983136091	9.14501654816245	-4.10678694674046	6.81498207273188e-05	0.000277227151897614	1.40283324267602
MARK3	-1.13042717844677	7.85372295835152	-4.78534642892152	4.30901692966738e-06	3.62550968651339e-05	3.97446517836325
ZNF75D	-1.13069149575863	6.48515835737429	-5.54507551012897	1.43208100412125e-07	5.11281642159046e-06	7.17503172689819
LY75	-1.13120236341873	6.31164899229606	-2.99786086191513	0.0032218117095998	0.00689045209433806	-2.11420389674411
SPATA18	-1.13171134729219	6.59078737791864	-3.34120158352839	0.00107161484256042	0.00269091514274543	-1.12365845505964
ARCN1	-1.13175900502925	9.61082731152088	-4.7499797788111	5.0101210320196e-06	4.01603070147236e-05	3.83336829683722
PNISR	-1.13244483287951	9.15737024689014	-4.38538343907161	2.27006519991865e-05	0.000116897711559151	2.42323504782057
CMTM4	-1.13245685402993	8.50688467219976	-4.61088407383532	9.0004371929267e-06	5.9721668193497e-05	3.28572189966536
WDR48	-1.13336715273352	8.30397865881998	-6.23737327683191	5.02423272672452e-09	1.73894277152743e-06	10.3430639488327
TRAK2	-1.13393370050234	8.54489357710225	-4.85216816874977	3.23464677179981e-06	3.02353329156981e-05	4.24306862832141
DST	-1.13436614182675	9.84488380069621	-3.38797417213798	0.000916269643026237	0.0023622428620126	-0.981640469676403
NIPAL2	-1.13621060213092	7.75809124201517	-4.89700637625132	2.66460217268675e-06	2.67318382219621e-05	4.42476702804868
IARS2	-1.13623517833435	8.80634226801799	-4.42917023818295	1.90141577207743e-05	0.000102207249870944	2.58820308153413
PDGFRA	-1.13700739175888	11.0574841290437	-3.61780892926387	0.000414930422492607	0.00121705109798914	-0.259855491824545
TMEM2	-1.13774680555645	7.58812289642064	-5.17632182789884	7.76679660698707e-07	1.25411773298238e-05	5.58234959316232
SP100	-1.138024407527	7.8400337901608	-5.42884011490006	2.45846267068428e-07	6.83546636162618e-06	6.6654075895094
TJP1	-1.13817741554123	9.94205079583705	-4.83456655402918	3.48933498936655e-06	3.1898102690761e-05	4.17206125100368
STX18	-1.13908926022264	11.1893847910181	-3.52819836916389	0.000567602338898247	0.00157688408978198	-0.545957517361565
PM20D2	-1.13925103601821	7.67460465397379	-4.67842253180176	6.78184547182125e-06	4.90711598964624e-05	3.55017272622979
USP47	-1.14091500057409	9.56877906200635	-4.47041968583302	1.60733795112547e-05	9.03800741056706e-05	2.74472655843689
SIPA1L2	-1.14120469275327	7.83435370341202	-3.86757758985716	0.000168260607645508	0.000583016454745004	0.568402530289178
XPOT	-1.14126797497303	8.42949182867583	-4.19586091011941	4.82116128339067e-05	0.000209894023728329	1.72350776617476
CCDC117	-1.14234642405914	8.95044461334841	-4.88478028013222	2.80956304675977e-06	2.77131517254764e-05	4.37510744934277
NIP7	-1.14261524165987	7.2649949340262	-4.82409400706675	3.64997918738778e-06	3.27185184711163e-05	4.12989954026692
NCOA3	-1.14295056822276	7.77054256115136	-6.15132665440551	7.70750263233804e-09	1.76967946716053e-06	9.93769321181832
CRIM1	-1.1431314806326	7.61502682895575	-3.52172664365625	0.000580465352135744	0.00160688697791854	-0.566389747729882
UPF3B	-1.14364242847245	7.61339001520273	-4.14919488702007	5.78332805945383e-05	0.000243114449865848	1.5548430022037
PALMD	-1.14425161569481	7.44890837443654	-4.36387117271136	2.47548510695105e-05	0.000124323032779565	2.34263655677116
ZNF559	-1.14425465226402	7.39186820152536	-4.03976436603628	8.81238981507435e-05	0.000340783814796706	1.16507256960123
HSDL1	-1.14495882714011	7.00096732350549	-6.32723351327949	3.20308862711369e-09	1.53501862668602e-06	10.7696749670165
SLC38A2	-1.14585483079644	10.9378534169694	-4.98054994107786	1.85118613229138e-06	2.11225084325555e-05	4.7664006030355
GRAMD2B	-1.14600996602682	8.92970149367675	-4.11528519803413	6.59507621333549e-05	0.000270578365552059	1.43319794554783
MFSD8	-1.14610120007474	7.02489228672297	-4.50267101049301	1.40844706377683e-05	8.20441814617079e-05	2.86785391171953
AGO3	-1.14632874591042	7.12242509744697	-4.16022475912457	5.5405671155405e-05	0.000234894407144044	1.59457700397505
IQCG	-1.14662272860391	6.95773296926247	-4.57629331713948	1.03934793040654e-05	6.5984002739927e-05	3.15136039742572
ZNF25	-1.14709103069314	6.44443056054179	-4.86852999079139	3.01412259610415e-06	2.89783700211865e-05	4.30923656306134
IL33	-1.1473080631427	6.58945205962813	-3.54666783235792	0.00053235271775801	0.00149461804039315	-0.487475408572421
ITGB8	-1.14807237135854	10.2181062588564	-3.62177979349942	0.000409156350189364	0.00120379884849102	-0.247040743962783
STXBP3	-1.14815217787907	8.33021811559629	-4.41954032475462	1.97718371122857e-05	0.000105190901118309	2.55181720383949
TXLNG	-1.14851347355196	7.47865225151366	-5.62229370716838	9.96451081621856e-08	4.11118558841335e-06	7.51731589554877
SLC16A1	-1.14900055942525	8.64284472179387	-3.11528205889337	0.00223279508624836	0.00501001742745445	-1.78586386114416
CDC7	-1.14924878294557	6.57784319918887	-3.42937617915242	0.000796615714542048	0.00209848452498814	-0.854542517700976
DDX50	-1.15039530878896	8.82605070457603	-5.58600158583126	1.18206793823142e-07	4.53520228003688e-06	7.35607837713282
FGFR2	-1.15061058710897	8.59118225118751	-3.20627133569231	0.00166877315593279	0.00391580292333758	-1.52393732433509
CNBP	-1.15091184255982	10.8655189115447	-4.71363109711406	5.84531462141543e-06	4.44918607584588e-05	3.68913027934151
MRPL19	-1.15196837573681	7.1207209874323	-3.96459867032483	0.000117155622910858	0.000429846602317222	0.902077242429106
SLC7A2	-1.1523260940165	9.06509337592921	-3.71151927214045	0.000297223006713886	0.000927831141833678	0.0456333800425188
NORAD	-1.15253900125063	11.2637918229305	-5.65269871421601	8.63159859584675e-08	3.94604894854212e-06	7.65289341931285
PTPN3	-1.15263396518831	8.11354648346533	-4.8799365399779	2.86908444960651e-06	2.80823191218359e-05	4.35545722488339
RECQL	-1.1526855752406	8.32081312599904	-4.21222225795206	4.52169462966488e-05	0.000199903970173651	1.7829856382147
TVP23B	-1.15375719269922	7.82478529771601	-4.25600246130496	3.80552020247275e-05	0.000175315164763461	1.94300879400953
PCCA	-1.15387638832547	7.7472803837499	-3.64373339642959	0.00037857846356007	0.00112633420629381	-0.175983868797429
UBE2H	-1.15393721930159	9.54993218805585	-4.87159450928753	2.97447239571088e-06	2.87079210306411e-05	4.32164692710255
YIPF5	-1.15472632254808	9.23379074482782	-4.41910458598426	1.98067993014743e-05	0.000105286996286847	2.55017219456075
CHORDC1	-1.15523845379137	8.16664191403435	-4.06585470559365	7.97609706570285e-05	0.00031400369490887	1.25726447868148
SAR1A	-1.15527094770314	10.0552608255974	-4.83933586195174	3.41846720693059e-06	3.14590918334837e-05	4.19128342212552
USP8	-1.15527121578365	7.71094149872062	-4.8272087053619	3.60146695114157e-06	3.2517592906684e-05	4.14243237241694
UBXN4	-1.15573853727443	9.34613001008418	-4.70250373187424	6.12687864409393e-06	4.60717609567956e-05	3.64513323642504
USP31	-1.15596709193291	7.5195264156441	-4.19077821074224	4.91799800732183e-05	0.000213290132861921	1.70506697124554
DHX29	-1.15662621417814	8.07120853783755	-4.12625386331678	6.32126410960617e-05	0.000260977305519194	1.47246152506869
ERCC5	-1.15742497586675	7.5322782510661	-4.62333722467252	8.54452411748553e-06	5.8082253411822e-05	3.33427377416887
BIRC6	-1.15876934791241	8.56422499869274	-5.20330752184528	6.87928830610611e-07	1.17741665239124e-05	5.69647489605076
ARHGAP20	-1.15897256327676	7.71869311295449	-3.39217481751511	0.000903402784616074	0.00233389979189639	-0.96880433856292
IARS	-1.15960499538863	9.78000193518302	-4.38277871513824	2.29403620989879e-05	0.000117822304927201	2.41346030295811
FAM20B	-1.16006087114166	7.53828916559093	-5.25007017923926	5.56965467169082e-07	1.04357740164312e-05	5.89516805078414
GLUD2	-1.16053509913157	7.07896372616384	-4.55400384372582	1.13990331736389e-05	7.05714734505682e-05	3.06517207739348
MBTPS1	-1.16092063034238	9.21333808675222	-6.00755289459952	1.56453195797501e-08	2.14220529630425e-06	9.26741757910534
GOLGA5	-1.1609435466056	8.63270206499446	-4.94381249996321	2.17379098352039e-06	2.31499450039863e-05	4.61567870811315
XAF1	-1.16198152451475	8.79259731157957	-3.35117849754004	0.00103654446624098	0.00261832963285835	-1.09350505461653
ZNF136	-1.16213016453458	6.62660852168145	-5.52271585617432	1.58979469415976e-07	5.38283746989962e-06	7.07646968880295
CDK5RAP3	-1.16260892556744	9.55475892706018	-5.43355163470738	2.40551106352612e-07	6.77684280334115e-06	6.68593170016233
NNT	-1.16469128071204	7.67062855972139	-4.42176583876173	1.95941939570962e-05	0.000104511629057077	2.56022089219277
LARP7	-1.16555175173093	7.79484526986404	-4.79100864139909	4.20598111245087e-06	3.57723717823466e-05	3.99712368551964
ZFAND5	-1.16778382702647	10.8635053059016	-5.39866869075031	2.82555533632689e-07	7.38080073178889e-06	6.53424603305986
JAZF1	-1.16881263925223	9.61878187597211	-3.81027776902382	0.00020775205687201	0.000689188133286806	0.374442233932005
TOPORS	-1.16914971979438	7.22093951976166	-4.17977251136835	5.13410766733232e-05	0.00022089427325608	1.66519553039052
AQR	-1.16921995977006	7.99875171658013	-5.69349683910722	7.11388852058873e-08	3.54018597877685e-06	7.8355172699154
VNN 1	-1.16997268092022	7.6750111919507	-2.17555499995018	0.0312795849605539	0.0499927691904184	-4.09444804008013
EHF	-1.16999753488433	10.5209075857267	-3.65516980701784	0.000363517548573939	0.00109017233854669	-0.138828307887565
TEAD1	-1.17027109637584	9.85791210586907	-4.03928113757057	8.8286420556713e-05	0.000341206203516329	1.1633694305342
MTUS1	-1.17077686485872	9.53973220593979	-4.52088480614616	1.30683786936265e-05	7.75021411340246e-05	2.93767776924214
PAFAH1B1	-1.17127413565024	9.20992066011703	-5.35380420726845	3.4722124503655e-07	8.10182905085283e-06	6.34007928178023
CWC22	-1.17198683246839	6.80889192726564	-4.31735428911622	2.98252447076046e-05	0.000144207430755434	2.16937511425388
ANKRD10	-1.17228669357373	9.27148014274573	-4.29175733498855	3.30265454442184e-05	0.000156587045751507	2.07463270412807
CBX3	-1.17468522417911	10.618168031027	-4.95678170684895	2.05411780552808e-06	2.25103850983992e-05	4.66879937691013
PYGL	-1.17471683470299	7.88808892726433	-4.37675859861747	2.35037395984215e-05	0.000119752743919516	2.39088527174648
ZMAT1	-1.17506827449148	5.93426935968549	-3.30997384663387	0.00118868819996397	0.00293928457462811	-1.21754596886204
ZNF117	-1.17547937178119	6.50622084236156	-3.95967902095229	0.000119344071642981	0.00043697535488438	0.884999830265237
GPBP1	-1.17596820907968	9.3312580921065	-4.70964022469884	5.94482810912546e-06	4.49469406794316e-05	3.67334201144088
TUBE1	-1.17607902718819	6.38279024550129	-3.52599505382264	0.000571951157633748	0.00158648963137055	-0.552917220480793
USP16	-1.17633192334055	8.49662318446422	-4.75356199758513	4.93436406270405e-06	3.98200623194899e-05	3.8476258919651
ETF1	-1.17654159068187	9.14525281108136	-5.83066040772129	3.69196289360649e-08	2.72200341149922e-06	8.45530297893736
MFN1	-1.17689022504395	7.84054044855388	-4.87554143084213	2.92414985076291e-06	2.84425504609726e-05	4.33763878961164
SMAD5	-1.1774946533944	9.12081717148668	-4.51368250526381	1.34614268704903e-05	7.93797344090434e-05	2.91004244813882
ADAM10	-1.1776816946817	10.3604727207193	-5.3273100187958	3.91968218672372e-07	8.61362258317064e-06	6.22590817894318
SELENOF	-1.17801701898019	10.1741535238512	-4.58311344500939	1.01032979725478e-05	6.48234257146991e-05	3.17779363381178
C2CD5	-1.1780994250073	8.85245915896033	-4.16454242864379	5.44822086288921e-05	0.000231372978703475	1.61015313509571
XRCC5	-1.17827815568378	10.4255323361117	-4.49541868446301	1.45099016884576e-05	8.373940483473e-05	2.8401094306429
USP24	-1.17837221970293	7.38520760278986	-5.20816240651507	6.73046331110996e-07	1.16636401747469e-05	5.71704848347339
NOSTRIN	-1.17850621559623	7.05312198992147	-3.05112022333504	0.00273161779956929	0.00595545632592883	-1.96663742938178
DNTTIP2	-1.17940548651617	8.83403873733734	-4.65654842782433	7.43507867227386e-06	5.24441908802196e-05	3.4642194849499
PIK3C2A	-1.1797737360736	8.76020524103217	-4.62833252516877	8.36798500351652e-06	5.71189938347388e-05	3.3537759308145
SNX14	-1.18210368725469	8.0959928985538	-4.59568749524761	9.58867169542436e-06	6.24839743405936e-05	3.22660289491247
SACM1L	-1.18268454112535	9.07080683545098	-4.4920143970128	1.47138479176462e-05	8.4602928035935e-05	2.82709737528384
PTPN13	-1.18407639150666	7.01229272439996	-4.5891829433973	9.85164403922323e-06	6.37008223812773e-05	3.2013417247173
PNPT1	-1.18434311799765	7.91625461871287	-4.78567102453709	4.30304475824928e-06	3.62550968651339e-05	3.97576360225465
MED6	-1.18452975588634	7.24150504332666	-5.40281961912345	2.77204601519608e-07	7.31773164181e-06	6.5522632350788
ZSCAN29	-1.18457216476999	7.13332221914762	-5.1635561025495	8.224558624364e-07	1.30464203914276e-05	5.52849962181718
CD44	-1.18470677797149	10.2848218943718	-4.23396562936797	4.15121039946924e-05	0.000187610016602781	1.86230286882456
IQGAP1	-1.18573923781743	10.0193333946152	-4.33377091657457	2.79313311682139e-05	0.000137125447736779	2.23036231747854
FAM76B	-1.18608885490936	7.72061777364535	-3.78302907628574	0.000229482061135992	0.000747618944878132	0.283022529215152
UHRF2	-1.1874758974707	8.80848326354554	-5.02840267026212	1.49998406795807e-06	1.84864505309174e-05	4.96387205291233
USP25	-1.18931398198664	8.3416933785153	-5.35967820425932	3.37997382340391e-07	8.0338228860101e-06	6.36544163767959
HMGCR	-1.18933266072461	9.07976523125838	-3.24060176316539	0.00149279852382778	0.00356668640592409	-1.42342992656793
LGR4	-1.18947089845833	7.15529109992449	-3.68761636806891	0.000323810687412727	0.00099400866350396	-0.0328948406928937
KTN1	-1.19009944256507	10.3396103844753	-5.01284460540058	1.60639087527473e-06	1.93201064728988e-05	4.89952770308306
ABI1	-1.19011175563777	8.29892663251727	-5.02955871335717	1.49235684370266e-06	1.84655077185056e-05	4.9686585927131
NT5C2	-1.19014508138266	8.38884744389819	-5.2041880401745	6.85206043197773e-07	1.17537089554379e-05	5.7002053325847
EIF2A	-1.19074897144359	9.62119779534381	-5.35551886123066	3.44503661300928e-07	8.09700737548002e-06	6.34748084464144
DMXL1	-1.19265942497155	7.27010237139869	-4.50335741722975	1.40448338368693e-05	8.19281973817375e-05	2.87048153553922
RDH10	-1.19328589055036	8.27952704168505	-3.24924341943184	0.00145130947461158	0.00348023788561591	-1.39798592724898
ABCA5	-1.19430345951191	7.12893295518565	-3.59858827586668	0.000443983166962031	0.00128771654104909	-0.321720691815832
DOCK1	-1.19480008098736	7.94561590400513	-5.22905842586635	6.12491868933567e-07	1.1044492833542e-05	5.80574456159635
ARRDC4	-1.19751645130704	8.23832358094071	-4.55247859552279	1.14711714193915e-05	7.07578197453557e-05	3.05928553816978
ENTPD5	-1.19791378310826	7.69355779701206	-5.11578158281972	1.01824591994959e-06	1.45664112084637e-05	5.32776072972738
FAP	-1.19910809440759	8.19339517368513	-3.30174495733302	0.00122146972170344	0.00300543300403334	-1.24216187033476
SUPT20H	-1.19947488240751	7.99472094310146	-5.7892830461077	4.50388154410038e-08	2.98525305729596e-06	8.26740441076613
ERMP1	-1.20003357341623	8.59642284651063	-4.94342954809288	2.17742559497701e-06	2.31563413890301e-05	4.6141116332943
CD164	-1.20041923668145	10.6111231683087	-6.01999945878636	1.47204262658556e-08	2.11550110030238e-06	9.3250878480143
UTP20	-1.20075057487491	7.38914645032009	-6.01781920550742	1.48784674999395e-08	2.11550110030238e-06	9.31498086809377
BIVM	-1.20097924107756	8.13608595144414	-4.78673598436037	4.28350701097753e-06	3.61602285615041e-05	3.98002401507329
DDX17	-1.20325026604549	12.3737363047545	-5.35761561945128	3.41208666560646e-07	8.0826235462845e-06	6.35653389909488
SGMS1	-1.20433257979542	6.18779959203683	-4.05128180682166	8.43337773281916e-05	0.000328568219095723	1.20571298410688
TMX3	-1.20437523606743	8.37279832481506	-4.26476165946547	3.67593467978447e-05	0.000170648830514585	1.97517645322906
RAD50	-1.20447365162015	7.56525103174222	-5.20456393680357	6.84046874184184e-07	1.17537089554379e-05	5.70179799754958
ARHGAP12	-1.20548558307148	6.95204129503851	-4.37747953420622	2.34355777848417e-05	0.00011952816176796	2.39358750562751
CTNNAL1	-1.20576181081572	8.91007313198491	-4.94540180445649	2.1587696660254e-06	2.30910924985703e-05	4.62218318660588
STX16	-1.20620302954953	9.07370615582506	-4.68046298040349	6.72382201720443e-06	4.89076604403778e-05	3.55820534655285
PCMTD2	-1.20633734995641	8.52544875560057	-3.95015178958772	0.000123693414807913	0.000450385724285971	0.851975971115984
SPARCL1	-1.20647739358344	11.354768590492	-4.05770752754496	8.22874152931377e-05	0.000322219105767597	1.22842608623442
PLEKHA1	-1.20662307930212	9.60025554311891	-4.97460183123415	1.90006381383663e-06	2.15421247683388e-05	4.74194532032718
FZD6	-1.20701415538161	8.2638998182568	-3.55576130078604	0.000515764922228705	0.0014562499277067	-0.458588676626855
THUMPD1	-1.20702324320123	8.99884643482569	-3.87780645405634	0.000162007816359766	0.00056323029906325	0.603271059262388
SLC35F5	-1.20729388907101	8.31737528197566	-4.16496496518863	5.43926325601277e-05	0.000231150137005181	1.61167811843952
FAM107B	-1.21073368292645	8.7651695955382	-4.81077534581833	3.8646594885288e-06	3.39349240500837e-05	4.07637254928661
SRSF5	-1.210985061616	10.6374369691273	-4.08517051818395	7.40639264193266e-05	0.000296255705677306	1.3258165089966
DIXDC1	-1.21119407544981	7.87688146592214	-5.15922988667987	8.38556891800362e-07	1.31649137748403e-05	5.5102703582711
MAPK6	-1.21147519664648	9.73053858715082	-5.0348908546352	1.45766207214637e-06	1.82354110631966e-05	4.99074576605807
KLHL8	-1.21184472421883	7.70476821912357	-5.26993558676742	5.08997318285746e-07	9.86330728746562e-06	5.97992958219436
PRPF39	-1.21286537150329	7.34365418863447	-3.33960041722405	0.00107734545069507	0.00270312612075325	-1.12849060067884
DMXL2	-1.21338106638098	7.44538075414081	-4.05120936745131	8.43571214195198e-05	0.000328568219095723	1.20545709187551
RANBP2	-1.21400818455671	9.38779655196738	-4.9693546654161	1.94422018254813e-06	2.1837882615447e-05	4.72038860667201
FNDC3A	-1.2140890871508	8.87788840260281	-4.58944182003408	9.84104616037614e-06	6.36653349731499e-05	3.2023466040675
NCOA7	-1.21505144019913	8.41344203405011	-2.70086247727177	0.00777657035223636	0.0146789981198099	-2.89493244528603
DHX36	-1.21555044221099	9.30812318309821	-3.85841794692029	0.000174053933365697	0.000598926266152052	0.537241301828074
DOCK7	-1.21628225621815	8.03498384679193	-4.53765808540402	1.21954459623528e-05	7.40971397310753e-05	3.00216250967362
ODR4	-1.21653790903399	7.5305174882006	-5.57787718139491	1.22803827063037e-07	4.63677480365286e-06	7.32007217203992
GBP2	-1.21656405770209	8.29112166437633	-3.28263656695362	0.00130087521513262	0.00316271320596146	-1.2991216771241
MEIS1	-1.21750165635904	9.87370749248477	-4.4061171581494	2.08766144927535e-05	0.000109387139015857	2.50119736941551
CAPN7	-1.21822645569637	7.29328361056721	-4.86011910675676	3.12559824872488e-06	2.96159347369673e-05	4.27520310806693
ZNF43	-1.21852254824092	6.59710461572327	-4.41220865327731	2.03680916894508e-05	0.000107417741406813	2.52415464499823
PRKX	-1.21913944088941	8.28316108226609	-3.05448594711305	0.00270308213614905	0.00590159513166588	-1.95723588816183
MYO5C	-1.21980423235316	9.18283781596555	-4.43029756900592	1.89273092569044e-05	0.000102004443486604	2.5924664695059
MYSM1	-1.22259154947117	7.58685897661967	-3.84164325664057	0.00018515858056127	0.000629660456821351	0.480326995557125
SLC35A5	-1.22325263584719	7.38529409651215	-4.97034709223225	1.93579292998342e-06	2.18083000972816e-05	4.72446455262873
EXOC1	-1.22352460794927	8.79963236761341	-4.85662928017186	3.17301571472632e-06	2.99286720707721e-05	4.26109410298914
ADAMTS1	-1.22404947925114	8.58870826390935	-2.85605897966076	0.00494811020035773	0.00992969127016546	-2.49595786138625
ENDOD1	-1.22423569818815	7.67817463147563	-4.95194612602999	2.09797071495481e-06	2.27775133775431e-05	4.64898205885306
DEPTOR	-1.22452227458236	8.71660450384332	-4.01106667804572	9.82880272734798e-05	0.000371674907383174	1.06420462635826
GDAP2	-1.224986935735	6.69428974166232	-3.68475623865982	0.000327138737292747	0.0010017568608178	-0.0422635022265476
WSB1	-1.2250386100935	10.5400116927135	-3.97793355543468	0.000111414466896556	0.000412793415858189	0.948450395421506
DLD	-1.22516364479019	9.11140132172463	-4.11283169484128	6.65785766145029e-05	0.000272347033689004	1.42442644655532
ZNF770	-1.22553467257449	7.86603761033475	-4.94670168697656	2.1465587712749e-06	2.30371423687211e-05	4.62750423354566
C12orf4	-1.22754158805645	7.10469430928921	-5.45820691412418	2.146070246044e-07	6.35155231964565e-06	6.79351867521339
DDX52	-1.22852742034504	8.30416770647433	-3.77015390375816	0.000240484039927438	0.000778091700206666	0.240010429002053
SLC16A7	-1.22882914154004	6.26077685286983	-4.08414201392163	7.43572074465554e-05	0.000297237986777055	1.32215995476066
U2SURP	-1.22951382288216	8.85809111503096	-4.35014279720877	2.61579710425477e-05	0.000130007307215853	2.2913570482695
C9orf72	-1.22959140877046	7.12126061004479	-3.51935934868155	0.000585238669960748	0.00161902172018449	-0.573855874560349
ZNF138	-1.23183307359663	5.85847050012979	-4.50533610635416	1.393117458256e-05	8.14767263127576e-05	2.87805777877557
SEPT2	-1.23193026642977	11.0593506980341	-5.30508178970027	4.33808147405577e-07	8.99355059701241e-06	6.13040411667281
PIBF1	-1.23466590199904	6.91023453950597	-4.30139566933672	3.17841915319632e-05	0.000151445899230693	2.1102571489842
NKTR	-1.23523965588579	9.59284966934839	-3.40988817764289	0.000850984907776128	0.00222197651946575	-0.914529456187485
MYOF	-1.2353497550827	10.4835971543531	-4.64307530542112	7.86726463598343e-06	5.45195313483612e-05	3.41142207002586
MED17	-1.23632576429582	8.14570083618734	-4.84247784646431	3.3725444154766e-06	3.1183505467249e-05	4.20395411407763
VEZF1	-1.23633072429363	8.81041417117115	-5.11222314434996	1.03452029327114e-06	1.46680494544127e-05	5.312858995082
MGA	-1.23641969118322	7.8499026443476	-5.23782127636505	5.88708433531505e-07	1.07824263001594e-05	5.8430094756119
SEC24D	-1.23674957719696	7.78845592221162	-4.31128229431922	3.05565190165107e-05	0.000146888204840171	2.14686217251969
SPART	-1.23745056300312	7.71408447482921	-4.53696581044171	1.22303338455357e-05	7.41918012246223e-05	2.99949759653476
ACTR2	-1.2380301326065	9.88583895617641	-4.71507054977485	5.80981845924671e-06	4.43025324370955e-05	3.69482723692017
PPFIBP1	-1.23827045550558	7.13234718552229	-4.74206169622775	5.18158859755642e-06	4.08624012187044e-05	3.80188066185926
VPS41	-1.23846327208865	8.35384225494062	-5.61275054139321	1.04229449743713e-07	4.23028971923995e-06	7.47485528412649
ASNS	-1.24066262173623	7.45150086649846	-4.62105625965744	8.62632720904744e-06	5.8392190431728e-05	3.32537373134505
KDELC2	-1.24111925032761	7.91765337942112	-4.52368433694741	1.29186076335047e-05	7.68700339605868e-05	2.94842834785738
TTC8	-1.24118052157271	7.69840876405592	-3.67500570135592	0.00033872928979515	0.00103023642206909	-0.0741578152588378
PSME4	-1.24152218091102	8.61629383202008	-4.9905064844271	1.77208954971283e-06	2.05150297138273e-05	4.80738120898915
TCN1	-1.24217433700469	7.48266244084669	-2.46722388884214	0.0148319530148346	0.0258506272995998	-3.45762662163153
ABAT	-1.24251036578293	7.32906871922028	-3.85692906792101	0.000175013359125849	0.000601729154168896	0.532181701630734
CAST	-1.24453140734692	9.52201981345042	-4.8041384199915	3.97615611278507e-06	3.45728577566657e-05	4.04973803982018
RBM39	-1.24484161908402	10.5382360915301	-4.93012134852202	2.30746394938018e-06	2.41199671218768e-05	4.559705382848
MALAT1	-1.24552395415508	12.025110566625	-3.19063670214758	0.0017551470671123	0.00408845250630384	-1.56940568448629
ATP6V1A	-1.24575863445497	10.3265604185608	-5.53832822082088	1.47798767751802e-07	5.18850324316103e-06	7.14526320456224
ZNF514	-1.24579932611438	6.94998320442478	-4.36159307863514	2.49825681052714e-05	0.000125264707682769	2.33411880363151
DNAJA1	-1.24615000809923	10.3865475521936	-4.63661384015313	8.08305045364788e-06	5.56686756338e-05	3.38614060045725
ZC3H7A	-1.24648744784309	7.36063326695134	-5.55023010226313	1.39795264948604e-07	5.01973775579137e-06	7.19778865344637
DCDC2	-1.24741291191042	7.47433150129659	-3.67365698362058	0.000340362768259971	0.00103408204999399	-0.0785640768384104
BBOF1	-1.24819239136364	7.199764695808	-4.87785889787934	2.89498829309008e-06	2.82914150054136e-05	4.3470327541572
HECTD1	-1.24842299023073	10.0372289330995	-5.23605809182597	5.93420458750496e-07	1.08099691754842e-05	5.83550804780972
ENPEP	-1.24844745036638	7.71439513527725	-2.98889620025651	0.00331188240559851	0.0070564389148012	-2.13881908011546
DNM1L	-1.24957254512063	8.82595226520482	-4.65074687650652	7.61828944252943e-06	5.338168791457e-05	3.44147128427304
ACSL4	-1.24966539162032	7.14908756632769	-3.48575559896826	0.000657105432475151	0.00178533224785006	-0.679386742234193
TLR5	-1.24999599544274	6.78291816496766	-4.59970413609881	9.42968184326782e-06	6.16765542084604e-05	3.24221497645788
PAPSS1	-1.25070131289561	11.8368147379002	-3.59586499951151	0.000448251487743789	0.00129828301657081	-0.330464097763583
KIAA0232	-1.25084595216404	8.78004470181465	-4.89727554203683	2.66149383291056e-06	2.67277259498069e-05	4.42586128948223
TIA1	-1.25092075497336	9.45306855350317	-4.36971683968082	2.41796160071323e-05	0.000122108681407558	2.36450868166198
PRKAB2	-1.25306338423561	7.48635602573208	-4.9450834154362	2.16177082779844e-06	2.30910924985703e-05	4.62088001382305
NAPG	-1.25306619744286	7.22702089588532	-4.76910753860879	4.61825891917191e-06	3.80327205108275e-05	3.90958718126846
BBS2	-1.25333700025985	7.65406929952971	-4.62613018766984	8.4453792362396e-06	5.74710132624497e-05	3.34517590319207
NPHP3	-1.25350904360607	7.76487189755572	-4.06718741566055	7.93548152546249e-05	0.000312602275710599	1.26198614184827
MDM1	-1.2549771887269	6.41485542608599	-3.7197384582884	0.000288568188788778	0.000904770919050873	0.0727313152275073
PPWD1	-1.25521393296809	7.22460037903994	-3.83062353996821	0.000192816388509307	0.000650945294164112	0.443046789319498
RBM25	-1.2563045457977	9.90748803125119	-4.57862664553109	1.02933075203013e-05	6.57042068150381e-05	3.16040060789055
SYNE2	-1.25675267890297	8.78315570449417	-4.0622339877507	8.087446986047e-05	0.000317384533688648	1.24444272414088
MTR	-1.25917848910951	8.36614287118868	-4.40127273832737	2.12897303942634e-05	0.000110759933491658	2.48295691063884
ZNF431	-1.25960070272057	6.53127901931997	-3.68084152006365	0.000331746388615513	0.00101238305220409	-0.0550769627755496
KIF5B	-1.25983011705348	10.1274982367511	-5.77836664053836	4.7457582645203e-08	3.0480488647383e-06	8.21796512774899
HERC4	-1.26002249403565	7.62619626626047	-4.45533782513554	1.70938290541568e-05	9.45357789679509e-05	2.68737266189231
ROCK1	-1.26085843956693	9.21871447228399	-5.3461768733072	3.59565511925511e-07	8.34299120780608e-06	6.30717331229457
ATL3	-1.2609818460568	9.4016616365669	-5.43470411983542	2.39272905639912e-07	6.77684280334115e-06	6.69095383178459
XPO1	-1.2627395662145	10.2811492985477	-4.90861778960464	2.53366257070136e-06	2.58342353772004e-05	4.47200984910523
KDM6A	-1.26277011049284	7.38037445682519	-5.58614793542528	1.18125547577679e-07	4.53520228003688e-06	7.35672727596499
CEP95	-1.26315730215926	7.23948853145636	-4.8888569560648	2.76039724753796e-06	2.74224924548472e-05	4.39165635648363
TBC1D8	-1.26444000854302	8.38195483972984	-5.08600817914452	1.16246254149215e-06	1.56417745863846e-05	5.20329347775286
PPP2R5E	-1.26640306863925	8.69520760022834	-4.84869653608744	3.28340937789922e-06	3.05993125270189e-05	4.22904925092574
CAPN2	-1.26662248816328	10.73695219197	-4.9981770407644	1.71340157622823e-06	2.00837099151493e-05	4.83899108354943
VIRMA	-1.26795837272022	7.79572712763988	-5.47459847376126	1.9889300805658e-07	6.11061694014505e-06	6.86521673520297
EIF2AK4	-1.26810469462044	6.7933305298341	-5.3551635553832	3.4506508157142e-07	8.09700737548002e-06	6.34594698749205
EIF2AK3	-1.27008392725119	8.22220295379016	-4.42203336291705	1.95729435898108e-05	0.000104444915258691	2.56123129342822
RASSF6	-1.27162428722453	6.25798570906767	-3.74958803505879	0.000259101539925271	0.000826313075881464	0.171552144199005
PRKD3	-1.27219623396245	8.01229448000815	-4.88047060704595	2.86246215485951e-06	2.80395270829792e-05	4.35762317661416
ZMYND11	-1.2735809537632	9.7644541608827	-5.42101149310731	2.54897347000888e-07	6.96551383253628e-06	6.63133002492537
LRIG3	-1.27392792936552	6.15951101475977	-4.03066857524888	9.12315079399856e-05	0.000350642370435443	1.13304122519379
ALS2	-1.27434777641816	7.02036247026589	-5.98330221794588	1.7614146348582e-08	2.19352442355207e-06	9.15525048123911
RNF19A	-1.27548537966499	9.06808215514327	-4.42959393150559	1.89814718977081e-05	0.000102119663145701	2.58980532834147
EMC2	-1.27562218931832	8.24442148601936	-4.09046657905819	7.25711624927327e-05	0.000291313364903173	1.34465649399011
SREK1	-1.27624680440072	9.477469056163	-5.08141567130864	1.18640716902482e-06	1.58441943473197e-05	5.18413821589463
MSANTD2	-1.27656200583903	7.71737539507881	-5.20887412474154	6.70891105555913e-07	1.16534531032848e-05	5.72006560608256
PJA2	-1.27857472926344	8.54031625347355	-5.10147299211161	1.08523756177946e-06	1.50748754246074e-05	5.26788278641906
ZNF700	-1.28036197880385	6.38987461354035	-4.83181007693961	3.53094095218649e-06	3.20899962374522e-05	4.16095764407757
PDZD2	-1.28067572156144	7.33862506013885	-3.28611219874944	0.00128608290607353	0.00313347536364414	-1.2887821725869
TPR	-1.28140925400486	9.30190835769913	-3.92348164296052	0.000136686368316765	0.000489335979360248	0.759865646203282
DYNLT3	-1.28231376755896	10.3714430686731	-4.81049370163066	3.86932878720012e-06	3.39519976679673e-05	4.07524176203941
BTAF1	-1.28422613727222	7.8161740311858	-3.9675050223828	0.000115880795894859	0.000426173174985224	0.912173837856693
TCIM	-1.28594789558698	8.52050298433445	-2.90070240646018	0.00432996611655603	0.0088521500414356	-2.37752847325522
RPS6KA5	-1.28610776532948	8.71869764951161	-4.21590049874069	4.45686909615766e-05	0.000197765630121526	1.79638145379586
[truncated: 243 more rows]
