# Supplementary material for: Transcriptome meta-analysis reveals differences of immune profile between eutopic endometrium from stage I-II and III-IV endometriosis independently of hormonal milieu
Source: Sci Rep. 2020 Jan 15;10:313. doi: 10.1038/s41598-019-57207-y (PMC6962450; doi:10.1038/s41598-019-57207-y)
Supplement: Supplementary file 6 — Dataset 2D. [file 41598_2019_57207_MOESM6_ESM.xlsx]

## Sheet: DEG stage III-IV endometriosis - proliferative phase
Differently expressed genes in eutopic endometrium from stage III-IV endometriosis and healthy controls during proliferative phase.
	logFC	AveExpr	t	P.Value	adj.P.Val	B
FOS	3.73242873245819	9.18545479034365	7.43898280774757	9.55219626202194e-12	9.45043071498457e-10	16.3527928134837
FOSB	3.15437749322796	8.07682981452442	6.91342334682201	1.57399423704264e-10	6.78614816385857e-09	13.6447780448785
EGR1	2.53161445597053	10.6572959230423	6.93240733420128	1.4246964470863e-10	6.33989918953402e-09	13.7410099007824
JUNB	2.17529381536629	9.27244378669665	9.03555703276591	1.243055330655e-15	1.93605867749516e-12	25.0187251218467
MUC5B	1.97474710536348	7.09359395124233	4.66718067106122	7.11030998102061e-06	2.58972412638167e-05	3.365393090109
ZFP36	1.87871544711563	10.289483694174	7.24000621285815	2.78765597487554e-11	1.8877279047255e-09	15.3171806211412
BPIFB1	1.70974617395099	6.43638253313774	3.86407856933786	0.000170451700665316	0.000401935690819424	0.37449314524925
GPX3	1.68825051640172	10.3382670475897	3.96710772238491	0.000116054281898357	0.000286060603848374	0.733678213740008
DUSP1	1.65343768085496	10.8235414736808	5.65062230073629	8.71678569553038e-08	7.44421862688886e-07	7.5642386324523
LCN2	1.59967718821908	8.30279348561904	4.4831908001244	1.52554005825317e-05	4.95005966818605e-05	2.64266444307873
TFF3	1.56079072526296	7.64972202403725	4.35574639411038	2.55762545249596e-05	7.67903931038547e-05	2.15472370966428
LTF	1.54282389044244	6.47324058247098	4.61615121864975	8.80480891602303e-06	3.11670224697861e-05	3.16281504878433
IER2	1.5400127336657	11.2100368890747	7.92584383742618	6.63267754924775e-13	1.40073156379029e-10	18.9341610359101
EPHX1	1.52554170486864	10.09411509369	7.80289582716477	1.30849914269272e-12	2.35495268013047e-10	18.2763513440056
SOCS3	1.48355767187131	8.0209955683891	4.95432064158795	2.07632432829311e-06	9.28940794633111e-06	4.53482217739531
CFD	1.47582537229641	8.44720437397261	4.28303217545835	3.41912952036369e-05	9.84248500640998e-05	1.88108798351728
IER3	1.43269064333229	9.98994198884725	4.87652655128989	2.91171906813381e-06	1.23150100437703e-05	4.21312635243844
SCGB3A1	1.40600141264929	6.98272688644928	5.56871564658054	1.28197573562659e-07	1.01612071666077e-06	7.19459396061166
APOD	1.33120299816101	9.69281114999168	5.68378215262221	7.44965651472588e-08	6.61130485566129e-07	7.71483978635246
UBXN6	1.32162256907787	7.0838485502828	7.26416469228515	2.4492986882518e-11	1.71870824265642e-09	15.4422709333201
LEFTY1	1.3206242941547	8.00609314535811	4.21525194695961	4.46823414034895e-05	0.00012383051020629	1.62918768009031
MTSS1L	1.31372454504664	7.6118755879728	6.78428588135071	3.09016907583134e-10	1.09696600241762e-08	12.9935462515224
SOD3	1.30414350354113	7.46650825245875	6.69979120834762	4.78951777893147e-10	1.52238243687465e-08	12.570711971225
GNLY	1.30276599056404	11.1464917945587	4.30702453323679	3.10795376700253e-05	9.06486515375739e-05	1.97098853670546
CTSW	1.28869893557292	8.68666272748811	4.8257119166705	3.62470132466519e-06	1.46255759408447e-05	4.00492748048923
CD74	1.24826017155543	11.0639458834453	7.00697843560413	9.62052306900284e-11	5.03662678318384e-09	14.1202230770517
PAEP	1.22333832284911	10.7509965210821	2.24075697274904	0.0266283464130303	0.0366172824529695	-4.20060345812433
TRAPPC1	1.21776910272226	9.641507323963	6.62850125004678	6.91803565641129e-10	2.00111158724634e-08	12.2160264171205
JUN	1.21055543063146	11.1512810838401	6.85637396647861	2.121994899539e-10	8.34071181332994e-09	13.3563493491178
CENPB	1.19545508905103	7.91524617514104	7.37258961535898	1.36733863120012e-11	1.14509928886362e-09	16.0059042680292
PTPRO	1.18599687474777	12.3607222349496	7.21981733074347	3.10557857262953e-11	2.03660573762968e-09	15.2127851237635
BANF1	1.17348397421241	10.8840925793955	7.94882347238076	5.8392429723733e-13	1.30240310489885e-10	19.0575258797815
FCGBP	1.16444476573539	7.84230243890664	5.17155959850641	7.93458649140726e-07	4.24677610321883e-06	5.4516309720029
FKBP8	1.15183082556142	8.60992900259667	7.10699663759789	5.66536236344843e-11	3.28327511853802e-09	14.6317944873936
AQP3	1.14863393203914	9.31754519147222	4.22752180340302	4.25785737963401e-05	0.000118421658371071	1.67455933936199
CXCL2	1.13862395887701	6.18448322470626	3.25597899054976	0.00141971932637551	0.00257117773352309	-1.58634132654789
TGFB1	1.13263428565967	7.95588403587996	5.99736830291769	1.64443638726908e-08	2.11355127631423e-07	9.16519614216561
TYROBP	1.11922492974022	8.95503020467657	4.20272249836297	4.69332733726333e-05	0.000129263613223477	1.58296079011168
ZNF580	1.10716645722247	9.11119926656225	6.35119206710276	2.8392510494521e-09	5.6154076311386e-08	10.8551399325102
NR4A1	1.10661847074201	8.17841732922134	4.40162259297205	2.12596343323148e-05	6.58287882158654e-05	2.32915264903621
BTG2	1.10504894042204	10.1051410314152	5.85375637451962	3.30309732016281e-08	3.55798687748877e-07	8.49521081588607
RHOB	1.10480000535469	10.9689746991175	5.61413262953957	1.03552967957581e-07	8.52225878963979e-07	7.39914547126632
IRX3	1.1023049294483	8.81179039166957	3.8962665391226	0.000151278662307039	0.000360979445843213	0.485897824966464
DUOX1	1.10206868359791	7.73650514652758	3.47222209559891	0.000688328097846688	0.00135769639056035	-0.921059029177832
EFHD1	1.08884147144507	8.72245345989714	5.66923145590193	7.98177725079189e-08	6.97915400314856e-07	7.64868838341572
PDZK1IP1	1.08690979700302	7.38541183035887	3.64485305500754	0.000377078320777839	0.000801774040425234	-0.364316896779556
CREB3L1	1.08559302698497	9.83539988133879	4.87818419671039	2.89091757541586e-06	1.22436549930937e-05	4.21994393172517
NKG7	1.08412069787126	9.12790139728324	3.71483661180448	0.000293700673323665	0.000645074984948504	-0.132282616635829
SLC4A2	1.0823619516535	7.9627698484654	7.34963052025184	1.54743357475611e-11	1.23596297060648e-09	15.886255097286
JOSD2	1.08095694853762	7.70849855920004	6.4105726347456	2.10372135405117e-09	4.52717928695641e-08	11.1439608038049
VPS51	1.05840396079526	10.3273642172169	6.71587172709146	4.40716573674266e-10	1.4189479348789e-08	12.6509801201979
RASD1	1.05089949908277	10.7187549455596	5.7920044086538	4.44549027566711e-08	4.43629390178325e-07	8.21009298937477
ISYNA1	1.04746943440605	8.03287403555954	6.19595457939189	6.17581184712476e-09	9.878127806826e-08	10.1070202705816
ELN	1.04694735328462	8.31721589567852	4.92514956397996	2.35795310011982e-06	1.03633494276871e-05	4.41377714204875
SLC30A2	1.04526095813257	8.66448641657195	4.28645909954503	3.372919700379e-05	9.73060045753887e-05	1.89390542439268
COCH	1.04267569788485	8.50069204093963	5.19320973519667	7.19916957345683e-07	3.93946652987581e-06	5.54445768695999
SLPI	1.03475004093113	11.9452993221899	4.29226153943428	3.29604151519424e-05	9.53533254685865e-05	1.91562561803648
EMP3	1.02420846500654	10.0790634446233	5.38323189556076	3.03354011216166e-07	1.95835435143655e-06	6.37016845294433
BTBD2	1.0231990744216	8.32990055649358	6.82995150432904	2.4359478747518e-10	9.30859100682232e-09	13.2231543135017
TPSB2	1.0162565776737	7.0448754186199	3.77213919234007	0.000238755571402137	0.000536983215227657	0.060385749899889
MT1M	1.01582761714429	7.61914378742373	2.68646199324413	0.00810216752301236	0.0123595748453396	-3.15969655307278
GPRC5C	1.01008681714715	8.40062679734482	6.16517834655299	7.19594536819128e-09	1.11797355720279e-07	9.95992332324551
FXYD1	1.00751207958157	8.11779402614447	4.5770409512602	1.0361280725614e-05	3.56240501769178e-05	3.00865388516918
SERPINA3	1.00694956085829	8.05439608250845	4.18757111301112	4.98005636601969e-05	0.00013607785596624	1.52720202427676
KRR1	-1.00240683070376	7.52968773989417	-7.46071840530975	8.49152909521331e-12	8.67249610871786e-10	16.4666387512185
MIR302B	-1.00341098434884	6.26495288021741	-5.54377170842687	1.440841678609e-07	1.11094599724432e-06	7.08269371549475
ECT2	-1.00432145588554	6.62278476117329	-5.05349302574229	1.34265390512741e-06	6.54261543132092e-06	4.95002454032124
PMAIP1	-1.00462743106511	6.95911716741606	-4.46193988923391	1.66396743170414e-05	5.33531502805804e-05	2.56057196102063
NETO2	-1.00749415024717	6.84153276151867	-6.37256044913848	2.54926742290554e-09	5.24550465476742e-08	10.9589071095388
THAP9-AS1	-1.00757999600886	7.66461001576222	-5.25836717942041	5.36417947164817e-07	3.08861720040371e-06	5.82538346069099
CEP83	-1.00810281060086	6.77146086088366	-5.66326404903345	8.2106066473919e-08	7.11583979566016e-07	7.62158916558536
PAPSS1	-1.00835809644613	11.8368147379002	-5.00198570241712	1.68496707739906e-06	7.87202466606383e-06	4.73367279937396
DPY19L1	-1.01015125530624	8.14673860205943	-5.91106682240024	2.50336971107219e-08	2.87820149156373e-07	8.76143159435118
INPP5F	-1.01167294854614	7.84405993646716	-6.12816382063388	8.64389781669425e-09	1.28217817614298e-07	9.78355562786801
LIAS	-1.01298634529231	6.24288981891845	-7.68151501377803	2.54950930393671e-12	3.73728069730016e-10	17.6307399945229
SH3BGR	-1.01424964544141	6.64531670094577	-6.94007763844109	1.36842193330979e-10	6.13328679461868e-09	13.7799270318857
CCNB2	-1.01433746290736	7.63943806592581	-5.17567304957221	7.78945039916429e-07	4.19431944570385e-06	5.46924773393072
FANCL	-1.01537562877	8.34281384225726	-6.04465590008426	1.30439356609951e-08	1.77625615667758e-07	9.38787336567398
ABAT	-1.01649008007588	7.32906871922028	-5.44405694801939	2.29142261392194e-07	1.58072207539731e-06	6.63855159550218
DCUN1D4	-1.01734288046961	7.2371520932282	-6.5191884844759	1.21128472296151e-09	2.98863517784166e-08	11.6759435529458
RHOU	-1.01865376454885	9.57922096902545	-5.22252727224466	6.30824452024417e-07	3.54696420226725e-06	5.67057168915429
B3GALNT1	-1.01916980344155	6.61527939421097	-5.64638426704035	8.89321666937013e-08	7.56895353144479e-07	7.54503011861454
SMAD9	-1.0195884684306	9.27169831747039	-4.63882449110298	8.00858823893627e-06	2.87239520602032e-05	3.2526242454109
DDX60L	-1.02006095324779	7.16866414240175	-6.04092094101682	1.32852744033304e-08	1.80124612693685e-07	9.3702487756181
CLSTN2	-1.0214354065485	6.44394988198803	-6.17622633207094	6.81198754279631e-09	1.06496066227405e-07	10.012680684174
PRMT3	-1.02348973944411	6.42922446344496	-6.20129865259137	6.01378183651858e-09	9.75581859795749e-08	10.1326042976022
TIGAR	-1.02581318286108	6.41650735618261	-5.79803896325601	4.31864259795143e-08	4.33255126976448e-07	8.23787530602665
GCNT2	-1.02698893614263	8.06021352465529	-5.86584885654704	3.11581490462734e-08	3.39362357619377e-07	8.55125508370347
PNMA2	-1.02699527318596	6.56017814245956	-5.5002023373798	1.76570645022438e-07	1.2888519255885e-06	6.88799997417247
EOGT	-1.02714145276425	6.41302834142036	-5.53273349672583	1.51714084263256e-07	1.15125303892824e-06	7.03327658463615
RCBTB1	-1.02778695820657	7.20517665458543	-5.26679475933454	5.16303887761345e-07	2.99355348604298e-06	5.86188849555917
YIPF5	-1.02809670455559	9.23379074482782	-6.78839437155485	3.02482513125164e-10	1.08614758315261e-08	13.0141729752544
ZNF397	-1.02868497604046	7.46705781012492	-6.85140828530767	2.1777805031841e-10	8.49247771295553e-09	13.3312984556878
HMMR	-1.02930437094789	6.83819711733635	-4.86449218527932	3.06714885472256e-06	1.28200854511382e-05	4.1636801141792
SLF1	-1.03009133291518	6.0578550078874	-6.43450011655779	1.86357170023658e-09	4.13169099376295e-08	11.2607475497766
BBS2	-1.03228945200251	7.65406929952971	-6.57399489945761	9.15220102305893e-10	2.44713357826855e-08	11.9461478241578
AURKA	-1.03277601984973	7.18320412120278	-6.46832047681859	1.56954104921182e-09	3.62100667749445e-08	11.4262134441253
PIP5K1B	-1.03432026977429	7.88733361503669	-4.68698964999436	6.54143087766116e-06	2.41571513739354e-05	3.44446585210895
FAM122B	-1.03498954091354	8.40762425378519	-6.84990201497892	2.1949867158178e-10	8.51067715605448e-09	13.3237013509584
PTER	-1.03517133748504	7.15097300834115	-7.35799071971157	1.47928814303214e-11	1.20203612915615e-09	15.9298050808589
RAI14	-1.03736319447728	9.16602052931895	-5.35799364698827	3.40617887600466e-07	2.14363475050816e-06	6.25938087619602
ME1	-1.03863091493515	6.94097233748411	-6.60166248998488	7.94127952122363e-10	2.21360945938359e-08	12.0829964021585
HMGB2	-1.03874250444353	10.2124711695207	-5.49050371530007	1.84722269953908e-07	1.33541509322633e-06	6.84479340676998
CCDC113	-1.03925416047098	6.34241096584817	-5.04273970560508	1.4080139553368e-06	6.80745410285052e-06	4.90473074377107
NAA15	-1.03994915109729	7.40395473358668	-7.54014547650188	5.51687618243856e-12	6.36484048455411e-10	16.8838216555956
ERI2	-1.04281665638333	7.16017735796455	-6.61327685232393	7.48135064263679e-10	2.12825637002864e-08	12.1405307599983
LZIC	-1.0435507725336	7.14590041482884	-8.35298296640132	6.08925938919507e-14	2.61628179273692e-11	21.2471933088791
GAS2L3	-1.04399609660091	6.52508677241934	-5.30331360976418	4.37317359387193e-07	2.60966202009791e-06	6.02051926304729
TGS1	-1.0447129724488	7.10801120232503	-8.74489878684203	6.58465590189987e-15	6.01118414823943e-12	23.4027340143103
SKP2	-1.04529429970495	7.8727790624468	-7.88358749186811	8.38091195899568e-13	1.68429295175945e-10	18.7076492919695
TRIM24	-1.04775035194964	7.65591720819331	-7.56114413567037	4.9209461755344e-12	5.89567205261141e-10	16.9944158196197
GNL2	-1.04940312686344	7.55150367376209	-6.00798324114681	1.56124090963109e-08	2.02425200145717e-07	9.21509385255486
MSMO1	-1.05082325994225	8.26648647962435	-6.09024537047021	1.04234873301041e-08	1.49147393552849e-07	9.60350457757412
F13A1	-1.05364194645848	8.3771204755468	-4.94757062152374	2.13843355228681e-06	9.50584447431099e-06	4.50676886920791
KIF14	-1.05410996999743	6.33179826281303	-6.3387575936355	3.02269141444396e-09	5.86064255332707e-08	10.7948434724077
BPTF	-1.05584586200247	9.03440035200067	-6.59026334699579	8.41975557896897e-10	2.29562701343443e-08	12.0265785624822
CCAR1	-1.05604918245035	8.83199744357337	-7.37170619331743	1.37386795964362e-11	1.14509928886362e-09	16.0012974595464
CCNA1	-1.05910406373644	6.50727698639671	-5.48912743746188	1.85908414661767e-07	1.34129637908837e-06	6.83866613134729
TMEM87B	-1.05966087927033	7.65980032690089	-6.6581648139379	5.93792229193434e-10	1.79075792233971e-08	12.3633772178227
MTDH	-1.06036967391121	9.74800129371437	-6.97105250927008	1.16266004099125e-10	5.56265553438941e-09	13.9372923164365
HPS5	-1.06080889307765	6.65049364434899	-6.74403784741521	3.80866723903473e-10	1.26549316795661e-08	12.7918062791649
ZNF23	-1.0619703563417	5.99012835315392	-6.32869788767879	3.17959071718434e-09	6.05114725911143e-08	10.7461094467234
PPP3R1	-1.06250035112277	6.97240193501777	-5.96925474129327	1.88637810934981e-08	2.33873345696504e-07	9.03329035184923
CDKN3	-1.06334582849958	7.37448038830384	-4.67262344120519	6.94940738852236e-06	2.53779648478865e-05	3.38709521846648
FLVCR1	-1.06390598275779	7.42238128558719	-6.24430602522528	4.85330992020458e-09	8.27253647137469e-08	10.3389421866028
NT5DC1	-1.06394034145171	6.96592899771367	-7.18754987389395	3.68971436761873e-11	2.29869205102647e-09	15.0462001607667
CDC7	-1.06424927018952	6.57784319918887	-5.47926517212652	1.94628649281275e-07	1.39211995984196e-06	6.79478732959836
PCSK5	-1.06807564721727	8.70094670325834	-4.28046305346917	3.45417041369976e-05	9.90312088235135e-05	1.8714840349623
ESF1	-1.06884932706313	7.39153187935646	-7.24422364508954	2.72542485636573e-11	1.86586778628116e-09	15.3390049122213
MAD2L1	-1.06930641999711	6.99826749863243	-5.02242089034108	1.54005914370383e-06	7.32969325078292e-06	4.81932685142205
FBXO45	-1.0739219871457	7.2819206927772	-7.64322873709677	3.14397869514631e-12	4.35266383794701e-10	17.4279136759151
BIVM	-1.0796906237725	8.13608595144414	-7.42473892154426	1.0317383164188e-11	9.52256253524317e-10	16.2782618552631
MRAP2	-1.08031253582962	6.94530426244474	-6.35959657280612	2.72151472509147e-09	5.4782024999418e-08	10.8959306946463
EEF1AKMT2	-1.08224195398732	6.45413553867869	-7.23663023539048	2.83848204977478e-11	1.89130942995689e-09	15.2997147023497
CDCA7L	-1.08236631643779	6.68367184157878	-7.43790580302771	9.60803497479058e-12	9.45043071498457e-10	16.3471553143511
NUCB2	-1.08534851891043	8.43936367038016	-5.36296321286487	3.3294366604217e-07	2.10049522981541e-06	6.28116888381591
SLC25A43	-1.08539111717168	5.81108204025645	-5.2612838326064	5.2937185767912e-07	3.05793850101152e-06	5.83801290739244
CEP78	-1.08645832802739	7.19401152436417	-8.18437772502216	1.5705850077926e-13	4.7591072400159e-11	20.3292856363646
KIF4A	-1.08692047163917	6.6012163555325	-6.48939092241646	1.40998620209778e-09	3.33366756700918e-08	11.5295316647499
CENPU	-1.08802293284709	7.46593095266792	-4.88328442924794	2.82781554115754e-06	1.20213516352176e-05	4.24093041182701
MEST	-1.08920217726989	9.60013666975229	-5.26923272051613	5.1062360559695e-07	2.96613991875897e-06	5.8724560085024
SPAG5	-1.08935136883255	6.87672974806196	-7.00028841269904	9.96620866586899e-11	5.15265394094306e-09	14.0861249178987
DCDC2	-1.09383057166754	7.47433150129659	-5.55797141336771	1.34818658919405e-07	1.05314058896254e-06	7.14635584230924
GCLC	-1.10046712601067	8.85931966231595	-6.3026886087442	3.62335765976449e-09	6.70832636562638e-08	10.6203032266244
EIF5B	-1.1043030244992	9.10935259629627	-6.78239842941752	3.1206533721355e-10	1.10151107696341e-08	12.9840723337181
FANCD2	-1.10630566865646	6.95226259895454	-6.97928642876936	1.11331322973411e-10	5.48295764525181e-09	13.9791795768471
CCNB1	-1.10701794698302	7.33128022282771	-4.9030209970724	2.5959777075412e-06	1.12117442758972e-05	4.32228736227308
CCDC34	-1.10861731474399	6.47240758009129	-6.97390427869839	1.14532922760847e-10	5.55284131361929e-09	13.9517970922741
CENPJ	-1.11592375379099	6.78487229444572	-6.78429014181054	3.09010059853312e-10	1.09696600241762e-08	12.9935676380338
HSP90B1	-1.11723907321951	9.27654001673495	-7.30521496697862	1.96504671587955e-11	1.44878592188516e-09	15.6552417707894
CIPC	-1.11836006181865	7.52117674589846	-6.16355733008728	7.25404241701392e-09	1.12419612582081e-07	9.95218695450339
GGH	-1.12010854146784	7.117979506789	-5.87707243867669	2.9513286335378e-08	3.25141952023704e-07	8.60333385465699
TMEM181	-1.1272230172192	8.9390505465262	-4.58621506662758	9.97393280080693e-06	3.45208896383484e-05	3.04472941142534
NCAPG2	-1.12782642457815	6.27139494926806	-7.01762839254692	9.09450848914134e-11	4.86341526930047e-09	14.1745357969855
FBXO5	-1.12843893858628	6.98236141678068	-6.96645096279252	1.19117243929985e-10	5.63695407143253e-09	13.9138936433324
ELOVL6	-1.12947287896048	7.02291287797724	-6.2700398188729	4.26742810596631e-09	7.55286281254832e-08	10.4627828266604
CCDC146	-1.13138635205871	8.17346323678069	-4.39079580079389	2.22102390979852e-05	6.8162457921403e-05	2.28786342988794
BRD7	-1.13181412335317	8.07859545901707	-8.41339167413426	4.33015710226701e-14	2.09805917540901e-11	21.5775124207577
CYP1B1	-1.13291558638292	8.55748247953655	-4.82313475973871	3.66504682951633e-06	1.47549219695552e-05	3.99440932464226
BUB1B	-1.13454773366981	7.68240709898915	-4.97762677147372	1.87505226451258e-06	8.56734551368783e-06	4.6318869607704
PTCD2	-1.13965418986737	6.82205160497143	-9.11680640862057	7.78159016612227e-16	1.61597689116472e-12	25.4727814358138
PPP2R5E	-1.13970554870419	8.69520760022834	-7.52876247581907	5.86924668571487e-12	6.58836159495561e-10	16.8239226682733
APOBEC3B	-1.14208384869345	6.43816920113696	-4.81935085801756	3.72507347435566e-06	1.49675638472981e-05	3.97897328455226
NAA35	-1.14394310924952	7.43411467910992	-7.46767569362911	8.17732816940872e-12	8.5970305776011e-10	16.5031085183024
ARHGEF26	-1.14600677608463	6.34213228459792	-6.19632317659584	6.16449965902609e-09	9.8727076801369e-08	10.1087844848105
GLA	-1.14797934910553	9.38284021786584	-5.35462607919818	3.45916046746368e-07	2.17024871221538e-06	6.24462396080557
GJB6	-1.14816409040398	5.61929242511992	-3.30152203721473	0.00122236940298808	0.00224741371716562	-1.44924500859829
LOC285097	-1.15139011926218	5.67883624154676	-3.83044210459564	0.000192944953775404	0.000446276986085304	0.258868179805354
RASGRP1	-1.15456519423777	6.4429049940049	-4.73373580982913	5.36800958298034e-06	2.04068898980761e-05	3.63202139666738
PENK	-1.15534748532997	8.06719664650401	-2.6022003687583	0.0102669285052858	0.0153058063144127	-3.36962557075644
EPB41L3	-1.15789998788757	6.69953984556286	-6.95852820118555	1.24189122933998e-10	5.77386743193139e-09	13.8736237799069
CCDC58	-1.15944336776535	6.53180369804803	-6.76101151184449	3.48750482392207e-10	1.19468888784722e-08	12.876813095188
LRRC3B	-1.16364776759642	5.86707134842604	-4.9122598568334	2.49389359308179e-06	1.08346981066245e-05	4.36045012372455
RAD51AP1	-1.165367854581	6.62380165152035	-5.87967975611746	2.91435355627472e-08	3.21922387510488e-07	8.61544058263959
ARMCX4	-1.16555659800558	6.93978191074241	-6.30412727711213	3.59729309178152e-09	6.66998094101157e-08	10.6272546513341
ATMIN	-1.16570281942531	8.28496947268437	-8.23693449360128	1.16970167155086e-13	3.73704687885222e-11	20.6147572171375
UTP20	-1.16863631424264	7.38914645032009	-10.1051692934228	2.44438089364296e-18	1.01523286449304e-14	31.0595142267834
MRPL19	-1.17103412917769	7.1207209874323	-6.95354244804537	1.27489582927477e-10	5.8966617043958e-09	13.848293241624
BUB1	-1.17369902629832	6.5079688168248	-8.1467803595988	1.93845949023367e-13	5.25069679311119e-11	20.1254427736596
COPG2	-1.17882506958851	6.55515976579984	-6.75356954318706	3.62488598789529e-10	1.22659159139944e-08	12.8395295103287
RACGAP1	-1.18864186007809	7.89365090358259	-5.76580189258239	5.03993500221316e-08	4.85298223551591e-07	8.08966269262147
NCAPG	-1.19130138740033	6.25074012333447	-5.73067630677845	5.96037229054709e-08	5.55054101197435e-07	7.92874071332416
DTL	-1.1916174805723	7.09203272775176	-5.50490370112874	1.72746729240366e-07	1.26896194176881e-06	6.90896159702919
CENPF	-1.19228414099228	7.53830792169024	-5.78103776396747	4.68542326947483e-08	4.59114064606224e-07	8.1596486525736
RBBP5	-1.19355450531042	6.10799886635031	-8.08939636767006	2.67107339728968e-13	6.65631490604589e-11	19.8149358604364
NMT2	-1.19734913592656	6.83409862176425	-6.55281066381162	1.02007678456468e-09	2.62154024541093e-08	11.8415672650152
ZNF271P	-1.19807201845378	6.77202688452323	-6.4261765657584	1.94388063874825e-09	4.24181309261002e-08	11.2200951791508
PPP2R2C	-1.20280530845333	8.24594773927336	-6.15093206015627	7.72258711703005e-09	1.17648955091539e-07	9.89197146718287
GPX8	-1.20874808480076	8.28076169244878	-7.1514429853936	4.47281375136304e-11	2.6538694924754e-09	14.860188551405
NPAS3	-1.2089980891689	7.61035376704152	-5.83469387729455	3.62095894586834e-08	3.81056997174996e-07	8.40700322101584
CDC27	-1.21106321464582	7.75989826476509	-7.54474313285883	5.38056781578259e-12	6.26559579295805e-10	16.9080255997341
C9orf135	-1.21486603786205	6.23175624737559	-5.00162639222635	1.68762989128381e-06	7.88150991206758e-06	4.73216890174837
EIF4G3	-1.22378279244414	7.80828508635159	-7.80946736483312	1.2619521552593e-12	2.31234174331337e-10	18.3114143432244
ADAMTS6	-1.23036471003273	6.28004493991238	-5.90836697027758	2.53636207638136e-08	2.90425439642835e-07	8.74885568769579
CRISPLD1	-1.23499367568998	6.89520549830266	-6.13615118124701	8.30901243847356e-09	1.2458519251911e-07	9.82156331181306
RRM1	-1.23510822251662	8.94910890776757	-7.14873526100367	4.53776518688854e-11	2.67964711984034e-09	14.8462561307295
UBXN4	-1.23686910951324	9.34613001008418	-8.68302758756868	9.37266625578441e-15	6.97633697950292e-12	23.0605535941123
CDC20B	-1.24023376558884	6.24337332790889	-4.99257420733404	1.7560797870574e-06	8.13121244849146e-06	4.69430543234079
CCNA2	-1.24894335784276	6.91932385034094	-6.10891922515229	9.50619265238263e-09	1.38264893270852e-07	9.69209577506489
PPIG	-1.26121173243813	8.60031457240571	-7.58003642727695	4.43954448669398e-12	5.51268280864674e-10	17.0940222940385
NUSAP1	-1.26155929575055	8.25516448801011	-4.98806352124144	1.79118742256606e-06	8.26293790639507e-06	4.67545580197447
PBK	-1.26777659169742	6.5388170429542	-4.65778019880373	7.39673156521898e-06	2.68228391451189e-05	3.3279534248045
PRC1	-1.26887399679972	7.51456733538251	-5.46484572581249	2.08101689979413e-07	1.46411465677216e-06	6.7307235012611
SCD	-1.28777583676544	8.33677024259578	-8.74044912585904	6.75413949240385e-15	6.01118414823943e-12	23.37810281368
EZH2	-1.29761049088343	6.63200264737767	-6.3548053530289	2.78803160590609e-09	5.54934086415175e-08	10.8726732285771
EGFL6	-1.29816460839358	7.67507990672212	-6.4437257174142	1.77837377905014e-09	3.98483800301094e-08	11.3058381859084
OVGP1	-1.30154490703026	8.32452092534166	-4.7198599194333	5.69320993592552e-06	2.14701561142954e-05	3.57620872904675
DHFR	-1.30322418315524	7.68953657213	-6.68361173922591	5.20721194952903e-10	1.61718227995015e-08	12.4900472521757
MTCL1	-1.31464221968551	7.65707501294405	-5.00779442264658	1.642481335711e-06	7.7111218699921e-06	4.757995598213
LOX	-1.3207205375208	7.1326493010619	-5.69582934726999	7.03550257152934e-08	6.34414079671683e-07	7.76968848742256
OLFM1	-1.3232202900841	8.75304698943436	-4.84875811938138	3.28253820223912e-06	1.35611492042107e-05	4.0991624190281
BRIP1	-1.3275058521813	6.14420840826801	-6.80818176898539	2.72872563432868e-10	1.00294753403349e-08	13.1136015553781
CWC27	-1.33977081537741	7.61879668085071	-8.4536326494249	3.4490269511198e-14	1.86847286134577e-11	21.7979602654694
CENPE	-1.35574417528238	6.01794993492275	-6.99391954663873	1.03066913100156e-10	5.24642828848323e-09	14.0536777859315
CEP55	-1.3579338327213	6.24780206749231	-5.49493061203865	1.80956875216192e-07	1.31394094708261e-06	6.86450885534209
SRGAP2C	-1.35961648234168	6.86111663137725	-8.84456551941951	3.72335271046312e-15	4.21754316112459e-12	23.955320892959
DLGAP5	-1.37819049062816	6.34369527271189	-5.16022193279522	8.34837864595094e-07	4.43396410607624e-06	5.40312358758112
ASPM	-1.38918284952901	6.17606918815019	-5.21560962066061	6.5082468853707e-07	3.6413451365837e-06	5.64077166661686
GPAM	-1.39131817734584	6.42346073823676	-10.3995325508634	4.31613153985866e-19	5.3778998986639e-15	32.7400466652927
CPM	-1.39627069591871	9.287740966099	-5.60938094988314	1.05896911654739e-07	8.68544943358985e-07	7.37769600993583
CDK1	-1.40958721342964	8.64034613953145	-6.30775622338505	3.53236364934233e-09	6.57896129608451e-08	10.6447930082722
SGO2	-1.41055849345975	6.20254839830468	-8.1703913359493	1.69854405206541e-13	4.80996792925795e-11	20.2534183994696
KIF20A	-1.41921428890251	7.65554627264743	-5.29083324754876	4.62885753873303e-07	2.73603249205947e-06	5.9662258395043
NEK2	-1.42395582210771	5.94742687627035	-7.26765477928246	2.4039015599072e-11	1.71157791065393e-09	15.4603573467824
FANCI	-1.46807324269738	7.18700162246227	-8.02373015381295	3.85130611434053e-13	9.22832195859288e-11	19.4605434896283
JPX	-1.47991629031087	5.91063406104421	-7.86214191299276	9.435881750153e-13	1.83704822823291e-10	18.5928618860999
LMNB1	-1.51544568552066	7.71725366231223	-7.52213402918246	6.08461254765964e-12	6.70922764104771e-10	16.7890597972076
TOP2A	-1.52712784639112	7.73467274411851	-5.45373406326184	2.19101496366044e-07	1.52429070057002e-06	6.68142936704363
TUNAR	-1.53860642265761	7.67318366233245	-6.23651345630193	5.04583943028522e-09	8.42776934334502e-08	10.3014968952264
KIF11	-1.56266879467819	6.17751471128932	-6.33215394322758	3.12480403082235e-09	5.98665190806722e-08	10.7628474974543
NDC80	-1.56810045453027	6.41205343473378	-5.95744814619132	1.99810356389114e-08	2.44321593779034e-07	8.97800283389527
ANK2	-1.58103877524679	6.98977032655769	-5.41581050687302	2.6108949235694e-07	1.74714021201261e-06	6.51367589352304
KIF15	-1.60640023983303	5.75338550881288	-6.86341707640966	2.0452829082611e-10	8.20619836423587e-09	13.3918955013937
OLFM4	-1.71008562516504	5.56164984688981	-3.85941283934763	0.00017341561885681	0.000407767241169248	0.358406237136005
KMO	-1.75400057634291	7.46897772139065	-5.87162199971886	3.03011490387827e-08	3.32352391745803e-07	8.57803577406178
CTSZ	-1.76014196574302	7.78823682578968	-8.30395610511886	8.02581436391927e-14	3.09489810591638e-11	20.9796623992192
MMP26	-1.78607639154633	9.13046883016272	-3.22947167102226	0.00154786270318668	0.00277821510828379	-1.66538488761867
ANLN	-1.79267857392252	6.16211843728928	-6.52449607166082	1.17890893900881e-09	2.93197712176642e-08	11.7020594067959
