# Supplementary material for: Transcriptome meta-analysis reveals differences of immune profile between eutopic endometrium from stage I-II and III-IV endometriosis independently of hormonal milieu
Source: Sci Rep. 2020 Jan 15;10:313. doi: 10.1038/s41598-019-57207-y (PMC6962450; doi:10.1038/s41598-019-57207-y)
Supplement: Supplementary file 7 — Dataset 2E. [file 41598_2019_57207_MOESM7_ESM.xlsx]

## Sheet: DEG stage III-IV endometriosis - early secretory phase
Differently expressed genes in eutopic endometrium from stage III-IV endometriosis and healthy controls during early secretory phase.
	logFC	AveExpr	t	P.Value	adj.P.Val	B
CST1	3.03183580090221	6.88521612668687	3.96976623979119	0.000114898104983514	0.00112840362612146	0.976880128843938
FOS	2.92179506584329	9.18545479034365	3.01395344112719	0.00306576319523811	0.00985791210649467	-1.98781891814569
FOSB	2.21211064912872	8.07682981452442	2.50929135188836	0.0132454744416961	0.0302213168913263	-3.26714415563794
EGR1	2.05967192777026	10.6572959230423	2.91910228428686	0.00409645214855524	0.012164393177073	-2.24408235865266
PTPRO	2.03346946759408	12.3607222349496	6.4068576925061	2.14364344740492e-09	8.90326578488843e-06	11.1125418898351
BANF1	1.929792383046	10.8840925793955	6.76551769040672	3.40683009351311e-10	2.15136987576033e-06	12.8401817652271
CREB3L1	1.84800146685708	9.83539988133879	4.29791891959383	3.22270693720282e-05	0.000566504872032458	2.14403083178528
EPHX1	1.8322968065895	10.09411509369	4.85056474183808	3.25708065185917e-06	0.000196054226677127	4.26422102840224
TPSB2	1.79065047850837	7.0448754186199	3.44001170429278	0.000768335659085911	0.00365745092427738	-0.750033649030538
CST4	1.78900812551809	8.35794936924377	3.79002330281646	0.000223707301311978	0.00165922562730965	0.36854145071732
TRAPPC1	1.74526259364309	9.641507323963	4.91672512112131	2.44596176302779e-06	0.000177884705097593	4.53024458929299
LOC114224	1.70157328552639	7.61763122971274	4.53715577264811	1.22207509396537e-05	0.000346136660358075	3.03891015303296
TGFB1	1.6693354175516	7.95588403587996	4.57487656273553	1.04547601975837e-05	0.000323241469136212	3.18326230061641
PKM	1.63351261572406	10.6839975695126	4.71426009613484	5.82977809638149e-06	0.000252316772458663	3.72414374345205
SPTAN1	1.62095489074958	9.14430926521084	6.30157471202175	3.64366583077649e-09	9.92707876629952e-06	10.6146306956173
FKBP8	1.62052961714768	8.60992900259667	5.17510472140438	7.80934791229133e-07	0.000104628467728118	5.59263423368678
COCH	1.61525517577137	8.50069204093963	4.16382539223354	5.46345408530768e-05	0.000741762849070192	1.65846755354701
ZNF580	1.61241824342324	9.11119926656225	4.78723543655171	4.27437368451965e-06	0.000217624494021241	4.01194234837047
MTSS1L	1.58873515595977	7.6118755879728	4.24635294564654	3.95334946527248e-05	0.000633145685569346	1.9559191143025
CD74	1.58695726718527	11.0639458834453	4.61058100323738	9.01182041573742e-06	0.000299432753013569	3.32069818707592
LOC100190986	1.58017919773186	8.81211020399277	4.37824171418432	2.33637232200532e-05	0.000483049542105719	2.44045386990865
HSPB6	1.55695328229005	7.64481145541779	3.57519939881478	0.000481926010949097	0.00270486400739898	-0.328564298599833
STXBP2	1.53688712256448	8.16344227761616	5.44918888992069	2.23762775037692e-07	5.53570015167291e-05	6.75864591009498
RHOB	1.50200330278143	10.9689746991175	3.95034153478532	0.000123605337489541	0.00116675947357552	0.910059570556899
ELN	1.49059200724472	8.31721589567852	3.62926035851694	0.000398484272982329	0.00240324977800572	-0.156266308054842
SLC4A2	1.48277898772124	7.9627698484654	5.21115714376191	6.64022932481675e-07	9.65601974980673e-05	5.74376476387265
RGMA	1.47246277766977	8.09508530659545	4.63203914905295	8.239271847659e-06	0.000289186837244595	3.40366821204117
SMG1P5	1.46775386572554	8.12667310089133	4.73843759755327	5.2619509276438e-06	0.000242356791414867	3.81914703747326
BTBD2	1.41257110382223	8.32990055649358	4.88014309005347	2.86652152154666e-06	0.000189258922570761	4.38284278607228
ZYX	1.41050539254351	10.1349243957469	4.29445616942508	3.26740507188782e-05	0.000567690697704005	2.1313449286339
IL2RG	1.40280034544568	7.47072321206427	4.39754829649401	2.16126752913785e-05	0.000465764409313214	2.51231548848793
SF3A2	1.39875232754156	8.61250888047819	3.36547986308634	0.000988141663586628	0.0043261578103617	-0.976584225770246
TPSAB1	1.39837657663509	7.11672917681919	2.87409621813788	0.00468924359835637	0.0135343931516146	-2.36315528777932
ZFP36	1.38829782562567	10.289483694174	2.76901515649139	0.00639068598833313	0.0170546042867061	-2.63478378246209
PRKCSH	1.38608394391735	10.387453520143	5.89207927488273	2.74463816581878e-08	2.03759876027754e-05	8.72140397834868
HMGA1	1.33924315199756	9.00267051385388	4.33509634291675	2.77835704078447e-05	0.000524998062861038	2.28071734731637
FTX	1.33380140173947	9.75962941875185	3.24978797905342	0.00144873133355431	0.00568899855533775	-1.3199255566507
CENPB	1.33065380807612	7.91524617514104	4.24733614002968	3.93803862267065e-05	0.000631505292644483	1.95948966195513
COL6A2	1.32163353535041	12.0953418942653	4.50487876160615	1.39573661832517e-05	0.000372402853899473	2.91608497261767
IL32	1.31830666260684	7.92858683214386	2.66113977392609	0.00870474979542496	0.0216144245617766	-2.90423436491776
VAMP2	1.31370794504018	8.19771988962627	5.7649742424419	5.05992775159552e-08	2.5218679913952e-05	8.14865787515942
CTSW	1.29796788842147	8.68666272748811	2.5155828612899	0.013021713837406	0.0297816729834947	-3.25249177916877
APOD	1.29722553540473	9.69281114999168	2.86664149281894	0.00479469176543975	0.0137527300638534	-2.38272063209696
ECM1	1.29581367860739	10.5881604023804	4.15540088150751	5.64551256150184e-05	0.000748330707620351	1.62835534100324
PNPLA2	1.29336216286054	9.97344789066096	4.32721264778996	2.86736398038594e-05	0.000530867090573683	2.25165805927475
EMP3	1.29229792162189	10.0790634446233	3.51545975278302	0.000593182279072701	0.00310809554131449	-0.516476011947923
SOD3	1.27836677315766	7.46650825245875	3.39903876156781	0.000882741715360716	0.00399816858356762	-0.875093048644496
JUNB	1.27646748687811	9.27244378669665	2.74417321193324	0.00686747342769128	0.0179900207680172	-2.69768246198797
PDLIM7	1.27511965101098	8.05724714535329	3.98802628605011	0.000107248589879753	0.00108286351660485	1.03992972502928
PPDPF	1.27015974437499	9.92545106323914	4.17262629057716	5.27927176149342e-05	0.000731698844807654	1.68997519483074
TLN1	1.25871217023504	8.04073063669051	4.50468568624772	1.39684376287721e-05	0.000372402853899473	2.91535219003251
IRF2BP1	1.25095252704979	7.62610624999641	4.8836392248459	2.82347592078427e-06	0.000189054637546444	4.39689692857125
PPP1R1B	1.24955276234183	6.65534099340568	3.44367229392984	0.000758821994263497	0.00362813585898817	-0.738799557071538
UBALD1	1.23438353476103	7.75894097785315	4.83910821367077	3.42181792625231e-06	0.000199232950285532	4.21841070533721
UBA1	1.22946148939145	11.3422740438451	5.94022196571239	2.17284998468891e-08	2.03759876027754e-05	8.94024286200409
UBXN6	1.22239286839358	7.0838485502828	3.47739319418726	0.000676237007573307	0.00337982876629098	-0.634843109423475
MAZ	1.21886648939423	9.67075111110704	5.04891299329305	1.37012316623536e-06	0.000137675279445908	5.06916554758452
JOSD2	1.2178443150357	7.70849855920004	3.7380487218179	0.000270137682450027	0.00186656719735756	0.19685273790075
NUCB1	1.20957695372441	9.44648728701174	5.0053717305953	1.66007317885246e-06	0.000155986964578745	4.8905725809124
CRABP2	1.20312493496497	9.87096254800004	3.69275711336793	0.000317909283479131	0.00207173100007844	0.0488073122431665
FIZ1	1.20235131615635	8.26553940128236	5.20642130106859	6.78347213221751e-07	9.65601974980673e-05	5.72387274816729
ADAMTSL4	1.20165746714302	7.77055731910535	3.48436030099021	0.000660261840262931	0.00332436027290796	-0.613259252239994
TMEM214	1.20161802567244	9.24054178312332	5.8456876360706	3.43415521395092e-08	2.03759876027754e-05	8.51150726500073
SPDEF	1.19542882748928	9.24752985229187	2.65891971118154	0.008759463601482	0.0217113420478348	-2.90967872900574
GHDC	1.1942337545303	7.63358709662805	3.85892604738101	0.000173727661898353	0.00142410964950887	0.599085217585861
RAB3IL1	1.19274132702421	8.12787554238619	4.3781794893713	2.33695815158351e-05	0.000483049542105719	2.44022264292853
ZBTB7B	1.18992435215797	8.76911947538204	4.93520190719568	2.25695456436205e-06	0.000174668657589759	4.60498323460734
FASN	1.17306477798508	8.47491144509256	4.49489832576107	1.45408982952839e-05	0.000378245496365839	2.87823628285769
CST2	1.16980451717898	6.63705287231394	4.47642375014221	1.56836947306236e-05	0.000392666736758775	2.80833846016286
GNAO1	1.16783412304673	7.19285855375511	5.50344170706591	1.73927108238043e-07	4.81584837476892e-05	6.99399988738466
PAK4	1.16211922768288	9.15152952264564	5.16227817758299	8.2718037828308e-07	0.000106403993463076	5.53903344706212
DMWD	1.16045360390021	8.95270353371862	5.31525662035107	4.14142019859624e-07	7.78237356585857e-05	6.1840015949001
SF3B4	1.15655174961774	8.93004926609283	4.59985488242667	9.42376471822655e-06	0.000306589613859529	3.27932908212616
JUND	1.15381550249934	11.8085071940291	4.9188957509794	2.42298546959388e-06	0.000177590582065528	4.53901475855316
LINC00491	1.14766500403072	7.97585928423814	3.35074961115879	0.00103802971719401	0.00447538071842121	-1.02086432520972
HYMAI	1.14741304446814	6.45643452714762	3.49883301763409	0.000628203674098875	0.00322248570575215	-0.568308319091482
PLD3	1.14539116434672	8.98402467970758	4.63398593850472	8.17243751347305e-06	0.000289186837244595	3.41120942423792
MOSPD3	1.14450502206187	8.2501022281843	5.32257034809473	4.00545770893036e-07	7.78237356585857e-05	6.2151442088938
RAVER1	1.14234940873208	8.2537784781815	4.34447383995215	2.675940412452e-05	0.000519082291350308	2.31533456509564
CNOT3	1.14026153293021	7.60476152386725	4.04908675630728	8.50438941802753e-05	0.000949504409933898	1.2524112285431
AGRN	1.13627440927347	9.57336175922442	4.81561930766833	3.78520200634564e-06	0.000205978052268346	4.1247246602809
DCAF15	1.1352866238212	7.57785563541792	4.76027074054511	4.79545919296772e-06	0.000232804209370856	3.90523476597123
ZFPM1	1.12892570677571	8.23833199034646	4.00580549333317	0.000100268904937252	0.00104548163641687	1.10153756293196
GPSM3	1.12639782796952	7.68640295931161	4.16707540819082	5.39473343660231e-05	0.000737953691578629	1.67009681181765
SLC26A6	1.12445398521098	6.78512392356486	4.47091647446177	1.60407854103803e-05	0.00039513952559964	2.78754296922199
IER2	1.11464134188665	11.2100368890747	2.96907455503215	0.0035193242417276	0.0108993715532413	-2.10996497305691
C16orf58	1.09809820855234	8.92572148639313	4.12437837839594	6.36729813839447e-05	0.000803001364416954	1.51787532088946
LINC00957	1.09041045192991	8.96598078181652	4.90492272519368	2.5746387554935e-06	0.000180224712884545	4.48260528045833
PRAF2	1.08873550416597	9.16584853232373	3.96054668771749	0.000118955291321751	0.00114808902391094	0.945132829251216
PCIF1	1.08778119985052	7.98547790406098	4.62745546487011	8.39872407983258e-06	0.000289809870889533	3.38592157939346
FAM185A	1.08763817110669	6.75980595090448	3.51687394675702	0.000590289865925134	0.00309815152882357	-0.51205797553013
PRR12	1.07984965228933	7.6589920682497	4.21596212291869	4.45579065374883e-05	0.000675415468925917	1.84586324045641
COL5A3	1.07756946858649	7.57705706894299	4.07060786827991	7.83214265699913e-05	0.000899433156739255	1.32790250524367
HECTD3	1.07656033474164	8.60094291781555	4.41681945546236	1.99911268618146e-05	0.000444802572675375	2.58428023756591
ATN1	1.07272472273864	7.81843571357877	4.06895074372129	7.88204615053287e-05	0.000902668152901099	1.32207860375854
GIPC1	1.07201339529443	9.35292700733885	4.9240188800339	2.36958409798892e-06	0.000175744153934178	4.55972474786712
NR2F2-AS1	1.0705747779597	8.33603948927243	3.89707093478292	0.000150826865436019	0.00130779592437912	0.728141881659687
LDOC1	1.06816164477375	9.25724153424398	4.47082782327862	1.60465971070159e-05	0.00039513952559964	2.78720837656535
STRN4	1.06749705560444	7.77321346367914	3.70382981829029	0.000305542030218459	0.00202502856197978	0.0848654055982445
SH2B2	1.06603121284619	8.5437179599484	4.80560667549187	3.95122495318736e-06	0.000209924154095706	4.08488629349783
FUT7	1.06460571876809	6.48798473333055	4.4750905495294	1.57694298952711e-05	0.000392666736758775	2.80330255766765
UBXN11	1.06336901925149	7.73887448087717	4.76860520745642	4.62815967965822e-06	0.000227816652752341	3.93817133154795
ARFIP2	1.06258244949573	9.49353431904721	5.31261749731745	4.1915782289918e-07	7.78237356585857e-05	6.17277074074176
RAB1B	1.06237625547376	9.96461429422955	4.73508669564674	5.33732756182838e-06	0.000244496696398462	3.80595934692187
LSP1	1.06071187225633	7.8180584190258	3.20155166081966	0.00169442136068098	0.00634199163535147	-1.46005263013274
KIR2DL5A	1.05965316207825	6.79367455634497	3.42100205919206	0.000819566651089718	0.00381566599780144	-0.808211980467808
FLNA	1.05612982064998	10.9519295769597	4.11729185697787	6.54415021148112e-05	0.000817854680391722	1.49272792871734
PLA2G4F	1.05532724190466	7.22831265167625	3.91790450510762	0.000139563003582893	0.00124745697607091	0.799054830204574
ADAM33	1.05466277147151	10.1973448660406	3.84846949522817	0.00018056079959251	0.00146185026830583	0.563884228243754
SOX15	1.05210437699351	7.3139897184444	3.32656345527105	0.00112508273507031	0.00474560964081788	-1.09321336837994
DUOXA1	1.05077676251395	7.33815744317744	2.84011081424052	0.00518780743761449	0.0145815656829859	-2.45198711205673
CERCAM	1.04876135208553	7.64620153846769	3.87686519445372	0.000162573834509008	0.00136629848380704	0.659653226848322
FXYD1	1.0487496725364	8.11779402614447	2.46587541869427	0.014885495981316	0.0332747183220663	-3.36734449163374
CALCOCO1	1.04820159846987	8.54724323535279	5.244711475851	5.70641817265624e-07	8.98644147397038e-05	5.88504396791438
HSD11B2	1.0468843114654	8.70146810210759	2.32911230184116	0.0212947696369504	0.044526402026582	-3.67250270107187
NLN	1.04682858692189	10.0124945157359	4.05746849983926	8.23626801445028e-05	0.000929564306703356	1.28177543608301
SMIM24	1.04637771111347	6.49365789231313	2.99535055583522	0.00324680337451719	0.0103018003683433	-2.03864443922988
FRG1BP	1.03751812907549	7.07044844617122	4.1752217196572	5.22610091216401e-05	0.000729314889774277	1.699276716451
SORBS3	1.03221652414792	8.61189415281352	4.03702273290013	8.90497833038592e-05	0.000974153028943008	1.21022992096306
HSPG2	1.03146422222476	9.94743931553377	4.70452991221578	6.07465014871674e-06	0.000255709935314225	3.68600759044675
SCAF1	1.03077063842002	6.6222069086172	4.60102820955877	9.37783144345121e-06	0.000306589613859529	3.28385103617011
CHPF	1.03040286740423	8.25698118444122	4.53325200171765	1.24191445947888e-05	0.000350096248079341	3.0240208182471
CCDC152	1.02860711568902	10.1575311115045	3.84642639602821	0.000181925417041383	0.00146535387193697	0.557015246880885
ARHGDIA	1.02619192278603	10.1639062667572	4.02234909100287	9.41652722701947e-05	0.0010053594494175	1.15905686060693
ATP6V0E2	1.02176274978229	8.47225629354988	2.47405788407867	0.0145632283732307	0.0326540369159185	-3.34858201080837
EML3	1.02143890734213	8.0124437732027	4.69760853266771	6.25485983042408e-06	0.000256187319758956	3.65891440341999
MAPRE3	1.01939754448745	6.94886120176136	4.04145361996848	8.75579998006554e-05	0.000961963801476628	1.22571089261176
MOGAT1	1.01732504010651	7.60282473270408	2.58734506768586	0.0106985295947963	0.0254590677523227	-3.08300854097185
FKSG49	1.01367241042381	9.58468362763875	3.61190172967052	0.000423662645521938	0.0025030045344729	-0.211821771858124
NRSN2	1.00874833101227	8.16240970329427	4.22952956318321	4.22434981143135e-05	0.000657942483130432	1.8949212398405
GIGYF1	1.00787757219723	8.36862516891626	5.16615563464531	8.12926261568151e-07	0.000106403993463076	5.5552276239233
PRB1	1.00728321580464	7.40208302230015	3.96782087947096	0.000115743049375852	0.00112864239264475	0.970176484186975
AP2A1	1.00585505164643	8.00966721557909	4.59876743767808	9.46652980111507e-06	0.000306589613859529	3.27513886155286
STX17-AS1	1.00407282499621	10.7247280099688	3.9108695969172	0.000143273799935818	0.00126969526827901	0.775075964453467
SLC6A16	1.00365068376654	6.72357137041551	3.21422219715586	0.00162638053156837	0.00616082410131395	-1.42341821768079
ZNF493	1.00322102755117	7.88605488684089	4.71090791850829	5.91304153755453e-06	0.000252316772458663	3.71099898739671
ERICH1	-1.00014100405554	7.5677250348987	-4.07662470589218	7.65347482565179e-05	0.000888744606967579	1.34906396509842
SCAPER	-1.00020149666366	6.28518216504249	-4.06792693236636	7.91302941975286e-05	0.000904553638257988	1.3184813801351
TMEM117	-1.00023206017278	7.41850388965355	-4.02622583716246	9.27871528439674e-05	0.000994946578688325	1.17256250637734
KCNE3	-1.00026507706358	8.16999126464039	-2.96783235982999	0.00353271410008889	0.0109222309912413	-2.11332302274116
AGTPBP1	-1.00036718567149	6.87338290006972	-4.48293923981529	1.52711184233878e-05	0.000387531844308375	2.8329653472106
ICE2	-1.00046135405172	7.16120772836125	-3.85695306839823	0.000174997853557891	0.00143263683004686	0.592437529843147
CIR1	-1.00095885105173	6.84512378034943	-4.32982977314147	2.83751710071564e-05	0.000528482258219983	2.26130036612458
ORC5	-1.00098294506871	7.84548623552037	-3.88283793474225	0.000159013828675744	0.00135243160771315	0.679868701656807
NT5C2	-1.00109650756336	8.38884744389819	-3.90905391823539	0.000144246679941182	0.00127469051919655	0.768892678156528
NCK1	-1.00126263876748	8.07463220127318	-3.84734865785559	0.000181308215053116	0.00146457609848979	0.560115566881906
GMNN	-1.00129858073659	8.67352652525711	-2.6594586044914	0.00874615401575377	0.0216869809027447	-2.9083575512627
USP25	-1.00148689701228	8.3416933785153	-4.03023251592114	9.13830870379486e-05	0.000985829666227567	1.18653150483544
SLC39A7	-1.00152399982715	7.6687719345468	-3.02340663123207	0.00297737550271031	0.00964338413407082	-1.96188634804874
MRE11	-1.0015852655907	6.52699710347822	-3.94860479606682	0.0001244137442577	0.00116819536808662	0.904097830995573
NUDT7	-1.00169010553265	6.62437000338077	-4.2134945089876	4.49917081913349e-05	0.000677049135343034	1.83695362569607
ZNF320	-1.00200806004327	7.59860270583335	-3.56841453421521	0.000493492371065764	0.0027505004853622	-0.350037908185366
OARD1	-1.00214636661333	7.94038778532057	-3.76024814114558	0.000249287147360295	0.00176785307689771	0.269950255822628
POLR2B	-1.00234986874764	9.91008285291519	-4.50643050036712	1.38686921197832e-05	0.000372402853899473	2.92197515405837
ALYREF	-1.00248957554222	9.25414936440659	-2.38659923858891	0.0183519419652788	0.0394182376982199	-3.54617932922578
PCAT19	-1.00259312261656	7.82756296163375	-3.31154662454782	0.00118251698478566	0.00490596348186753	-1.13791050099484
GTF2H1	-1.00319152352989	8.17327500478483	-3.57283167729082	0.000485932993780842	0.00272122476517271	-0.336061790693241
TRAK2	-1.00333073398197	8.54489357710225	-3.83384841721236	0.000190544770083685	0.00150933746677859	0.514791889427445
ZNF45	-1.00362614002949	6.79369811233008	-3.6758949400966	0.000337656360459323	0.0021538039556378	-0.00593514576582965
MED30	-1.00470283293101	7.6500614579773	-3.08516581413225	0.00245537672156511	0.00834305807218469	-1.79072702040124
RPF2	-1.00486572456206	8.86802971674248	-3.84179940110588	0.000185052178076628	0.00148089283162157	0.541469892358039
ARHGAP12	-1.00518050349046	6.95204129503851	-3.25948359959007	0.00140353711407647	0.00555353205506281	-1.29154369529288
MTERF3	-1.00526255555407	8.07991147151121	-3.72341545278969	0.000284774060371868	0.00193589523512703	0.14886053550891
PPP2R2C	-1.00591621777992	8.24594773927336	-2.66239298795785	0.00867400063541678	0.0215853900374062	-2.90115924485514
ZWILCH	-1.0062147715712	7.98835501961794	-3.19393462807651	0.00173658900431823	0.00645907432650899	-1.48201610779376
MFN1	-1.00636854606451	7.84054044855388	-3.72294474286183	0.000285257114903149	0.00193589523512703	0.147319299666069
CRIPT	-1.0065189064005	7.97161471932556	-4.56557902960506	1.08656599703166e-05	0.000327019621328851	3.1476010613222
ZNF667-AS1	-1.00709400743749	7.49825042783541	-4.13592781831951	6.08882880383927e-05	0.000776821448091669	1.55893153489077
SACM1L	-1.00751008206351	9.07080683545098	-3.41715170961478	0.000830326108473239	0.0038546435587096	-0.81996292294645
GLIS3	-1.00752680275648	7.87076365484868	-3.07259262983553	0.00255423677924873	0.00858069298178462	-1.82581603791359
KLHL8	-1.00763281090681	7.70476821912357	-3.91294074663061	0.000142171659325055	0.00126352273551369	0.782132038816273
CTDSPL2	-1.00776386097006	8.00779736217251	-4.09184049414698	7.21886310563692e-05	0.000859630367885162	1.40268689214549
POLE2	-1.00814827860545	6.77242120304501	-3.61440789639548	0.000419936969599854	0.00248688908802955	-0.203814412459203
BCAS2	-1.00820213808516	8.74428353144952	-3.88805217142412	0.000155966663200097	0.001336550635126	0.697537188467275
PPID	-1.0083672611792	8.9497629870997	-4.36359643033829	2.47822079630624e-05	0.000498042437451222	2.38609991789059
TTC27	-1.00845414124746	7.07650905335742	-4.85154077807487	3.24340682953227e-06	0.000196054226677127	4.26812732583904
HIST1H2AC	-1.00853229463944	8.76438776734357	-2.96473140711475	0.00356634457667656	0.0109909368135878	-2.12170051275118
APIP	-1.00854196003251	7.91033961752427	-3.94191598010297	0.000127574525391873	0.00118802584931446	0.881156349702811
SEC24B	-1.00959084490091	8.60438451359115	-3.43043449174551	0.000793758493693855	0.0037420472309593	-0.779378118788109
CDV3	-1.00991147332243	9.85880139646538	-4.29560329642592	3.25253210701211e-05	0.000567598740243289	2.13554661130202
KLHL12	-1.01007906849695	8.29742254550512	-4.15866667362414	5.57425797096613e-05	0.000746683238699465	1.64002287860036
KPNA4	-1.01070598472949	8.65182744200659	-3.37768632573058	0.000948510632517124	0.00420286005731272	-0.939766712548487
RBM45	-1.01076841640081	7.38395402068496	-4.42461671647681	1.93688770929597e-05	0.00043691502704309	2.61346424492927
APOO	-1.01077256417857	8.08213685359566	-3.39721321539617	0.000888193119970754	0.0040111947353518	-0.88063578279672
MRPL22	-1.01081520116025	8.15381537565163	-4.03232185431946	9.06589870675138e-05	0.000981880196596457	1.19382014509149
PANX1	-1.01102856141546	7.85268367456484	-3.80067735177863	0.000215175100327742	0.00162253877827078	0.403971163950593
UEVLD	-1.01120308636199	7.49697947544941	-4.5414094884202	1.2008053529464e-05	0.000342380656698219	3.05514487746725
FAM103A1	-1.01153342662898	8.65404515124042	-3.95171694722918	0.00012296867269746	0.00116542228782336	0.9147824472776
IWS1	-1.01159683704682	8.36661874829618	-4.10012808492435	6.99217333916561e-05	0.000849975412741498	1.43195895108692
HSPA13	-1.01184460471128	8.26118512131762	-3.17174290816107	0.00186506671666563	0.00679693807828423	-1.54574915559835
KARS	-1.01299699446642	11.4564264901583	-4.69426966661902	6.3436309990631e-06	0.000258306020419367	3.64585486886606
UGDH	-1.01339621779322	9.37586773118272	-3.59057258676972	0.000456657486042122	0.00261607001199303	-0.279784849345231
PIK3CA	-1.01361201761112	6.61731258544545	-3.25806596854609	0.00141006208080281	0.00557580879936625	-1.29569800783342
TAX1BP1	-1.013813675538	9.8413541910056	-3.81949086239549	0.000200857582995211	0.00155833467255313	0.46673008622697
DDX10	-1.01393927113392	7.9719805187517	-4.94801336795938	2.13430501555214e-06	0.000168540361162568	4.65691901821386
CAPN7	-1.01407065748465	7.29328361056721	-3.61268206185027	0.000422499269409053	0.00249731541595674	-0.209329050891125
RAB11FIP2	-1.0142635017448	8.01558554648266	-3.30314758788387	0.00121582302483869	0.0050046762106013	-1.16283519087296
ZNF37A	-1.0143060809869	6.96035590686765	-3.1778530769219	0.00182883859696489	0.00671542092769989	-1.52823926569094
ARPC2	-1.01446268545085	11.0788268485291	-3.81848577998834	0.00020159902679225	0.00155923269635719	0.46337099770167
TMEM231	-1.01458457085511	7.63657322662853	-3.24674629688188	0.00146318658148237	0.00572951125244197	-1.32881456798736
MBOAT1	-1.01598037239935	8.34119405276461	-3.44903393331709	0.000745086779745379	0.00358862824724678	-0.722327024458159
ARHGAP5	-1.01612804748926	8.09224301835295	-3.54679201953726	0.000532122836119087	0.00289277946686031	-0.418246758380635
PEX3	-1.01616134824296	7.75417736324532	-3.56078047716838	0.000506819027982173	0.00279918665277388	-0.374158884944953
MTMR2	-1.01693011172925	7.86377070969397	-3.9309972493205	0.000132899087982533	0.00121401952805159	0.843773103575323
METAP2	-1.01701197775681	9.06662682359182	-3.38881413682798	0.000913683124096071	0.00409808917431139	-0.906104852057211
RB1	-1.01713700920382	8.51550847201473	-3.24276848491664	0.00148229345966412	0.00577528971463882	-1.34042860327938
LINC00909	-1.01782637559238	7.37000955368248	-4.03645778778157	8.92417234089898e-05	0.000974541519435594	1.20825702650414
OCLN	-1.01823820602111	8.32956400153027	-3.22198213090588	0.00158597379979731	0.00606917492182877	-1.40092069473034
MEGF9	-1.01876347058064	7.57935090646187	-3.45112698286821	0.000739788507177906	0.00357899516820472	-0.715890745741143
TGFBR2	-1.01891342111909	8.75107621866024	-3.5276711087889	0.000568640183084009	0.00303141039824789	-0.478278324368856
PDGFD	-1.01953499842899	6.8790877383451	-2.42455803516285	0.0166117401574085	0.0363533514287355	-3.46121779077256
TBC1D8	-1.01958350841465	8.38195483972984	-3.66221863103061	0.000354518742353146	0.00221687380736738	-0.0501846669508801
NDUFAF1	-1.01987605535557	8.19703054465391	-4.1753423879365	5.22364138053826e-05	0.000729314889774277	1.69970927656586
EPB41L5	-1.02003849014315	7.32218646601176	-4.65840470419904	7.37736275648067e-06	0.000280182705269806	3.50599335529841
SCPEP1	-1.02043797162347	8.07780707620996	-4.42482951133225	1.93521594228511e-05	0.00043691502704309	2.61426124111393
FBXO5	-1.02061948083105	6.98236141678068	-3.26108509176195	0.00139619974181082	0.00553152584513923	-1.28684873180219
CASP6	-1.02147535549163	8.10371064302707	-3.929186686394	0.000133802224877422	0.00121556120428244	0.837582083021988
CREM	-1.02153717480615	7.79909623040591	-3.4996264067296	0.000626489279437905	0.00321633968759633	-0.565839643162334
MSANTD4	-1.02189423247428	7.84318697309029	-3.77484479814978	0.000236418928471783	0.001713659016148	0.318204180525737
CSTF1	-1.02192110776009	6.98113930140264	-4.45625061016122	1.70303349221461e-05	0.000412060476921934	2.73225684765154
RBM43	-1.02272281536345	6.5457866004699	-3.55523027460764	0.000516720046931221	0.00283502060095245	-0.391668807092343
BHLHE41	-1.02275006389463	7.62604159220289	-2.52831421350744	0.0125792289736374	0.0289931914560713	-3.22273950688057
PLPPR4	-1.02276669590303	6.81668117915769	-2.96242306958259	0.00359156983670866	0.0110496197939234	-2.12793170107565
C12orf49	-1.02293030051181	8.43146785562584	-3.49676006214539	0.000632703864341455	0.0032375729567534	-0.574756242296649
FYTTD1	-1.02307159696506	9.52733940962505	-4.15618859582375	5.62824646099615e-05	0.000748330707620351	1.63116892409867
PCBD2	-1.02311701813146	7.10254415027419	-4.94648270451447	2.14861115200722e-06	0.000168540361162568	4.65070905908839
OMA1	-1.02333078351755	7.14185280366773	-3.35671331002366	0.00101755468533464	0.00442229905101836	-1.00295680818875
MIPEP	-1.02344958256512	7.15890358603497	-4.99364786247705	1.74782229794424e-06	0.000156579107491734	4.84266481365505
TAF11	-1.02356432792983	8.2612477971251	-4.66843219785338	7.07299574098724e-06	0.000273112135524713	3.54501980350606
CEP63	-1.02403055069416	6.99033199657755	-3.61728835177297	0.000415693077715315	0.00246997412891408	-0.194605543273106
AAED1	-1.02408392966235	7.64805824899416	-4.8260735439511	3.61907457987442e-06	0.000203124636329889	4.16638217545978
CCT8	-1.02439930363433	10.5549533295436	-3.78802243290099	0.000225345077218482	0.0016659798887673	0.36189654893677
SCYL2	-1.02441206889496	8.35128805133822	-3.91441061772381	0.000141394384249341	0.00125841001981913	0.787141451985184
PDE7B	-1.02443075619793	6.40889342930911	-4.34460304870066	2.67455492278315e-05	0.000519082291350308	2.31581193426312
HPS5	-1.02443496401031	6.65049364434899	-3.37079232435227	0.000970706794789487	0.00426481194043618	-0.9605744225785
SUCLA2	-1.02475961796589	8.47003137129552	-3.1136055969804	0.00224467693375083	0.0078146618034466	-1.71090000565358
GORAB	-1.02476281251301	7.41609453258705	-3.00152174977847	0.00318568277825099	0.0101700249595202	-2.02181439311526
FOPNL	-1.02481961441504	8.52696055115582	-4.55229540252808	1.14798652994055e-05	0.000333424525945438	3.0967426447353
SHROOM3	-1.02484180077229	8.97479846446313	-2.8352025731015	0.00526368373164266	0.0147582131629765	-2.46473905233246
MYB	-1.02506382598144	6.02539793680347	-3.90299397789359	0.000147539444430778	0.0012918773560137	0.748272081859552
UBR3	-1.02523742911168	7.93038141711453	-3.08717517591327	0.00243990956469764	0.00831090026684871	-1.78510781564094
ZNF564	-1.02537501759188	6.46167472335046	-5.26532865994385	5.19749402595295e-07	8.52115467939128e-05	5.97214649528186
FAS	-1.02569848277853	7.43777810831045	-3.37690182697014	0.000951012257606899	0.00420802492302671	-0.942136319461271
RAB31	-1.02574024610364	9.60174183895051	-3.14118230886309	0.00205647703740602	0.00732315058190313	-1.63289115722608
CD200	-1.02629354670958	8.54369004624475	-3.44004355751183	0.00076825239373795	0.00365745092427738	-0.749935936865336
C1D	-1.02640799991154	7.69291234819929	-3.338066927249	0.0010828606936195	0.00461437901590252	-1.05885783396091
CDO1	-1.0268636000493	7.15329538506426	-3.19161730527159	0.00174960986097635	0.00649371328275914	-1.48868913243849
PLEKHB2	-1.02710924864273	9.12333651103457	-4.19864955648828	4.76881036528989e-05	0.000698230048783925	1.78343834896558
ZUFSP	-1.02712938888764	6.38750025534467	-3.39148572130658	0.000905501861058561	0.00406878264268397	-0.898009384374316
MKKS	-1.02720051912375	8.12721755395604	-4.20087270867478	4.72746609637106e-05	0.000693218573270045	1.79144349484787
ZNF329	-1.02725523691481	7.0739533122533	-3.70619412543064	0.000302960967241619	0.002011131407475	0.0925761114068111
PTPN4	-1.02756662310568	7.18306380708717	-3.59297168004587	0.000452828720705861	0.00260251192804199	-0.272156923495076
FBXL5	-1.02756681682187	9.87954259660364	-3.89151842223624	0.000153971835573087	0.00132730768897039	0.709293052038123
NCBP1	-1.02822747756884	6.34967028296686	-3.4673518136828	0.000699901288034832	0.00344422197824408	-0.66588758589197
GMCL1	-1.02830535540857	7.80472753000821	-3.95283482678185	0.00012245352047809	0.00116382217021891	0.91862196687171
ALG13	-1.02831953095431	8.19936061267024	-3.16755206677297	0.0018902989174302	0.00685880154664538	-1.55774208393988
CRYZ	-1.0283577505523	9.24357506461194	-2.62401579710934	0.00966147952137781	0.0234983476159218	-2.99473725729808
CCDC117	-1.02845371012848	8.95044461334841	-3.9271238392103	0.00013483832800901	0.00121896119779583	0.830531157352471
EXOC2	-1.02849762220316	6.88571380206782	-4.55064648785896	1.15584053162416e-05	0.000334924954047374	3.09043706183139
DSTYK	-1.02850967671218	7.26702797025255	-4.26963441760829	3.60569018660184e-05	0.000600739480897606	2.04063625332084
APPBP2	-1.02871260684343	8.79631472462	-4.718790825913	5.71904159089158e-06	0.000252316772458663	3.74192049571362
ETS2	-1.02876910692776	9.3309901197881	-4.20907131336599	4.5779449558943e-05	0.00068009594927622	1.82099312859065
HDAC2	-1.02876946214304	9.11234576851866	-4.14973365680936	5.77123717137356e-05	0.000758566231409493	1.60812507561017
NOL10	-1.02899863109209	8.63431815083121	-5.312729402379	4.18943943443226e-07	7.78237356585857e-05	6.17324688219314
ZNF585A	-1.02903645415954	6.98319549709009	-4.8528921831397	3.22456609289715e-06	0.000196054226677127	4.27353683210986
PPP1R3B	-1.02913933847209	7.62575106470969	-3.42791147911293	0.000800586014965637	0.00376284486852955	-0.787097196498691
UCHL5	-1.02914683145886	7.37990224630436	-3.78313168558993	0.000229396329195861	0.00167906510752138	0.345666244153204
MRPS9	-1.02948450762902	7.5085771095354	-3.68134380957633	0.000331151776215321	0.00212359811201385	0.0117320861788865
PZP	-1.02991717047948	6.75189228675812	-3.82954207458105	0.000193583920577112	0.00152276240554976	0.50036126519734
CCDC28A	-1.03001077830743	7.85594599040322	-4.34266627342237	2.69539520468418e-05	0.000519082291350308	2.30865752445309
SNX7	-1.03034952545147	8.77428122185959	-3.88643062050731	0.000156908284609767	0.00134093088219321	0.692040526543495
TPM1	-1.03042579161741	10.66146175542	-3.26533512422337	0.00137690082697313	0.00548646763801893	-1.27437973166462
RCHY1	-1.03117193512004	7.83526451660238	-4.227786548922	4.25342449018275e-05	0.000661643809583984	1.88861200669329
CD2AP	-1.03190406258981	7.74431821537738	-3.34854796829054	0.00104568548342539	0.00450235737262502	-1.02746851851345
TSPAN12	-1.03210999565174	7.95974438123143	-3.66701560180574	0.000348515603312778	0.00219727474467299	-0.0346794631953733
NUDT3	-1.03222499788275	9.41168450832075	-4.04124793313885	8.76267186738341e-05	0.000961963801476628	1.22499195460117
QTRT2	-1.03222631292456	6.27894474185709	-4.81915564544925	3.7281959689011e-06	0.000205545671559769	4.13880898908821
GAN	-1.03231679383899	6.5417271220204	-5.04122790595957	1.41744729995637e-06	0.000141164021018403	5.03756740041814
MPZL3	-1.03252308959051	6.36786192220886	-3.73883043797187	0.000269376205484755	0.00186392260891627	0.199420795991034
ARID1B	-1.03254852800776	8.4995282533001	-4.18735605485347	4.98424454238521e-05	0.000714167344188352	1.74282274688997
CDYL2	-1.03263162312371	8.42526258890678	-3.28046860232236	0.00131018230233611	0.00530028295035973	-1.22986795474406
CETN2	-1.03268486884884	10.0210211866438	-3.66712522032782	0.00034837955164673	0.00219727474467299	-0.0343249505612269
ZNF184	-1.03285324367468	7.07426778318677	-4.13055493149576	6.21689330136277e-05	0.000790433576887553	1.53982084175284
ZNF682	-1.03302845404292	6.30754170380116	-3.72077555211727	0.000287493238573875	0.00194628799000998	0.14021880631757
HIBCH	-1.033117310594	8.50999276563763	-3.08657010146207	0.00244455764380663	0.00832445702154432	-1.78680024740498
SLC25A33	-1.03353388478525	7.44964242790038	-3.56168911693681	0.000505215231777726	0.00279280469740482	-0.371290134937366
LAMTOR3	-1.03415468104771	9.02814663308268	-4.02776169245308	9.22465241069683e-05	0.000991709827759124	1.17791587084824
PMAIP1	-1.03415725923267	6.95911716741606	-2.37722355332967	0.0188058619213411	0.0401853952220734	-3.56697499876398
ZNF83	-1.03418898488382	7.74431306190423	-2.34025082124307	0.020694077685517	0.0434650273262976	-3.64824810785067
METTL9	-1.03429203220202	10.4312625654542	-5.40382768198218	2.75920117666216e-07	6.13922261807331e-05	6.56299784970734
ZNF415	-1.03449242691104	6.38909557337298	-3.91681296727367	0.000140132712231591	0.00124896537511132	0.795332023652563
TMEM45A	-1.03460972836722	9.68001169440339	-3.12552688975313	0.00216144200789885	0.00759277344753866	-1.67725000214149
FGFR2	-1.03474930406732	8.59118225118751	-2.57483669555564	0.0110745153267502	0.0261986825462897	-3.11286087698606
CTSS	-1.03481022368252	7.68152351070847	-3.21904271984437	0.00160116841691517	0.00609922301276766	-1.40944806876493
BNIP2	-1.03482236214834	8.09320097989339	-4.17597618274658	5.21074119727442e-05	0.000729314889774277	1.70198140126793
GLUD1	-1.03486496319434	8.74869820803683	-4.88250783905764	2.83733685563283e-06	0.000189054637546444	4.39234809570454
C9orf85	-1.03531700561542	7.68955282103163	-4.49220152069885	1.47025661943803e-05	0.000380601396445667	2.86801981620454
PSMG1	-1.03532397257323	8.10039061701341	-4.17785791738046	5.17262014463629e-05	0.00072620476379074	1.70872889204856
MNAT1	-1.03558017552591	7.2789435320883	-4.38893068001568	2.2378074977713e-05	0.000475009904978372	2.48021042819133
KIAA1551	-1.03607253784906	9.24852263621895	-3.18176379941431	0.00180599553058732	0.00664907840063154	-1.51701712477474
DNAJC14	-1.03612855486148	6.6756318702051	-4.24244515171571	4.01477019896256e-05	0.000637323544025296	1.94173387315085
RAD17	-1.03618880615419	7.9012626155584	-4.58951808150915	9.83792627125948e-06	0.000311118175989576	3.23952762219005
FAM208B	-1.03642955063313	8.44200848062191	-3.3141063738753	0.00117253706475745	0.00488295849828806	-1.13030360462556
PPP2CA	-1.03671563986064	9.96845392517097	-3.8590347896826	0.000173657909721031	0.00142410964950887	0.599451689123739
TET2	-1.03672761558566	7.37317362567639	-3.39502823243778	0.000894759335969932	0.00403353883002365	-0.887266549957723
ERGIC2	-1.03688962220903	8.70007528923321	-4.21169863055228	4.53099624287912e-05	0.00067991113348384	1.83047189853336
CLK1	-1.03693849169314	7.63266618313646	-2.61488505884667	0.00991086071846416	0.0239677602890225	-3.01682102945392
CTSO	-1.03694168165497	8.30034035724917	-3.49319585996157	0.000640512350623582	0.00326012413756937	-0.585835252133734
NAA50	-1.03697595781266	9.1896498244278	-3.94404164367785	0.000126561848457126	0.00118172777145305	0.888443674946283
FUT8	-1.03756722551583	7.66935539412885	-3.85980695225147	0.000173163375254136	0.00142149362564947	0.602054185064029
GALNT1	-1.03827973792535	9.23083800952269	-4.34508699642297	2.66937173529484e-05	0.000519082291350308	2.31760000176636
ZNF709	-1.03859115620906	6.84957034632899	-5.11443854020012	1.02435879428843e-06	0.000118180653489202	5.3398984719417
ME1	-1.0387725465029	6.94097233748411	-3.41725424774954	0.000830037866234808	0.0038546435587096	-0.819650129064159
RHOT1	-1.03911432468804	8.44767797972633	-4.21349682503093	4.49912991436852e-05	0.000677049135343034	1.83696198617822
RHOBTB1	-1.03970469625314	7.70468851456144	-3.26392000580789	0.00138329893159565	0.00550316241624578	-1.27853302760044
GPX8	-1.03979906322959	8.28076169244878	-3.18399267727395	0.00179309521641296	0.00661788104161891	-1.5106158723115
CCP110	-1.03980737172818	7.54677574353427	-4.84797472275034	3.29363708800156e-06	0.000196357502949758	4.25385790071297
ZNF326	-1.03981059040388	7.87255349918923	-3.37990106786813	0.000941481429040588	0.00417765619866301	-0.933074501893274
ZBTB34	-1.03981947368575	7.18859032785355	-4.86459828657411	3.06574398466035e-06	0.000191796645632401	4.32043887726771
NAE1	-1.0400119465049	9.18486786186485	-3.586281935878	0.000463581277975502	0.0026399555409391	-0.293416525894306
PAGE4	-1.04008615826698	7.61652860219388	-2.54380158506344	0.012059128285199	0.0280016284818448	-3.18636267153425
CLDN12	-1.04041378940017	7.27091676030968	-4.10547073680777	6.84966212974994e-05	0.000839201476270248	1.45085372866708
NFYA	-1.04072843081737	7.36084614725838	-4.80414221235009	3.97609152219797e-06	0.000209924154095706	4.07906435703957
UGP2	-1.0409723310867	9.63450737527458	-3.5318941375813	0.000560377589185979	0.00300443406250314	-0.465042934326299
MIGA1	-1.04099842004956	6.96367954778017	-3.69150909870279	0.000319332536628662	0.00207449604087233	0.0447486820913268
MAP9	-1.04110218804372	7.39170825481882	-3.64304067535778	0.000379509407722081	0.00232825564757121	-0.112007582277124
DIXDC1	-1.04150228964743	7.87688146592214	-3.96163090738751	0.000118471175344816	0.00114607984844441	0.948863292133239
MEX3C	-1.04159884167432	7.66444862591572	-4.15560189558604	5.64110167216974e-05	0.000748330707620351	1.62907329047227
DNAJA1	-1.04177737632763	10.3865475521936	-3.46137111148919	0.000714363218593162	0.00348510794975364	-0.684342249896002
SRBD1	-1.04218476752277	7.05512844018714	-4.68144938045716	6.69594452748675e-06	0.000267501686479019	3.59577172790695
MDM1	-1.04220699380783	6.41485542608599	-2.75850132252929	0.00658867665596459	0.0174299174380719	-2.6614660652829
ARRDC3	-1.04220895976605	8.5029354389316	-3.12554959015501	0.00216128627743466	0.00759277344753866	-1.67718582019638
ITCH	-1.04231324400526	6.73789971114173	-5.57447261373296	1.24781803354702e-07	4.15273699912983e-05	7.30433965048374
RMDN1	-1.04295849556072	7.62540524088712	-3.71555102258546	0.000292947305409851	0.00196912259775782	0.123130947566169
AHCTF1	-1.04311071601315	6.86969344499487	-3.79797681325972	0.000217308099147831	0.00163111982854336	0.394983035286692
TMEM47	-1.04317581644251	7.43749421042209	-2.66834302810327	0.00852934380303564	0.0213190820031743	-2.88654135369709
RAB8B	-1.04328778496076	8.22548283155953	-3.06987578801648	0.00257607650921592	0.00863079142372421	-1.83338181543244
CTR9	-1.04329426170211	8.8895543416561	-3.55622152704676	0.000514938486768566	0.00282898304459274	-0.388543234233745
NBR1	-1.04333870595711	9.25294558435007	-3.69991671912533	0.000309859658656605	0.0020427784904028	0.0721124228058185
EIF2AK4	-1.04338179001615	6.7933305298341	-3.93462658609744	0.000131106171434523	0.00120526141778654	0.856190020799808
DNAJC12	-1.04348018639002	7.70695791645472	-3.52666287300106	0.00057062974084307	0.00303699895108612	-0.481436293730275
INIP	-1.0436985392989	8.22852222553129	-4.20191122312052	4.70827062308668e-05	0.000691804858062029	1.79518409831198
SELENOF	-1.043895093075	10.1741535238512	-3.62667416863616	0.000402143751245411	0.00241596487006645	-0.164557140255172
SCG5	-1.04403423665195	7.53012481335117	-2.54036155124815	0.0121729586024276	0.0282238675448917	-3.19446007109895
MEF2A	-1.04486817512076	7.1317725036697	-3.31464490713415	0.00117044747897732	0.00487914874140429	-1.12870259207363
LRP12	-1.04496448435998	6.06083796234699	-3.52758227861901	0.000568815209558874	0.00303141039824789	-0.478556585935797
CSDE1	-1.04519674924476	10.5821737023641	-4.56681779099645	1.08100269578335e-05	0.000326924601685936	3.15234935444946
PLA2G16	-1.04520966365434	8.68918875206274	-3.39485439205478	0.000895283701982044	0.00403356498040106	-0.887793949280114
PABPC4L	-1.04523269323048	7.58395911887864	-3.38809354094682	0.000915901650823035	0.00410360825935096	-0.908287491340714
CPSF3	-1.04525299066974	7.99722183128842	-4.27182544849971	3.57452636980271e-05	0.000600739480897606	2.04862712799927
DCK	-1.0459476347741	6.74143398837441	-3.49757302424923	0.000630935399644958	0.00323404433047883	-0.572227904420942
CASP7	-1.04602718210151	7.79461207321589	-4.70843439113487	5.97521692607705e-06	0.000254099668596997	3.70130392148893
MBNL2	-1.04697957391797	9.23770092839257	-3.55394420485937	0.000519040132319829	0.00284024595902726	-0.395722911139712
GULP1	-1.04714486252759	9.43795761591454	-3.44906998220987	0.00074499522613601	0.00358862824724678	-0.722216199134574
RSL1D1	-1.04714769032786	9.09659577418133	-3.7800645469962	0.000231972144219162	0.00168850664730267	0.335496340135617
UPRT	-1.04728351794673	6.82066121711041	-4.25493762531106	3.82156923636681e-05	0.000618399385521174	1.98711627142717
HACL1	-1.04779396074788	6.75265847836507	-4.650607668205	7.62273874981793e-06	0.000282267982690152	3.47568940454453
PCNX1	-1.04803563971195	6.90041018136184	-3.93765957469939	0.000129625548878927	0.00120007313826098	0.866573629809866
FAM69A	-1.04823239798023	7.04122007404965	-2.88188003809363	0.00458140873697534	0.0132970773032175	-2.34267831458049
IFT81	-1.04892183027534	7.40835876076461	-3.37226036486951	0.000965939885703915	0.00425286606921229	-0.956146534805199
STK17A	-1.04957503698893	7.03616789233871	-3.44828211954524	0.000746998574828668	0.00359366444707916	-0.724638109243386
ZSCAN26	-1.04963291703909	6.92951859978631	-4.56779708704042	1.07662412407891e-05	0.000326924601685936	3.15610375548196
DHX29	-1.05008177042223	8.07120853783755	-3.34525071563305	0.00105724983323927	0.00453939797455593	-1.03735231583582
HNRNPLL	-1.05020523282414	8.19613378466343	-4.64676723806216	7.74647971673668e-06	0.000283885697854527	3.46077661691763
MORN2	-1.05023007309568	8.28097177011087	-3.8912203917347	0.000154142393735165	0.00132730768897039	0.708281947700192
LATS1	-1.05074557239439	7.105989487047	-3.64330179177473	0.0003791582410757	0.00232825564757121	-0.111167619299162
UBE2Q2	-1.050850777963	9.20626021022821	-3.95324231780128	0.000122266248421731	0.00116382217021891	0.920021767223579
NACC2	-1.05112115632896	7.74268144956237	-3.13725493126357	0.00208235539646522	0.00738492884930542	-1.64403715233399
ABHD17C	-1.0512339819899	8.19303829721823	-3.69374890526627	0.000316782512582332	0.00206871598887624	0.0520334847296215
UFSP2	-1.05128803800578	7.99899219273915	-3.80602968385838	0.00021100618385466	0.00160894891130051	0.421800363155338
TASP1	-1.05159476736605	7.10462228411792	-4.13607980041303	6.0852432362862e-05	0.000776821448091669	1.5594723953095
RNASEL	-1.05161180950365	7.25389060661466	-4.57668079585623	1.03767796067245e-05	0.000321628542039272	3.19018865845928
TARS	-1.05191500907372	8.67685927185311	-3.63032122142761	0.000396992258702389	0.00239773317665136	-0.152863981888978
TMEM2	-1.05229665036316	7.58812289642064	-4.27520036319691	3.52702897912264e-05	0.000597103003802556	2.06094180872692
ANXA1	-1.05267758697455	10.1484823296728	-2.52228897574084	0.0127869342234603	0.0293474636476862	-3.23683708248867
KLHL5	-1.05312663326876	7.48409673111441	-3.61350672028856	0.000421273085897231	0.00249361646094038	-0.206694251786676
RFWD3	-1.05388269963711	6.48093108051309	-3.78099206808338	0.0002311903226427	0.00168754037500178	0.33857107881306
FAM216A	-1.05389248537444	7.47064733314383	-4.59530483814163	9.60395265773367e-06	0.000306833974654773	3.26180130786057
NUP35	-1.05405549103781	7.55792051852065	-3.34552510310528	0.0010562829393668	0.00453830176046183	-1.03653012975502
STRBP	-1.05475659541395	7.62784147725213	-3.80697604609382	0.000210277087694649	0.00160640865277457	0.424954896572395
PACRG	-1.05480705337918	6.45960105881621	-5.10877092349645	1.05055056550423e-06	0.00011899872769257	5.31638883700595
FABP5	-1.05530774411604	9.51763630526245	-3.01870699817475	0.00302101926704922	0.00974235009354886	-1.97478752262254
EDRF1	-1.0554999311882	7.79532406484625	-3.08390843266254	0.00246510155411784	0.0083622207660131	-1.79424168983343
ZNF121	-1.05610910829545	8.77999512745206	-3.54240906194989	0.000540292925620921	0.00292887716035301	-0.43203112801008
ELK4	-1.05629168268382	8.89426888154184	-3.42286093900266	0.0008144191053516	0.0037977777143267	-0.802534864015272
SMIM15	-1.05683642878954	8.80095789690581	-3.95925741187888	0.000119533421286357	0.00115007609807669	0.940697880458733
PKP4	-1.05691542559877	8.6481407475114	-3.75933521828384	0.000250113646105849	0.00176968542332702	0.266937313821513
SUCLG2	-1.05703525054091	8.81765034217944	-3.87211205184007	0.000165460939533159	0.00138048564557791	0.643583354595125
FBXO33	-1.05720871020683	7.54483458916384	-4.45920581971764	1.68263224553729e-05	0.000409484331628801	2.74338634329044
NUDT15	-1.05748832490693	8.32685324622544	-4.10977801329603	6.73679551782395e-05	0.000831281276654135	1.46610068700458
RASSF8-AS1	-1.05793882814316	6.25594783205899	-3.60815004402831	0.000429298267679367	0.00251926301701439	-0.223800112790436
FMNL2	-1.05824258452155	8.25143654338996	-3.40218747989581	0.000873412691930146	0.00397469764114303	-0.865527011027718
VAV3	-1.05842669556634	7.13764452515632	-3.04845057013615	0.00275444951650203	0.00907228151615523	-1.89284235474798
EPC2	-1.05877529113419	7.60274430602361	-4.08833771558456	7.31677202152118e-05	0.000864961853777551	1.39032877753449
OSBPL1A	-1.05886418414324	8.42197643278141	-4.03529458975195	8.96381646659993e-05	0.000976444465267543	1.20419560019449
N4BP2L1	-1.05886906699144	6.91480471799182	-3.93891490707808	0.000129017401917297	0.00119738910518978	0.870873183908351
FRS2	-1.05899071287719	6.83389336594781	-4.48800885508289	1.49573532749545e-05	0.000382687108431075	2.85214545438191
PRRG1	-1.05914455453263	7.13921616184233	-4.09150936498823	7.22806487729945e-05	0.000859630367885162	1.40151828734289
SS18	-1.05940386641705	7.41681778815126	-4.05326139410254	8.3698224643106e-05	0.000941227327665253	1.26703053861721
SRPK1	-1.05970802903863	8.68235445834841	-4.44313348211648	1.79649886672986e-05	0.00042234671470668	2.68292287697642
RFC3	-1.05996358175974	7.55666170424516	-3.37865887022121	0.000945417917005842	0.00419213780992626	-0.936828463059282
CDC40	-1.06012259133569	8.14468755729875	-4.96211310525611	2.00679981177824e-06	0.000165971513571127	4.71418426689871
FAM161A	-1.06018646295737	6.18324147764953	-3.75593288992019	0.000253216823102423	0.00178152547479175	0.255713732620229
IFNAR1	-1.06027574968732	7.61153095088317	-5.20914203690323	6.70081556416337e-07	9.65601974980673e-05	5.73529922963024
USP33	-1.06090844473579	9.24001389348192	-3.57675037160752	0.00047931814933686	0.00269498270014142	-0.323650855607124
CARD16	-1.06093071790409	6.23289894792237	-3.00701439798376	0.00313217599826956	0.010026199401038	-2.006809425181
STXBP6	-1.06178187727739	7.50202097595227	-2.94975103688252	0.00373299434581856	0.0113585127103539	-2.16206309913153
ATP8A2	-1.06202484972305	7.21847813946119	-3.3867246745563	0.00092012993616235	0.00411811027463465	-0.912432625245456
VTA1	-1.06207708536814	8.13115988020646	-5.41588885255987	2.60995135845991e-07	5.91272616843828e-05	6.61491760383361
USP4	-1.0621802563075	8.85118120594587	-3.94930764566428	0.000124085981053753	0.00116775779753004	0.906510268109039
PTGR1	-1.06223725566974	9.61309836825183	-3.88405936851052	0.00015829499292337	0.00134782516583575	0.684005847455533
DDX5	-1.06243822916197	8.22258873008958	-3.66524429078394	0.000350721019968757	0.00220483547366837	-0.0404067856476571
MRFAP1L1	-1.06246231773918	9.10619587695027	-3.72192798001913	0.000286303192535525	0.00194088018443561	0.143990673613298
TTC39C	-1.06253017981264	7.36294174773875	-4.43119446598351	1.8858486101168e-05	0.000432276755746252	2.63811353015834
TVP23B	-1.06263213832123	7.82478529771601	-3.50036260721234	0.000624902397057838	0.00321216331160918	-0.563548496537154
CBLL1	-1.06282933795076	6.89057316830599	-3.49417430095872	0.000638359798678134	0.00325315463866239	-0.582794790289407
SPART	-1.06285808603729	7.71408447482921	-3.47981030704683	0.000670654006866376	0.00336001163070167	-0.627359055327462
CRNKL1	-1.06294539326011	7.29639633088996	-3.68327942416494	0.000328869801557533	0.00211284182208359	0.0180131937061789
RNFT1	-1.06343320540603	6.01669220003085	-2.97326857034831	0.00347446024420828	0.0108040365966646	-2.09861811855427
FGD5-AS1	-1.06379792664554	9.25175028389617	-4.56011077137429	1.11145597209834e-05	0.000328948727134092	3.12665190961126
MTIF2	-1.06403251222074	7.88659196364114	-3.85299589927849	0.000177572111583457	0.0014451655848007	0.579112567503143
DAPK1	-1.06407698820862	8.5264087386638	-3.63734834724631	0.000387241620019196	0.00235827496844535	-0.130306490586301
ANKRD29	-1.06421314086839	6.73071469291654	-2.99122800289593	0.00328823360926522	0.0103896932577553	-2.04987057449274
NT5E	-1.0644151727879	8.82555311945704	-2.97139823432487	0.00349440210841001	0.0108570557473253	-2.10368002182795
SARNP	-1.06459607604284	8.77471535182772	-3.76465909579224	0.000245330114382582	0.00175175542991804	0.28451616448243
TRMT1L	-1.06530526687421	6.45054987549433	-3.76467330704753	0.000245317462356738	0.00175175542991804	0.284563115352856
ALDH5A1	-1.06530861019095	7.26933471856516	-3.62768846569238	0.000400704746909465	0.0024123025589539	-0.161306074782982
INHBC	-1.06561627142713	7.70536234168617	-3.52975278578777	0.000564553036606356	0.00302161977496357	-0.471755783164653
ZNF268	-1.06589201910717	6.85010396097601	-4.50228040513874	1.41070744013284e-05	0.000372402853899473	2.90622531520045
LYAR	-1.06639036410605	7.29582018280092	-4.84443768633583	3.34420309948342e-06	0.000197125183695192	4.23971183384835
THSD4	-1.06665885935624	8.62600004478669	-2.9955379531984	0.00324493156812345	0.0103018003683433	-2.03813381582126
KATNA1	-1.06667553113848	7.66991134158983	-4.52551753704957	1.2821432245167e-05	0.000353756206347151	2.9945485765104
SLC25A13	-1.06680764816158	7.63853572599496	-3.59492884833576	0.000449727681463823	0.00259426245881446	-0.265930993091617
YOD1	-1.06729703001722	6.1896111765968	-3.90487080721767	0.000146512068619808	0.00128740505994556	0.754655788284269
HTATIP2	-1.06744229762749	7.68931110828402	-4.28456362544598	3.39840430195801e-05	0.000584056794515818	2.09514586976844
ETNK1	-1.0680559163637	7.71596939342509	-3.10413970023369	0.00231287204173659	0.00797912363086697	-1.73754001584562
RFC4	-1.06872287083204	7.93030680481291	-3.14766716240858	0.00201439876934757	0.00720626146025572	-1.61446066943351
PPP1R2	-1.06888447260271	7.79998719604783	-3.7627857711456	0.000247003328579575	0.00175765932273073	0.278328363782872
GSTM3	-1.06904129279328	8.66555077074394	-4.1481805883645	5.80615643298852e-05	0.000760828203218141	1.60258480795931
TOGARAM1	-1.0691517935847	7.82041060585277	-3.52564753757472	0.0005726399283917	0.00303746863809663	-0.48461574389999
ANXA4	-1.06939682332944	10.856937963288	-2.95493917842991	0.00367448530625028	0.011224435862879	-2.1481046515567
VEZT	-1.06939704868837	8.5067264539623	-3.46077212777004	0.000715826979664862	0.00349088225699576	-0.686189069677511
OSBPL10	-1.0695276171956	7.99765618510615	-3.98514415500719	0.000108422814152339	0.00108772001959593	1.0299629630789
CAPN2	-1.06961660308723	10.73695219197	-3.7690787948049	0.000241425017351409	0.00173681045969893	0.299124778129748
HDGFL3	-1.06962951921065	8.37835599453967	-4.90794032295509	2.54112762358163e-06	0.00017991800017843	4.49477800465653
MED20	-1.07018334548092	7.74212446592686	-5.39462411751168	2.87866281642803e-07	6.2493705352695e-05	6.52342889391866
AKAP7	-1.07067439451559	8.1109937338488	-4.07881225203144	7.58948725418459e-05	0.000883962405640451	1.35676367879797
TMEM65	-1.0707259782189	6.73456643320188	-3.40371657891123	0.000868915680947993	0.00396582028740366	-0.860878811315772
ASPH	-1.07080278084221	7.8135113736362	-3.64133127550408	0.00038181592301238	0.00233780167112249	-0.117505186224866
TOMM20	-1.07157771313612	10.4667393491439	-3.95095941681968	0.000123318938425331	0.00116545423155727	0.912181086697663
FAM117B	-1.0715806731007	7.23105946789636	-4.13446584800035	6.12342309024178e-05	0.000779344756939863	1.55372958797908
USP8	-1.07281135122612	7.71094149872062	-4.00293117975476	0.000101367137704281	0.00105165240282709	1.09156301818937
ASB3	-1.07282278006893	7.12924295472044	-3.71544596230818	0.000293057979805082	0.00196912259775782	0.122787527081473
LRRC49	-1.07301061504254	6.40095887720209	-4.91318598522014	2.48387786621018e-06	0.000178585373773911	4.51595087350637
SMCHD1	-1.07315776430354	7.83993800356216	-3.60308779846738	0.000437014759606742	0.00254686805645464	-0.239946575683621
USP12	-1.07332606695657	6.93812670430275	-4.26985614689197	3.6025246314884e-05	0.000600739480897606	2.04144477732066
PNPLA8	-1.07383043588949	8.54198842918701	-4.45623538541081	1.70313921039162e-05	0.000412060476921934	2.73219952446022
HIBADH	-1.07405668226978	8.68394291065207	-4.00673099949425	9.99177055410651e-05	0.00104424234092856	1.1047504828517
PLA2G7	-1.07441934236282	7.46854243547046	-3.42936009755174	0.000796659205796857	0.00375288230783699	-0.78266577569964
FBXO32	-1.07450702966876	7.71605516417695	-3.00258131042246	0.0031752959409889	0.0101394637172531	-2.01892172130169
WWTR1	-1.07477960424937	9.86352957366974	-3.73433928015076	0.000273778966595609	0.00188156973181539	0.18467258026831
DMXL1	-1.07534641977523	7.27010237139869	-3.62585979010422	0.000403302657401931	0.00242059302082277	-0.167166879167111
CLMP	-1.07540467208036	8.05665683936293	-2.77413030460935	0.00629633069199107	0.0168678306648482	-2.62176970594669
NME5	-1.07556754114902	7.47895547382291	-3.46990991494462	0.000693799905102273	0.00343445529204424	-0.657985929999143
ATPAF1	-1.07572656335185	8.22925647148305	-4.88788818735384	2.77200470966767e-06	0.000188738681324913	4.41398678002811
PRKAA1	-1.07590255762395	6.93038375994051	-3.82296227904257	0.000198316604858596	0.00154826121336974	0.478337371953458
LNPEP	-1.07604104778251	8.48242520917509	-4.04296112073153	8.70559203156793e-05	0.000959439446602098	1.23098093850457
TAPT1	-1.07619418784221	7.97066146683089	-4.19297673647085	4.87588465150745e-05	0.000706436311137009	1.76302631575737
CD109	-1.07622337489027	7.14401606788084	-3.19323501830406	0.00174051053502815	0.00646786795897726	-1.48403116068229
SPTLC1	-1.07625347825506	10.0137555381938	-4.30142931728408	3.17799340570922e-05	0.000561670891278538	2.15689918004098
ID4	-1.07629906772316	11.2866055943592	-3.5599636956292	0.00050826478297363	0.00280445713775663	-0.376737104784206
FAM210B	-1.07632289143023	9.50241063200592	-3.8202399183281	0.000200306693338524	0.00155685689737057	0.46923396932841
CSRNP3	-1.07657703590556	6.93772569530473	-3.66960854381713	0.000345310826408962	0.0021873781886404	-0.0262914207525835
ZMAT3	-1.0766102126085	7.50791290394696	-4.86779084417337	3.02376246845682e-06	0.000191796645632401	4.3332439464343
TMEM64	-1.07661680507592	7.17262392501406	-3.44883159257558	0.000745600861900584	0.00358971666896495	-0.722949063818389
GNAI1	-1.0768233018836	8.09450159549455	-3.11348660621578	0.00224552249718739	0.00781542187568571	-1.7112353183952
TEFM	-1.07711963283996	7.61388212625678	-4.40893190613752	2.06401368715457e-05	0.000451979095640526	2.55479725050703
CHIC1	-1.0775177578561	6.39727047894661	-3.87351201011608	0.000164605564733417	0.00137650022589153	0.648314832520677
FANK1	-1.0778481172065	6.56891820006002	-3.81992684875041	0.000200536764139716	0.00155685689737057	0.468187417949795
CORO1C	-1.07845094828963	8.74174930819346	-3.66399752607126	0.000352281241202686	0.00221165327152636	-0.0444366950996322
KIF2A	-1.07848002682473	7.36372174931347	-3.78233441226304	0.000230063265482605	0.0016802979413325	0.343022035519827
ASAP2	-1.07883069665384	7.70311482679305	-3.62311493476973	0.000407232009818842	0.0024324596559649	-0.175959438645553
SNX2	-1.07929546332705	8.17675610639226	-3.52835243424477	0.000567299418386561	0.00302848835421368	-0.476143871085689
TRIM24	-1.07936086011943	7.65591720819331	-4.03144857154025	9.09609710120991e-05	0.000982978056210542	1.19077334573244
ZFAND1	-1.0793719382935	7.66519668337962	-3.55633536671299	0.000514734255666479	0.00282898304459274	-0.388184233981412
COX20	-1.07955094104879	8.58109879018718	-4.0860699510008	7.38083571136428e-05	0.000869236417425321	1.38233228534074
METTL25	-1.0798319435762	7.09444798581027	-4.47487460852931	1.57833590069319e-05	0.000392666736758775	2.80248698723611
PTPRM	-1.08012169800405	8.63373755328144	-3.76376727860497	0.000246125322030118	0.00175291893663623	0.281570082424525
CFAP126	-1.0801542060766	6.72551005204587	-2.50332417759837	0.0134608683123155	0.0305951147704215	-3.28101032808757
ZNF200	-1.0802376451953	6.68204154019351	-4.22637091085382	4.27717942369103e-05	0.000664509421685664	1.88348924534541
PERP	-1.08081002926831	11.2988145980022	-3.56823047490728	0.000493809758086295	0.0027505004853622	-0.350619973654096
PPP2R3C	-1.08088092141511	7.86275140360941	-3.64420418458119	0.000377947005721395	0.00232324602431602	-0.108264409888553
MRPL15	-1.08108926469945	9.13575481030355	-4.2781834292762	3.48555120642001e-05	0.000596125180955075	2.07183281567008
TSN	-1.08119140351644	9.49776577491569	-4.92250108949114	2.38528470289722e-06	0.000175861818923665	4.55358760470382
CEPT1	-1.081446102354	7.84512970337688	-4.33047349008091	2.8302217349022e-05	0.000528482258219983	2.2636726925733
NBEA	-1.08147768998786	6.42937071601861	-3.87091152861706	0.000166197824391506	0.00138239311877047	0.639526999173883
STAM	-1.08203311755892	8.06082015339856	-4.16781311136721	5.37925059194287e-05	0.000737580049312547	1.67273744441705
GNAI3	-1.08208276714311	10.4218240902756	-4.88469248301482	2.81063119054455e-06	0.000189054637546444	4.4011323007092
EZH2	-1.08285874031243	6.63200264737767	-2.74469737996645	0.00685708821534873	0.0179683110753407	-2.69636051851263
CCDC34	-1.08296714707417	6.47240758009129	-3.52593550179995	0.000572069133249843	0.00303746863809663	-0.483714081680093
ADGRA3	-1.08325892552048	8.48384929523808	-3.59990141530106	0.000441938750707572	0.0025664687315168	-0.250100255402814
CCDC186	-1.08336517070386	7.16776495754022	-3.53631293211206	0.000551853051749583	0.00296766897919715	-0.451179946730801
SLC9A6	-1.08401186983139	7.36149191449991	-4.50309482526663	1.40599845866722e-05	0.000372402853899473	2.90931524339305
TJP2	-1.08422547016939	8.54674577809365	-3.46390877842607	0.000708192943766302	0.00346858650916986	-0.676515014471031
SPRED1	-1.08495309077948	7.20913252461561	-4.24397995302371	3.99053859614604e-05	0.000637323544025296	1.9473039965257
CETN3	-1.08512015984635	8.52430475536664	-3.32630175752519	0.00112606092497998	0.00474807480157893	-1.09399377024692
RCAN3	-1.08518328544175	8.33503361335013	-4.12065417778355	6.45966172477292e-05	0.00081136476905918	1.50465536748787
ETFA	-1.08563754747172	8.87959264851338	-3.76531632134666	0.000244745645086231	0.00175059169791874	0.286687643297978
MTDH	-1.08586048584009	9.74800129371437	-3.69470562524151	0.000315699168273092	0.00206871598887624	0.0551462410382477
TRAPPC11	-1.08591634860758	6.42185561214785	-3.69413497818166	0.000316344919276908	0.00206871598887624	0.053289521371477
DACH1	-1.08620643306227	7.08341939072537	-3.26458056555348	0.00138030893443779	0.00549477614156384	-1.27659451139611
PARM1	-1.08623764521435	9.07543523164504	-2.5539847741328	0.0117277369785533	0.0274057769603852	-3.16233446927384
ELP4	-1.0862383452183	7.30601721912147	-4.56592290246309	1.08501889307628e-05	0.000327019621328851	3.14891906543426
RFK	-1.08626710573216	8.39712452121088	-3.75855580487185	0.000250821329414463	0.00177067068810437	0.264365464161964
ATL1	-1.0870119015109	6.32237817845249	-4.07623142457805	7.66503318242137e-05	0.000889258039599351	1.34768003621606
TBPL1	-1.08717643633822	8.01083214152508	-4.44454165426087	1.78623309877569e-05	0.000421523947173204	2.68821390070029
TAOK3	-1.087327769881	6.93736626015415	-5.12777322138759	9.65215948425139e-07	0.000114239719381742	5.39528036991303
CDC23	-1.08733429915808	7.55201404356915	-4.16235861482291	5.4947424778754e-05	0.000743286639508362	1.65322139303349
GPN3	-1.08743352359702	7.79541295356206	-4.17155860097353	5.30129489190361e-05	0.00073209335254873	1.686150089358
ATP23	-1.08789090362978	6.27567471109567	-3.97887306931388	0.000111020253074772	0.00110224091897344	1.00829636993334
C4orf46	-1.08792983899879	6.30604175547636	-3.89568896044527	0.000151603859110804	0.00131080017847368	0.723448566509996
MARF1	-1.08831248818358	8.32757898978965	-3.51354700240941	0.000597115595880469	0.0031208306731001	-0.522449224663022
ZCCHC9	-1.08831827139855	7.90063422221311	-4.20959826081364	4.56849146906397e-05	0.00068009594927622	1.82289387401338
GTF2B	-1.08856464803741	8.10321502765829	-4.13583040490946	6.09112804803821e-05	0.000776821448091669	1.55858487673927
LEO1	-1.08869284281573	7.1240646541281	-3.60379882929598	0.000435923074385142	0.00254390466470539	-0.237679807509645
CASC4	-1.08895537365897	10.1705750855781	-4.52507588199944	1.28447791039201e-05	0.000353756206347151	2.99286675857448
TRMT11	-1.08908359013973	7.33111215176129	-3.31788942773057	0.00115793170158529	0.00484155335629285	-1.11905224847398
SPATA13	-1.08933881353496	8.04824378532799	-3.30927641231662	0.00119143438458535	0.00493362327415537	-1.14465279917537
MRPL13	-1.08969664834639	8.27026009940469	-3.66704105129945	0.000348484012513368	0.00219727474467299	-0.0345971588335194
METTL4	-1.09038184619823	6.52404050580531	-4.95709212229725	2.05133331380044e-06	0.000165971513571127	4.69377901018983
PIFO	-1.09048548431931	7.67465771673041	-3.39736319842647	0.000887744057466066	0.0040111947353518	-0.880180497799538
SEL1L	-1.09094187852719	8.5862262909624	-4.44708621643624	1.76782598509557e-05	0.000420364728516999	2.69777791189243
KRBOX4	-1.09116171485619	6.55658835693328	-3.80118172419896	0.000214778934327845	0.00162152305728041	0.405650422314205
IFI44	-1.09133331201356	6.7726952532206	-3.14662660473069	0.00202109640045703	0.00722399918235644	-1.61742022670902
FAM13A	-1.09186852049044	8.43217258105464	-2.95200810356961	0.00370743596708549	0.011294535977967	-2.15599321368998
MTRF1L	-1.09201840933147	7.75588747952268	-4.30991118387722	3.07240148671713e-05	0.000550821906827273	2.18802458349037
RAI14	-1.09208393953354	9.16602052931895	-2.91939013542784	0.00409289257382419	0.0121567202550296	-2.24331554336439
UTP14A	-1.09209116989942	7.41182472979599	-4.57037164365155	1.06519440925629e-05	0.000325302018120916	3.1659768226232
ANAPC10	-1.09242245135637	6.486773504555	-3.72775046720691	0.000280361631273095	0.0019176796022717	0.163062014919984
NIFK	-1.09268299484517	8.67303963677103	-4.24211657169958	4.01997616544425e-05	0.000637323544025296	1.94054158507951
TRUB1	-1.09320849278403	7.45025319322246	-4.17372161858304	5.25676960894887e-05	0.000731698844807654	1.69390009914282
ADGRL3	-1.09350474628527	7.07540808228746	-4.68127803148375	6.70077913266211e-06	0.000267501686479019	3.59510300783498
AGPAT5	-1.09360125289094	8.61257624962454	-3.9098377141393	0.000143825936251346	0.00127201582871161	0.771561612286456
NFIL3	-1.09412829619463	8.52564015705089	-2.96125169354914	0.00360443315361277	0.0110809862062707	-2.13109211765709
IFT74	-1.09425605881514	6.00128310874998	-3.22846346152727	0.00155294292766744	0.00599100204581157	-1.3820945166872
ZBTB10	-1.09425881920717	8.34230503885811	-3.50724422016807	0.000610250772494143	0.00316031779936701	-0.542112694370799
KRR1	-1.09448270766178	7.52968773989417	-4.21609406792088	4.45348241609354e-05	0.000675415468925917	1.84633975589041
HSDL2	-1.09460486818895	7.93486833140116	-4.59703003730865	9.53524430404054e-06	0.000306589613859529	3.26844567540377
TMED5	-1.09460550309678	9.07117044991797	-3.75071901831023	0.000258043171800618	0.00180962328811971	0.238530185722048
SPEF2	-1.09465790202983	6.46835935447372	-4.80075734218231	4.03414810404122e-06	0.000210515619102656	4.06561266634019
HMGCS1	-1.09537616301568	7.26823814296626	-3.19456833347394	0.00173304397798443	0.00645142454787348	-1.48019054928211
BRMS1L	-1.09538232212647	7.33872712772916	-5.01505754075662	1.59082030298821e-06	0.000151310083780405	4.93020988311262
OSTF1	-1.09572191101876	8.02532999070011	-3.46816153598458	0.000697964570965054	0.00344029779616257	-0.663386980609872
NUDT11	-1.09589739018554	6.90473052972361	-5.6547633039966	8.54770451433339e-08	3.32826244526856e-05	7.65808997722355
BMPR1B	-1.095925308309	7.72588433657259	-2.94982982949858	0.00373209940049414	0.0113585127103539	-2.16185127231843
SHTN1	-1.09605434042682	7.90192319907008	-3.26294353117324	0.00138772996563389	0.00550847893335403	-1.28139803334381
DOCK4	-1.09609293690275	6.80167249637871	-2.673768934827	0.00839933411439433	0.0210659627748296	-2.87318557261759
DIS3L	-1.09643920913906	8.03741302593236	-4.02777763632241	9.22409275874913e-05	0.000991709827759124	1.17797145304606
TMEM135	-1.09650787965974	7.32856381174699	-3.66288057524967	0.00035368458147144	0.00221534424279215	-0.0480460568735817
DCAF13	-1.09670007984644	8.09869120092586	-3.8216096000747	0.000199303075789655	0.00155304335480869	0.473813448502571
SLC35A1	-1.09720358715272	8.46172808374395	-4.05018815672757	8.4686871211601e-05	0.000948066860104715	1.25626711968749
TWISTNB	-1.0973452514028	7.73199445097632	-3.17002743332965	0.00187535719468861	0.00682246734184527	-1.55065997730198
ITPR1	-1.09743570936054	6.26809532403363	-3.5914501533471	0.000455253430192047	0.00261042693980346	-0.276995109823419
RNF141	-1.09753746226355	8.54989793702623	-3.84073517151465	0.000185778535603673	0.0014838465087319	0.537896509104485
C2CD5	-1.09753917377105	8.85245915896033	-3.46455944606131	0.000706618943363778	0.00346360032821112	-0.674507309626506
PPP2R1B	-1.09783248382845	8.1619775455793	-4.25554987552742	3.81233358380254e-05	0.000618399385521174	1.98934304941516
SEH1L	-1.09858732906966	8.65434047750335	-3.79313796733122	0.000221180304272455	0.00164901088878081	0.378890892931033
RCAN1	-1.09944352855759	7.7725748136439	-2.48990003933544	0.0139569070659387	0.0315499024023215	-3.31209465095255
TES	-1.09983799648044	9.48009543064383	-4.10920687439978	6.75165852306569e-05	0.000831281276654135	1.4640782492369
C18orf25	-1.10021245039434	7.52045182805462	-4.36192649401295	2.49491147201738e-05	0.000498982294403476	2.37991084061197
OSTM1	-1.10038597118539	6.44578694522914	-3.79174841473258	0.000222304314620298	0.0016546665233984	0.374272826391107
KCTD6	-1.10044895563987	7.62474267117612	-3.80192424314099	0.000214196972529842	0.00162011521720944	0.408122892152221
PPFIBP2	-1.10076359021851	7.26419942482169	-3.83987147466355	0.00018637001611615	0.00148571362815562	0.534997040828466
SIPA1L2	-1.10088702519622	7.83435370341202	-3.33166157322116	0.00110618437200645	0.00468652066480803	-1.07800003862388
POT1	-1.10146347475084	7.71639169644792	-3.93552939896496	0.000130663767286614	0.00120365881847474	0.859280190155125
RORA	-1.10162985085033	7.56248961924924	-3.47650439466391	0.00067830089929324	0.00338742653514781	-0.637593990039911
CAV2	-1.10163271472766	7.60580960207309	-2.95146672528349	0.00371355167891724	0.0113048751329853	-2.15744950316358
PHF3	-1.10164801861261	8.58796571192098	-4.80457784843512	3.96867862834228e-06	0.000209924154095706	4.0807960869954
DDX60L	-1.10189409583552	7.16866414240175	-3.37739332947252	0.00094944422303065	0.00420400675869293	-0.940651772601177
GOLGA5	-1.10206124841026	8.63270206499446	-4.19082244694945	4.91714722552036e-05	0.000707324424235452	1.75528025593246
RNF14	-1.10221960855388	7.7539275200557	-3.79123663004285	0.000222719661796878	0.00165577982457584	0.372572294269186
AGL	-1.10234525919754	8.05938147480087	-3.21443678478917	0.00162525039429292	0.00616082139120469	-1.4227967116917
ABRAXAS1	-1.10253274998	7.0046493345336	-4.11416681005513	6.62362351878809e-05	0.000824604609215839	1.48164894646098
ATP11B	-1.10296491566346	7.24801472275858	-4.59746905697116	9.51783566282351e-06	0.000306589613859529	3.27013678794227
CCDC126	-1.10336405135725	6.69252734379129	-3.78984966692575	0.000223848979093701	0.00165922562730965	0.367964692855135
CHMP5	-1.10354702852688	9.59635354612382	-4.33505360021902	2.77883236921642e-05	0.000524998062861038	2.28055969052781
DBF4	-1.10400386626958	6.6646293850881	-3.2463388606657	0.00146513304767366	0.00573352945163751	-1.33000471998742
CEP70	-1.10402686776034	8.10004582746704	-2.93084732923917	0.00395349574592407	0.0118670173178466	-2.21274037803792
ZFP1	-1.10412894192501	7.09935491472411	-4.2208417522797	4.37118525780402e-05	0.000670140028419471	1.86349345414799
LRRFIP2	-1.10419962620746	7.84652536692255	-4.826337016783	3.61498040143267e-06	0.000203124636329889	4.16743286697131
TUNAR	-1.10432258278362	7.67318366233245	-2.31672792155902	0.0219806236288433	0.0457073715646508	-3.69934491791951
JKAMP	-1.10445274429308	8.70974970625799	-3.80729276176663	0.000210033618236296	0.00160640865277457	0.426010753766993
JPX	-1.10449115663097	5.91063406104421	-3.03690165076906	0.00285526379645988	0.0093230049538496	-1.92474335484947
EML1	-1.1050969762499	7.29396560431382	-3.66250196214693	0.000354161470166472	0.00221639975804834	-0.0492693191362852
ENPP2	-1.10527516644698	9.47623859474731	-2.87348999881856	0.00469773872212334	0.0135557722273406	-2.36474802158588
PRPS2	-1.10531606558721	9.17856997128027	-3.53692795784301	0.000550676297379489	0.00296389246727908	-0.449249301526067
ZNF711	-1.10541243004731	7.11409891039835	-3.14056075776071	0.0020605526122605	0.00733137794082405	-1.63465593565455
TMEM123	-1.10636017133048	10.059276430665	-3.81109860589309	0.000207128794818881	0.00159056623837054	0.438704081392145
RHOU	-1.10658972682728	9.57922096902545	-2.93633439922447	0.00388829116177379	0.0116911457229009	-2.19806006035819
THAP1	-1.10743922299581	6.58578891461566	-3.98795707234915	0.000107276645919156	0.00108286351660485	1.03969030917255
DLD	-1.10765842382367	9.11140132172463	-3.32043766415111	0.00114818962460056	0.00480727242020261	-1.11146728880601
IFT80	-1.10768482569061	8.04272729149871	-3.38345866639909	0.000930292257125715	0.00414699673345002	-0.922316895970065
KLF5	-1.10795054616331	8.01196902195473	-2.77226327337506	0.00633062253815811	0.0169252756816136	-2.62652233002259
CTNNAL1	-1.10887727505312	8.91007313198491	-4.06131038697726	8.11608784459209e-05	0.000921845529112283	1.29525074621081
PANK1	-1.10936499365852	6.62679415593782	-4.59415618394341	9.64996417150919e-06	0.000307515482294129	3.25737842706596
CEP76	-1.10968434333885	6.41602776939432	-4.86362926534518	3.0785978432167e-06	0.000191796645632401	4.31655337570844
MED6	-1.10969504078892	7.24150504332666	-4.51981624593261	1.31259855652292e-05	0.000358661798558675	2.97284736298995
SSB	-1.10989948753845	8.72563854300557	-3.37652237349087	0.000952224481670787	0.00421175217934953	-0.943282306059544
CLDN10	-1.11058556116425	9.74293849953196	-2.61718210599358	0.00984758331988835	0.0238717681256437	-3.01127188839392
MAF	-1.11118007045719	9.36939069555158	-3.24416775339128	0.00147554592468388	0.00576522490484829	-1.33634453868735
PHAX	-1.11173677909233	8.17956595081036	-4.09519131776039	7.12637476350975e-05	0.000857091018854552	1.41451658398954
EMP1	-1.11201981549878	9.45822962894266	-2.62235758326176	0.00970634457486088	0.0235822187923278	-2.99875300506767
BICD2	-1.11216520668331	7.90106113952115	-4.21807130406894	4.41902976795614e-05	0.000674201789317009	1.85348184955226
MSL2	-1.11295786500129	7.58244158177372	-4.25703386694883	3.79003669219744e-05	0.000616849926516699	1.99474139456362
ATP11A	-1.11310304963955	8.87794036034285	-3.55649609269487	0.000514446039317077	0.00282877213146107	-0.387677358732419
PAPSS2	-1.11336051584563	9.10414092557249	-2.5074107995427	0.0133130209888344	0.0303532006442592	-3.27151731646734
MITD1	-1.11368286280888	7.29719207821668	-3.274924757508	0.00133426531883098	0.00535597483010116	-1.24619428134492
ATP10D	-1.11389042622042	7.62208397803739	-3.62987447301368	0.000397619928506298	0.00239919821268207	-0.154296861888374
ABHD17B	-1.11428599843627	7.78461885044251	-4.62848808035455	8.3625444886438e-06	0.000289809870889533	3.38991844635296
PRKD1	-1.11433825225678	7.70040803285528	-3.76412339426657	0.000245807491320519	0.00175291893663623	0.282746428526967
CDC7	-1.11482944952951	6.57784319918887	-2.97065451927654	0.00350236094810125	0.010871803042686	-2.10569204725804
RNF219	-1.11537766592216	7.15842211149671	-4.07097422994438	7.8211506811069e-05	0.000898999423308044	1.32919031857129
C5orf22	-1.11543054826936	7.81539752335282	-4.33486877841758	2.7808886154758e-05	0.000524998062861038	2.27987798726381
FAM162B	-1.11545567015801	8.0116806352562	-2.90520955437879	0.00427166381902973	0.0125323595915023	-2.28101246923936
KAT2B	-1.11570829861777	6.7612189693256	-3.46928413627263	0.000695287829910803	0.00343649621692928	-0.659919331525412
FAM76B	-1.11573162159413	7.72061777364535	-3.17778738248854	0.001829224609038	0.00671542092769989	-1.52842768001799
GPR160	-1.11579878747607	8.19661205165289	-3.48241542631812	0.000664685267749267	0.0033368164529234	-0.619288028750979
SLC7A2	-1.11589976910755	9.06509337592921	-3.20955004284769	0.00165116864972141	0.0062212160192104	-1.43694127814971
LIN7C	-1.11631810614347	8.68446903159676	-5.03068263945023	1.48497765758101e-06	0.000144553293855151	4.99426239367367
VLDLR	-1.11677598783409	7.51593042725642	-2.5341663135083	0.0123803879433139	0.028635536249061	-3.20901777338968
TRMT6	-1.11708812019576	7.22717645596336	-4.17792166895371	5.17133332583366e-05	0.00072620476379074	1.70895753218829
ATP6V1C1	-1.11798160954244	7.45971331500269	-3.70277652804499	0.000306698573275401	0.00202837803769188	0.0814316024484238
KCTD9	-1.11830181442935	6.36639873947963	-3.83919316226866	0.000186835794780425	0.00148847442644763	0.532720282276645
SCFD1	-1.11872419402192	8.20467954724	-3.64576742161213	0.000375857400489951	0.00231347531422336	-0.103233716639474
RRAS2	-1.11889197337713	8.43186052593799	-4.27761344570571	3.49344013394239e-05	0.000596125180955075	2.06975139271022
RLF	-1.11910783390375	7.54030720463386	-4.39634258677223	2.17182280747173e-05	0.000465764409313214	2.5078207722978
GPATCH1	-1.11914584969541	6.38269792440829	-4.98993861983458	1.77651111135343e-06	0.000156579107491734	4.8275235390853
BORCS7	-1.11919481082799	8.45400639142777	-3.75992795845036	0.000249576723919075	0.0017678942467491	0.268893481617755
FBXL17	-1.11952553901821	6.99155923861767	-4.14848426917565	5.79931259129825e-05	0.000760828203218141	1.60366800410522
PPIP5K2	-1.11959939198112	7.8745233301384	-3.4753673016143	0.000680949986733952	0.0033924977347881	-0.641112497191454
CFAP36	-1.11961406050798	7.66795821476616	-3.56612000888518	0.000497462766996272	0.00276012403607496	-0.357292297558998
ZDHHC23	-1.11999522477899	6.35423503100831	-4.69944240251279	6.20661472933694e-06	0.000256187319758956	3.6660901662434
ARFGEF1	-1.12009110092392	8.48550642844154	-4.33931106108617	2.7318682186295e-05	0.00052287370206027	2.29626910857161
NUP88	-1.12034973669237	7.84664942127149	-3.96958536743007	0.000114976416144805	0.00112840362612146	0.976256739716887
GCNT3	-1.12057312936088	7.85388712926328	-3.20715718818684	0.00166399957846978	0.00626009503252823	-1.44386061995482
MED28	-1.12062881029426	8.85115017989433	-5.02559236022822	1.5186839626759e-06	0.000146688388953036	4.9733807665383
GPD2	-1.12092690205141	7.52738687681923	-3.54067943457628	0.000543549443057012	0.00293823256420407	-0.437466910868307
PRNP	-1.12095016317068	9.39635592166914	-3.62785753041002	0.00040046536457109	0.0024123025589539	-0.160764109293589
COQ5	-1.12097165765778	8.17355743662834	-4.41519074985906	2.01235112035378e-05	0.000446154714583774	2.57818906296842
SERINC1	-1.12214106147436	9.18251254754902	-3.37103751752884	0.000969909093438459	0.00426431450396726	-0.959834986640859
RIOX2	-1.12231353032467	7.71522779458208	-4.29098987694005	3.31274480626155e-05	0.000573288892861373	2.11865379164784
BTBD3	-1.12270457919343	9.68012324921351	-3.30618928991542	0.00120366139730228	0.00496774462086335	-1.15381494385843
TFAM	-1.1230521009838	7.6339669067012	-4.98732304913618	1.79701543911059e-06	0.000156579107491734	4.81685129766286
LANCL1	-1.12337559725618	9.23646021124209	-4.23012688087635	4.21443005950032e-05	0.000657942483130432	1.8970838222026
CASP3	-1.12385837240369	7.65875081578336	-5.64005678852858	9.16315313363548e-08	3.45978448621509e-05	7.5930631736102
SMNDC1	-1.12432179674207	8.88437813727893	-4.269249856597	3.61118676719348e-05	0.000600739480897606	2.03923404764204
INPP4A	-1.1244382916222	7.65631065032562	-3.56687753444183	0.000496148644471518	0.00276012403607496	-0.354897724766878
CSPP1	-1.12497524882553	7.32322644683062	-4.50941190604311	1.36998415949734e-05	0.000369480576349283	2.93329633004035
C15orf40	-1.12519153782882	6.78523445306806	-3.52489048883123	0.000574143088643718	0.00304029871844485	-0.48698589371472
TGS1	-1.12528673632856	7.10801120232503	-4.8751250102253	2.92941993239319e-06	0.000190107147695933	4.36268279217855
PPHLN1	-1.12532530518995	9.20210540258564	-4.27698804196438	3.50211583032998e-05	0.000596125180955075	2.06746783235802
SDHAF3	-1.12646782086836	6.78999775730557	-4.18658797180838	4.99923023527977e-05	0.000714167344188352	1.74006348216481
TARSL2	-1.12656616444136	6.90941316447255	-4.80835376964374	3.90498507146311e-06	0.000208824523564079	4.09581066162577
CARNMT1	-1.12685812301049	6.45571024486103	-4.32413554555231	2.90284254337398e-05	0.000535091477929602	2.24032666803184
RIDA	-1.12713404726712	7.22594759922182	-4.72716282185497	5.51975075022564e-06	0.000249188747636998	3.77480081155833
SLMAP	-1.12731276456621	7.57676097737867	-4.33425458654688	2.78773235322876e-05	0.000525493874753863	2.2776127372699
MAOA	-1.12734277732449	9.02030874347526	-3.06016800688521	0.00265553184795535	0.00883216942956906	-1.86036825946892
GBP2	-1.12787532055361	8.29112166437633	-2.71763768144419	0.00741225384838503	0.0190937942838283	-2.76430962866579
CWC22	-1.12894972978837	6.80889192726564	-3.71374603340953	0.000294854259755586	0.00197414512442482	0.117231904593588
IDH3A	-1.12909087756049	7.3465178939054	-4.73802558986308	5.27116295934422e-06	0.000242356791414867	3.81752519736249
RCBTB2	-1.12921364451679	8.26548450043597	-3.85348926363904	0.000177249210277926	0.00144348049677318	0.580773275229137
AVL9	-1.12932420678379	7.99296426439303	-4.00087217228229	0.000102160899020098	0.00105549320214794	1.08442123231789
CAAP1	-1.12980504352865	8.14340608085837	-4.04286225007987	8.70887651771246e-05	0.000959439446602098	1.23063525126174
FAM221A	-1.12990582762975	6.76708573212541	-3.78835617507084	0.000225071110389018	0.00166531237259333	0.363004712461415
RAB21	-1.13017286583772	8.15464208021645	-4.00524948696838	0.000100480457217456	0.00104681145228219	1.09960765167276
TSNAX	-1.13024144400624	7.99226044289284	-3.72701587229495	0.000281104759400696	0.00191921386418229	0.160654543532705
M6PR	-1.130911471378	7.56980498511836	-3.932044740471	0.000132379237287511	0.00121188999845906	0.847355915462439
PUS7	-1.13132028565747	7.94232264761196	-4.33618966049188	2.76622511798034e-05	0.000524998062861038	2.28475045542191
NFU1	-1.13171582014076	8.32821592887358	-4.0039739970178	0.000100967372671889	0.00104937728987615	1.09518119011186
WRB	-1.13226449014264	8.81684752979347	-3.5254955682382	0.000572941374073963	0.00303746863809663	-0.4850915596705
DOCK9	-1.13249275746025	7.45815821687005	-3.40256622083185	0.000872296804278584	0.00397396966923241	-0.864375866792604
MOB3B	-1.13269291997084	7.90194776410614	-5.16690951057368	8.10182799184182e-07	0.000106403993463076	5.55837711981844
CEP44	-1.13279872922396	7.25428914469392	-3.31680256699945	0.00116211028736977	0.00485251145463381	-1.12228584530358
ZC3H7A	-1.13300545904944	7.36063326695134	-4.50503035586296	1.39486793015729e-05	0.000372402853899473	2.9166603373567
JAG1	-1.13314612057815	9.54949267344852	-3.63569220734167	0.00038951904551651	0.00236636143692624	-0.135626017749028
ACTL6A	-1.13377391312348	8.24512329905852	-3.87002388122061	0.000166744670629952	0.00138601640830501	0.636528440868953
ACAT2	-1.13387661408327	7.58669554524167	-4.92493102608124	2.36019680455589e-06	0.000175744153934178	4.56341361293559
NUP160	-1.13457604833269	6.5285035444767	-3.57766900149312	0.000477779811670946	0.0026888601867299	-0.320739830335913
SLC38A9	-1.13477817817318	6.89505514667019	-4.47976123016154	1.54710337282841e-05	0.000390235940468404	2.82094998360047
KBTBD6	-1.13488976810927	7.18596189644128	-3.62682578271793	0.000401928343440272	0.00241583558092899	-0.164071228138335
ABCA5	-1.13591489687342	7.12893295518565	-3.05636984217715	0.00268723031505566	0.00889792445537962	-1.87090648202194
FAR1	-1.13633871383311	7.99522562696043	-4.09142978889735	7.23027789360874e-05	0.000859630367885162	1.40123746224302
EXOC8	-1.13732306791044	6.57883418915609	-3.09545539782138	0.00237711835864948	0.00814825165028129	-1.76191862993207
WAC-AS1	-1.13758673774111	7.53405936755355	-4.82778928430325	3.59249363447082e-06	0.000203124636329889	4.17322502095992
HAT1	-1.13805645373768	8.44236514842965	-3.42081275299504	0.000820092579623776	0.00381566599780144	-0.808789986438553
RPA1	-1.13822433167487	9.12222610296291	-4.36393229442864	2.47487689528584e-05	0.000498042437451222	2.38734490354649
DIAPH2	-1.13887772765284	7.1518464227758	-5.30240618917497	4.39129000053391e-07	7.78237356585857e-05	6.12935032011156
UBXN4	-1.13957279968438	9.34613001008418	-4.14051410998995	5.98151395191298e-05	0.000768979611549145	1.57525957523956
GLUD2	-1.13967050796691	7.07896372616384	-3.99353102961722	0.000105039494342096	0.00107320036892156	1.05898154395279
FAM46C	-1.13969788701038	7.13386920416266	-3.28188803184883	0.00130408168794085	0.00528762051146861	-1.22568403332189
KIAA0368	-1.13988918109622	8.58109926495062	-4.52163814878583	1.30279120435781e-05	0.000356764360577986	2.97978001662074
ICE1	-1.14007071079324	8.15744331119201	-3.94608484460377	0.000125595678887161	0.00117663320220603	0.8954512241658
UFM1	-1.1402268091718	9.11784256910535	-4.03525677485985	8.96510809202303e-05	0.000976444465267543	1.20406358094256
ROPN1L	-1.14120848673188	6.68067433352235	-2.9646526139587	0.00356720292729929	0.0109909368135878	-2.12191327923853
RALBP1	-1.14133395636336	8.97373772602775	-5.85977298330766	3.20857536864208e-08	2.03759876027754e-05	8.57513305427665
LRR1	-1.14290917198276	7.2194909086301	-3.63616211273426	0.000388871577181866	0.00236473394420988	-0.134116881686519
SUCO	-1.14360585714613	8.03976239600636	-4.16312878188971	5.47829241626117e-05	0.000742249760040204	1.65597583961782
MRPS23	-1.14409242811947	8.02629141744036	-4.30705735485098	3.10754732082146e-05	0.000556322408296486	2.17754688934503
ARMCX3	-1.14503748740236	9.07451869141525	-3.42640992009324	0.000804675490082782	0.00377636783669735	-0.791688910068928
CAP2	-1.14507733247943	7.50815686563101	-3.78520633923241	0.00022766942224589	0.00167163288225327	0.352549071911818
FNBP1L	-1.14550789291413	8.72445828755861	-4.02095010206502	9.46673703044005e-05	0.00100730609222274	1.15418562295643
UBE2W	-1.14552030628952	7.92607369849511	-3.97354068255605	0.000113275463614879	0.00111879555357411	0.989894113897231
SLC25A32	-1.14610784898054	7.37132296036885	-3.35180274594308	0.00103438622054439	0.00446740114661461	-1.017703976221
DOPEY1	-1.14623770541728	7.16249040508345	-4.57182369193407	1.05879980129924e-05	0.000324689287970559	3.17154701195203
ASB7	-1.14665132052032	6.77471898894351	-4.03060171398181	9.12547340729067e-05	0.000985298081931038	1.18781923438203
CFDP1	-1.14687934704082	8.86045974672984	-5.3923449986352	2.90901678206767e-07	6.2493705352695e-05	6.51363691280139
BMT2	-1.1473885308242	6.68930497275524	-4.38971737484137	2.23071347366913e-05	0.000474312114025893	2.48313932238308
ST6GAL2	-1.14755429536338	6.63886784763833	-2.64877535716083	0.00901344599306615	0.0222127248958869	-2.93450417944378
DCAF16	-1.14765528393902	7.70995957495002	-3.77261611956484	0.000238342098848157	0.00172158988501335	0.310826810162385
GALNT7	-1.14778818903364	8.60797300922188	-3.57640701498161	0.000479894332317468	0.00269588971175638	-0.324738752292553
STK38	-1.14830757493018	8.47325556377587	-3.96811945717377	0.000115612981984677	0.00112864239264475	0.971205204412595
TMEM200A	-1.14913491980219	8.86883156186714	-3.05965063811981	0.00265982925225681	0.00884008335105889	-1.86180439739335
CCDC59	-1.14987970832516	8.08335463210786	-4.59539566916535	9.60032330061641e-06	0.000306833974654773	3.26215108596511
RWDD3	-1.14991911010892	7.5772459389926	-3.55977951419638	0.000508591332275116	0.00280445713775663	-0.377318416982056
TGFBR1	-1.15025421016358	8.37805483380426	-3.64214787870829	0.000380712422580775	0.00233219114324309	-0.114879170754101
MSH2	-1.15057520771509	7.28516447679801	-3.39748678047293	0.00088737420171886	0.0040111947353518	-0.879805342317964
F2RL1	-1.15067650081802	8.43038908921918	-2.92691024671725	0.00400089813571908	0.0119719478316666	-2.22325892541284
NFE2L2	-1.15067873884041	10.0427334270888	-3.82200920809681	0.000199011168919734	0.00155173915190231	0.475149770981668
UTP3	-1.15075197728369	7.93066000587893	-4.37452211254435	2.37164064807904e-05	0.000486831012768779	2.42663617268609
ELP1	-1.15097210023949	8.33803846358918	-3.78268022230887	0.000229773762367723	0.00168015321543534	0.344168881784861
IFRD1	-1.15117104182187	7.09597647753225	-3.42551471667649	0.000807122878479051	0.00378215534631402	-0.794425607737211
FANCD2	-1.15123491628145	6.95226259895454	-3.75893308101389	0.000250478537624411	0.00177002070063239	0.265610317743699
MINDY2	-1.15220900448494	7.2133570763796	-3.59449994287394	0.000450405542691763	0.00259456914560304	-0.267295619182645
ACTR2	-1.15238344327832	9.88583895617641	-3.91919281609695	0.000138893429850331	0.00124325584478098	0.803449811111087
HNMT	-1.15278921738553	10.161744217464	-3.8877204061287	0.000156158878114631	0.00133727809024625	0.696412436566085
HSDL1	-1.15294286149905	7.00096732350549	-5.6895041449671	7.2500553501867e-08	3.11502378149401e-05	7.81211005744674
USP46	-1.15324328734293	7.04805865196218	-4.40616989209571	2.0872160244754e-05	0.000455385002216722	2.54448235077117
TWSG1	-1.153252548409	9.4884411393634	-4.10921933446797	6.75133393470219e-05	0.000831281276654135	1.46412236877766
ARMC8	-1.15336876760994	7.2896156692211	-4.92805371479116	2.32833231306725e-06	0.000175744153934178	4.57604583763102
CRYZL2P	-1.15361859283262	6.76435235746512	-3.53290241074742	0.000558421628292423	0.00299781709975165	-0.461880965666246
PCNX4	-1.15459011635637	6.6742362265915	-4.6398327313653	7.97484777946759e-06	0.00028718671483285	3.4338716804645
GTF2F2	-1.15471129022462	6.45752255451554	-6.76291259278324	3.45324217618031e-10	2.15136987576033e-06	12.8274660244196
GSPT2	-1.1552772877599	6.89963350640389	-3.57305743746815	0.000485549581203544	0.00272109415094089	-0.335347088113816
GK5	-1.15578949813156	5.96515281693732	-3.04931196366648	0.0027470634230824	0.00905753115946194	-1.89045874901796
WDR44	-1.15596186073373	7.127475202261	-4.47647658166402	1.56803065213661e-05	0.000392666736758775	2.80853804361226
CEBPZ	-1.15643385471184	8.24354579309286	-4.29785466870092	3.22353093315419e-05	0.000566504872032458	2.14379537608256
CAPZA2	-1.15681110879865	10.1757490184742	-4.07765857013138	7.62316943052003e-05	0.000886051222987683	1.35270255485123
HSPBAP1	-1.15689921493316	6.47123043943294	-3.89133775424777	0.000154075207573442	0.00132730768897039	0.708680106794026
MCFD2	-1.15722489528949	8.53179460632216	-4.28769917989607	3.35634624334885e-05	0.000577625334145395	2.10661273565831
MOSPD2	-1.15733714934418	7.45453873065642	-4.641689234682	7.9130794057186e-06	0.000286154617568434	3.4410718222591
BIVM	-1.15792517814307	8.13608595144414	-4.12123245566028	6.44523631635428e-05	0.000810369772974514	1.50670749941895
HAUS6	-1.15812839142388	6.95834037045238	-3.69012606722956	0.000320916806279959	0.00207936734594295	0.0402522729345804
RAB28	-1.15842541262209	8.24669529525312	-4.21092140167631	4.54483660765268e-05	0.00067991113348384	1.82766736044578
CYBB	-1.15861504927775	6.93749612678356	-2.65234470212372	0.00892333272311401	0.0220258432460059	-2.92577895011462
GP2	-1.15924748794147	6.62677314304897	-2.4649423001994	0.014922647515716	0.0333458012994659	-3.36948053806521
DENND5B	-1.15953767675527	6.83134860566791	-5.07115076296048	1.24167375090778e-06	0.000130010545683285	5.16078203238583
AUH	-1.15996004838562	7.62746183019419	-4.12247987958957	6.41422362385729e-05	0.0008081013786983	1.51113498503319
PLEKHG1	-1.16220866709204	7.00819509912817	-3.49502920878072	0.00063648458677765	0.00324702671389781	-0.580137622280927
CCNYL1	-1.16232198558326	6.53925540505908	-3.69151101971159	0.000319330341258316	0.00207449604087233	0.0447549284866211
ERMP1	-1.16247068406737	8.59642284651063	-4.27621568626025	3.51285861006449e-05	0.000597103003802556	2.0646480499587
NOL8	-1.1627640897745	7.8695236244248	-4.04332634238145	8.69346960960023e-05	0.000959439446602098	1.2322579415631
ABCC4	-1.1628534185798	6.67234660116943	-4.03925435722547	8.82954358544536e-05	0.000967639108218875	1.21802528189797
UAP1	-1.16320222895344	8.8026841218364	-3.57777328864149	0.000477605466918279	0.0026888601867299	-0.320409318206447
PRPSAP2	-1.16320546871884	8.02005836045799	-4.95842168664272	2.03944824799446e-06	0.000165971513571127	4.69918097442226
UBE2D1	-1.16442849391845	8.15841321460786	-3.9835768986575	0.000109066474264296	0.00108891688247847	1.02454557787035
C9orf72	-1.16459547167947	7.12126061004479	-2.97660036451532	0.00343919520359516	0.0107299552095999	-2.08959399484222
CD46	-1.16506238511399	9.68419586878792	-3.42413660368797	0.000810904139585774	0.00379559187800103	-0.798637421163217
CFAP43	-1.16511291005219	6.59906515211604	-3.08261169836336	0.00247516805275953	0.00838878737989093	-1.79786505840959
PHF20	-1.165169102666	8.22074034693206	-3.98705145669638	0.00010764438627907	0.00108339988129016	1.03655801158697
ING2	-1.16537887898482	6.97136441896967	-4.01490057351122	9.68681162708116e-05	0.0010228616345206	1.13313662683691
NUCB2	-1.16628629029879	8.43936367038016	-2.98267220636469	0.00337577408653854	0.0105710342091657	-2.07312573380504
BBOF1	-1.16660190642177	7.199764695808	-4.07111175701785	7.81702825306334e-05	0.000898999423308044	1.32967376906943
SHPRH	-1.167587149878	6.74403015773004	-3.03402596917559	0.00288089062301029	0.00939191448527165	-1.93267031347397
TFPI	-1.16772533612535	7.19318317932089	-2.82029995436002	0.00550031347323232	0.0152636761417538	-2.50333718902123
NAP1L3	-1.1686214255143	7.36811298722699	-2.92975388198646	0.00396660885748226	0.0118893303738823	-2.21566294459362
ERI1	-1.16863095247106	7.26046875421981	-4.21747551794403	4.42938414402454e-05	0.000674201789317009	1.85132950539748
ARHGEF26	-1.16878316536568	6.34213228459792	-3.27073666693631	0.00135273185916755	0.00541440377938569	-1.25851239909132
MCM9	-1.16900365546935	6.49316892389799	-4.20291852591719	4.68972343173012e-05	0.000690545469645463	1.79881295725194
BBS4	-1.16904480937501	6.97137591840792	-4.62725949075817	8.40560744595848e-06	0.000289809870889533	3.38516310984002
SLC38A1	-1.16983902569934	7.67415109755215	-3.02384051672331	0.00297337562752427	0.00963543831442195	-1.96069438711391
RIT1	-1.17001230778647	7.19222692717282	-3.83233627623948	0.00019160674525073	0.00151389983882314	0.509723200094697
CHM	-1.17003007471034	7.78576857092754	-4.78940575977317	4.23490423273326e-06	0.000217147764361549	4.02054947731578
SLC12A2	-1.17061857056599	7.45650814499917	-3.09185869254259	0.00240420718715021	0.00821743334602539	-1.7719979976789
GNPTAB	-1.17086559268264	8.35345399097445	-3.52067165074746	0.00058258805372443	0.00306806726517599	-0.500186396693195
AZI2	-1.17097871423799	7.57482934157492	-4.71498106781132	5.81201894648609e-06	0.000252316772458663	3.72697173081716
LOC100506844	-1.17139299471146	7.40161114774372	-4.62003617427839	8.66315523734044e-06	0.000294376822603545	3.3572232278166
MGAT5	-1.1714350060043	8.33816365299714	-5.29718121493994	4.49703769455712e-07	7.78237356585857e-05	6.10715370085253
THAP5	-1.17187763115768	6.32322357764399	-3.82225317772516	0.000198833152908966	0.00155132190685393	0.475965680823768
C1orf131	-1.17193639850163	8.10175202158183	-4.10042451142907	6.98419264934752e-05	0.000849975412741498	1.4330067907444
GCLC	-1.17229957337359	8.85931966231595	-3.47497865337691	0.000681857648026613	0.00339274229399044	-0.6423148714138
TMCC3	-1.17240826274779	6.94731549567631	-3.57663207686081	0.00047951658476834	0.00269498270014142	-0.324025672321401
PRMT6	-1.17280794748316	7.21524320844989	-4.73985285886012	5.23042579356354e-06	0.000242271767240899	3.82471887966713
PRKD3	-1.17335676611014	8.01229448000815	-4.01957668249335	9.51627765421321e-05	0.00100998994524273	1.14940470803321
HPS3	-1.17353107913669	8.61719261541216	-3.69846418857159	0.000311476994453955	0.0020512304008815	0.0673813451106131
CEP41	-1.17391018077132	7.51538144922589	-3.95528153473046	0.000121333171421511	0.00116114540392629	0.927028532928736
MGAT2	-1.17436592985519	9.11709228820543	-4.66633469332788	7.13564049958832e-06	0.000273569478845755	3.53685144947616
NDFIP2	-1.17464125566905	8.08348287575845	-4.20972057191955	4.56629987354911e-05	0.00068009594927622	1.8233350868602
TMEM209	-1.17470717727657	6.64002686613953	-4.10931285045593	6.74889829260897e-05	0.000831281276654135	1.46445350048455
C12orf4	-1.17562350786508	7.10469430928921	-4.6679337387402	7.08783454820762e-06	0.000273112135524713	3.54307840553868
CPE	-1.17612200317766	6.68981594027355	-4.14534023768093	5.87054285413931e-05	0.000764477013352361	1.59245654794256
AASDHPPT	-1.17626185980614	8.8693423089898	-3.92897578469011	0.00013390780518676	0.00121556120428244	0.836861074749974
ERI2	-1.17668780551372	7.16017735796455	-3.86219995266977	0.000171639258533057	0.00141630805385555	0.61012219211547
ROBO1	-1.17741550355778	8.20487321426813	-3.07892039824096	0.00250403199115536	0.00846452485344432	-1.8081721499988
MGP	-1.17787465571024	10.4658785914324	-2.4859170148736	0.0141071900870264	0.0318261069136972	-3.32128826181205
SEC23A	-1.17833060616529	8.55094060540252	-3.7315898631351	0.000276507817149589	0.00189614056229162	0.175651040544114
PLRG1	-1.17879485165425	8.85306107417738	-4.56706285246488	1.07990538173763e-05	0.000326924601685936	3.15328881007905
TIGD2	-1.17923835444616	6.67991031001758	-3.57380813508177	0.000484276707645354	0.00271683375833459	-0.332970291573604
RECQL	-1.17942377380681	8.32081312599904	-3.84869005990393	0.00018041406418629	0.00146172690352335	0.564625949973419
ZBTB37	-1.17964434066653	6.40789734019794	-4.16210907688432	5.50008251706829e-05	0.000743286639508362	1.65232902280586
GON7	-1.17973051063283	7.42089912988918	-3.60755091411556	0.000430204780050184	0.00252133187178988	-0.225712060878641
DNAAF2	-1.18118217792846	7.22932134675837	-4.15654366459978	5.6204801644165e-05	0.000748330707620351	1.63243730431847
TLR3	-1.18122160532522	6.27479422539129	-3.69685945766282	0.000313273086504823	0.00206000063189617	0.0621562888998826
FERMT2	-1.18168354146278	9.59715423560232	-3.5628075671844	0.000503247675312842	0.00278439877193517	-0.367758142822218
THAP10	-1.18186071431077	6.60472137962009	-4.40183727761875	2.12411864709115e-05	0.000460287275526186	2.52831165390149
DNAJA2	-1.1820190753988	8.61147148037723	-4.43394359134339	1.86490304631599e-05	0.000432276755746252	2.64842358332789
CTTNBP2NL	-1.18211152279064	8.21146780226814	-4.06303295081178	8.06274906283945e-05	0.000917459847698443	1.30129581678762
TBC1D9	-1.18266315030349	9.02558918032675	-4.29606559613484	3.24655660175455e-05	0.000567350564626391	2.13724015682901
ZNF7	-1.18282731630294	6.72776980126264	-4.272144416157	3.57001119122438e-05	0.000600739480897606	2.04979068924084
TRIM52	-1.18304648402725	6.90704177093256	-4.19242693226325	4.88638378076357e-05	0.000706753941688741	1.76104912520857
FANCI	-1.18318936029787	7.18700162246227	-3.34693750935439	0.00105131893494264	0.00452016353670988	-1.03229703505353
PRRG4	-1.18328569113273	8.12597126919136	-4.42332041956676	1.94710179537526e-05	0.000437133123790554	2.60860974409711
GTPBP4	-1.18355222156022	8.27254777711568	-4.31030796137391	3.06754537790278e-05	0.00055074373787707	2.18948174739714
XPOT	-1.18368355043196	8.42949182867583	-3.88607971508786	0.000157112763085233	0.00134175807268129	0.690851283031195
POLI	-1.1838688977028	7.00513031899973	-3.21929240299856	0.00159987249144983	0.00609641848700432	-1.40872398467236
PGM2	-1.18404471916461	7.79878616403346	-4.1677343783759	5.38090100180662e-05	0.000737580049312547	1.6724555999752
CDH1	-1.18415053714893	10.5117922006672	-3.94269267736099	0.000127203611168043	0.00118584013164129	0.883818708910272
ARHGAP32	-1.18533978195704	7.14681732783888	-2.95449567050457	0.00367945380647533	0.0112327523078293	-2.14929872968832
CXorf38	-1.18575643471719	7.37631161972042	-5.63196459172935	9.52008072034537e-08	3.48882958163245e-05	7.55732658028519
SAMD8	-1.18681601569443	6.95600301149761	-3.62795399047793	0.000400328845215634	0.0024123025589539	-0.160454880983472
NIPSNAP2	-1.18710296547151	9.40974526014784	-3.99807853525248	0.00010324735030711	0.00106381484977109	1.07473595438546
GCA	-1.18717717729395	7.31801868020544	-4.00207934282435	0.000101694810383761	0.00105242303769241	1.08860802297376
LOC646214	-1.18726078601097	6.78504117650703	-4.41461712178514	2.01703374066228e-05	0.000446398586299324	2.576044156804
NDUFA5	-1.1877153134632	9.21022563296512	-3.71536620814801	0.000293142022229172	0.00196912259775782	0.122526832365438
TBCEL	-1.18777935151619	6.85313460257776	-4.09917867253198	7.01779310041255e-05	0.000852203075580929	1.42860326345387
TDP2	-1.18784874525167	8.90651530344209	-4.16302549348064	5.48049582052157e-05	0.000742249760040204	1.65560641336235
UST	-1.18793885143073	6.8902193081317	-3.22719708282576	0.0015593460205342	0.00600261777306268	-1.38577548227255
TMEM178A	-1.1893015939659	6.605581095196	-3.04031810225654	0.00282509135418915	0.00924384554957173	-1.91531723907512
RPRD1A	-1.18941886250306	9.00210295875575	-4.43557676245746	1.8525661738547e-05	0.000430652509817716	2.65455071616954
EVI5	-1.18977165683781	7.64549781523912	-4.46061555777083	1.67298327089399e-05	0.000407932907149494	2.7486974227164
MIR302B	-1.18990020027475	6.26495288021741	-3.40252857583816	0.000872407658215358	0.00397396966923241	-0.864490289709079
NR1D2	-1.18997736493971	8.03475619698837	-3.01930770235109	0.00301540805525793	0.00973115368259876	-1.97313947806049
SAMD5	-1.19024318450416	7.02145138566621	-4.09325989373144	7.17954605498514e-05	0.000858036796174139	1.40769699932663
PBDC1	-1.19037418899282	8.08784591557474	-3.95084154373468	0.000123373525796471	0.00116545423155727	0.911776345761712
NAP1L5	-1.19091086598315	6.97179546668054	-3.41652907810474	0.000832078387679292	0.00385990877122701	-0.8218620992074
RTCA	-1.19110102585765	8.0600264727612	-3.63624484398748	0.00038875768960144	0.00236473394420988	-0.133851167578534
SPATA6	-1.19114160813536	6.44842593306091	-5.18995325014895	7.30538468218504e-07	0.000100027574879149	5.65479474995344
C1orf109	-1.19152731381276	6.33601747922012	-5.56187144043708	1.323775131874e-07	4.15273699912983e-05	7.24910371094405
PTN	-1.1917873559683	9.76268734546321	-2.97041790389257	0.00350489657309316	0.0108769642093999	-2.10633208724176
CMSS1	-1.19238325587536	8.01104149538074	-4.33258644029917	2.80640173027759e-05	0.000527394229048426	2.27146153240264
GRPEL2	-1.19247131184464	7.89466815809668	-4.74478848183917	5.1219080633061e-06	0.000239022376287618	3.84415952379165
TEKT1	-1.19265871104223	6.33932705223227	-4.18303765374919	5.06906145263518e-05	0.000718549552899139	1.7273143497759
ZNF770	-1.19311185443279	7.86603761033475	-4.30045016347454	3.19040505866928e-05	0.000562282836244975	2.15330901861861
CHUK	-1.19332866417357	6.923739005483	-3.4850407274445	0.000658720820736215	0.00332025138607332	-0.611149385341078
NEK7	-1.19350844768103	7.97739698505439	-4.48656779648506	1.50459045901744e-05	0.000384163875396665	2.8466918072513
LINC02035	-1.19351712454839	6.48929188923027	-4.49663919025732	1.44374485556233e-05	0.000377841564251332	2.88483369869386
EAPP	-1.19428142104233	8.72922565653664	-4.51264158708552	1.35191667872816e-05	0.000366193082977236	2.94556647428185
ZNF33A	-1.1942845699057	7.72085700324095	-3.57361327830073	0.000484606801765949	0.00271746208371005	-0.333587270543835
DNM1L	-1.19431395566071	8.82595226520482	-3.96937724638827	0.000115066587951956	0.00112840362612146	0.975539463821808
BTN3A2	-1.1948632491968	7.82423031088956	-3.98361334289842	0.000109051465600074	0.00108891688247847	1.02467153215558
CRY1	-1.19492414841196	7.51490158804934	-3.57208283477556	0.000487206810893282	0.00272590788672218	-0.338432179725569
FAM92A	-1.19551398124304	7.61123261767063	-4.1498852193823	5.76784021926232e-05	0.000758566231409493	1.60866583100596
NNT	-1.19558078253654	7.67062855972139	-4.05327884375144	8.36926427736658e-05	0.000941227327665253	1.26709167081736
C6orf62	-1.19603796081219	9.73988194178022	-4.65047577004378	7.62695673083532e-06	0.000282267982690152	3.47517708334
SYTL5	-1.19635479473418	7.11720487937509	-2.95502714432164	0.00367350058105153	0.011224435862879	-2.14786779798876
GUCY1B3	-1.1969980630783	6.9931136811991	-4.08101277120421	7.5256362663736e-05	0.000878813757066682	1.36451229494571
DDX60	-1.1971740569505	6.93998871547843	-3.28339597395411	0.00129762968776193	0.00527003452070197	-1.22123752520229
CAST	-1.19742326725755	9.52201981345042	-4.12762262214935	6.28786892835439e-05	0.000797017770572693	1.52939907455428
STYX	-1.19789983685127	6.23802342852541	-4.20267736880003	4.69415740601691e-05	0.000690545469645463	1.79794411601278
LRRC57	-1.19853234381744	6.37089380028492	-4.57293484320169	1.05393149401754e-05	0.000324246578159469	3.17581035889801
BAG2	-1.19874278913879	6.80187737309094	-3.1575427765294	0.00195185068917662	0.0070431681399191	-1.58633045827179
CLN5	-1.19919204185409	8.08732879140904	-4.85653922562253	3.17424850044869e-06	0.000195904124597855	4.28814073625715
INTS7	-1.19936072955467	6.49420964281691	-5.85539409207767	3.27710142678861e-08	2.03759876027754e-05	8.55534327309023
PPP4R3B	-1.20003999694731	8.58348463856875	-4.71967199858104	5.6977423259757e-06	0.000252316772458663	3.74537927398435
ZC3H8	-1.20035544198735	6.80376164115792	-4.35306066163956	2.58534946933746e-05	0.000507847609607912	2.34708225119013
DYNLT3	-1.20054250140176	10.3714430686731	-4.02175420921825	9.43784643120754e-05	0.0010053594494175	1.15698533786163
DEPTOR	-1.20059198060169	8.71660450384332	-3.51181209642771	0.000600704408851005	0.00313564178227211	-0.527864723067137
MAP4K4	-1.20107420259807	8.21423963191429	-5.59100970274232	1.15457353229246e-07	3.99610728121222e-05	7.37694547059079
ZNF639	-1.20186394516433	8.17350223592041	-4.07269269718551	7.76978783534853e-05	0.000896403300263358	1.33523217896158
NLGN4X	-1.20198670114465	8.63856580773911	-3.21194249483457	0.00163843192593442	0.00618632175670997	-1.43001868148871
AGPS	-1.20227339632016	7.35443114006899	-4.90791764778022	2.54137785163753e-06	0.00017991800017843	4.49468651567168
MBTD1	-1.20258247409178	7.75739539783719	-3.7952973791255	0.000219444250152019	0.00164418241545048	0.386070227214224
NKIRAS1	-1.20277856074352	6.45651179229421	-5.4931062403044	1.82499461920364e-07	4.94335499027768e-05	6.94905062181151
RYK	-1.20287918559157	8.81485892644611	-5.21293594382051	6.58719151218052e-07	9.65601974980673e-05	5.75123935782409
FLVCR1	-1.20314205663862	7.42238128558719	-3.65479138828335	0.000364006707712684	0.0022598523059791	-0.0741589530798876
AFG3L2	-1.20323759180054	9.53467363817803	-5.08829872331021	1.15069631259635e-06	0.00012576908820132	5.23161456592101
NEK2	-1.20330638738715	5.94742687627035	-3.17862103381333	0.00182433178890408	0.00670403053639922	-1.5260364856282
FBXO4	-1.20488232134676	6.96808879208095	-4.57412126734427	1.0487572432704e-05	0.000323453347800721	3.1803633504109
DNAJB6	-1.20499522054174	7.14844726820952	-4.44071333779482	1.8142749176271e-05	0.000424086014405913	2.67383240199499
TRIM5	-1.20514196738762	6.70504613396568	-3.99342756085216	0.000105080613971452	0.00107320036892156	1.05862324994598
LZIC	-1.20620795318939	7.14590041482884	-4.99706451356381	1.72179501414323e-06	0.000156579107491734	4.85661851417308
USP47	-1.20774337253533	9.56877906200635	-4.22583280242795	4.28624240891838e-05	0.000665088174534534	1.8815423387893
KIF16B	-1.2079752137667	6.68062905556313	-4.63403297142932	8.17082934548708e-06	0.000289186837244595	3.41139164235443
ENOPH1	-1.20805160029725	8.79142975379702	-4.4243331984105	1.93911725485416e-05	0.00043691502704309	2.61240240815539
KDELC1	-1.20812501517919	6.87489368782126	-4.04948398984671	8.49149640523389e-05	0.000949504409933898	1.25380180851619
SYNE2	-1.20840389265531	8.78315570449417	-3.48794695651728	0.000652176813239992	0.00330195981022767	-0.602133885566768
PLAA	-1.20899786261464	7.05619943904638	-4.42966277358884	1.89761661860733e-05	0.000432276755746252	2.63237127823009
TMEM237	-1.2092212664416	6.33303290133783	-5.43817147846066	2.35467181411448e-07	5.53570015167291e-05	6.71103115661975
TRAM2-AS1	-1.20928403607986	6.75978696704797	-6.15751419181665	7.47471893053858e-09	1.1515082545202e-05	9.94053673383759
C6orf203	-1.21006320569556	7.31199035335666	-4.31151927655313	3.05276581348935e-05	0.000548881126061722	2.1939309240567
ELK3	-1.21032703928416	8.15511221461311	-3.23869796455923	0.00150208602198712	0.00583234398066673	-1.35230073349166
TBCCD1	-1.21107847351874	6.91306679374362	-4.39637452021666	2.17154261067125e-05	0.000465764409313214	2.50793980383626
LPGAT1	-1.21337860541904	7.63179918017783	-4.25756547577722	3.78207977979881e-05	0.000616815629009072	1.996675586523
ENTPD5	-1.21357255794097	7.69355779701206	-4.62801565994034	8.37907788703577e-06	0.000289809870889533	3.38808980436738
NAA35	-1.21434418037742	7.43411467910992	-4.10286828702005	6.9187299843077e-05	0.000843516395347103	1.44164754422158
UTP20	-1.21573607193587	7.38914645032009	-5.4408690791482	2.32547275779581e-07	5.53570015167291e-05	6.72268393322192
LOC101928817	-1.21579879525258	7.18080177988756	-2.97505469784279	0.00345551400460648	0.0107585468509237	-2.09378151455553
GNB4	-1.21594610108769	8.37555302464042	-4.16773871027286	5.38081018348789e-05	0.000737580049312547	1.67247110697782
CNTN3	-1.21678351000532	7.15659884980684	-2.73793605161441	0.00699214962645863	0.0182302122506119	-2.71339516881717
TRIP4	-1.21688302168275	8.02512806714157	-4.73262292917818	5.39341406430254e-06	0.000244563533105696	3.796267263763
POGLUT1	-1.2173346845158	7.68484863768747	-4.55637273443837	1.12878610344574e-05	0.000330821779210469	3.11234184678953
HPSE	-1.21740257462151	6.32193086798276	-2.49357614875874	0.0138194735960917	0.0312675941542224	-3.30359755842892
PYROXD1	-1.2174842589474	7.88079122405023	-4.07217929616704	7.78509888948337e-05	0.000897338872922875	1.3334269339199
WDR19	-1.21811806197351	8.36650950458309	-4.1188395579439	6.50512906068852e-05	0.00081563246076411	1.49821728085489
FUNDC1	-1.21823915643462	7.4716489408787	-4.1174219869043	6.54086072990477e-05	0.000817854680391722	1.49318940925022
ARRDC4	-1.21866387274408	8.23832358094071	-4.13707125537743	6.06190233127548e-05	0.000776272384868371	1.56300107389837
ADAM9	-1.21868014367341	8.92960271214865	-3.54100575375979	0.000542933642838055	0.00293737656861423	-0.436441540146192
ANKRD13C	-1.21936831759073	6.62360551250924	-4.16659426950316	5.4048545143266e-05	0.000737953691578629	1.66837475380931
KDELC2	-1.21952696603116	7.91765337942112	-3.96928998634545	0.000115104414831491	0.00112840362612146	0.97523873646902
INPP5F	-1.22086102778592	7.84405993646716	-3.82755302895401	0.000195003158970868	0.00152909966065262	0.493700329194359
RNF180	-1.22165097947273	6.07348672578139	-3.81850154285884	0.000201587378574876	0.00155923269635719	0.463423673356433
ZNF776	-1.22202847448118	7.52680924778476	-3.96478495597494	0.000117073512199876	0.00113608719782746	0.959719972320188
BLOC1S2	-1.22226937665081	8.98940828281541	-4.38638678946353	2.26089590239773e-05	0.000477470558370774	2.47074211150985
UHRF1BP1L	-1.22234473279355	6.52922067165932	-4.44000222397451	1.81953018893955e-05	0.000424086014405913	2.67116203495349
TOM1L1	-1.2227029884076	7.98877104996131	-3.55434979059839	0.000518307393368619	0.00283855322390793	-0.394444505809229
COG6	-1.22291355805732	7.32356012825289	-3.57838253051092	0.000476588149122941	0.00268579300681675	-0.318478319144565
CD58	-1.22301369037237	7.30091013076652	-3.78532571116493	0.000227570435218443	0.00167163288225327	0.352945190245684
PLS1	-1.22357143441937	7.72174702074779	-4.09632800227542	7.09525853200527e-05	0.00085599547515598	1.4185312228036
TXNRD1	-1.22365396541854	8.8605016673201	-4.7217269965742	5.64836770522081e-06	0.000252253267408786	3.75344733727516
MIS12	-1.22370743674267	7.83100195498838	-4.20281475055139	4.69163097899742e-05	0.000690545469645463	1.79843907052522
PRKAG2	-1.22641328389815	7.31679220330642	-3.9827317031391	0.000109415100325295	0.00109085058262348	1.02162476717661
TIGAR	-1.22677482674887	6.41650735618261	-3.58874389012956	0.000459596428808571	0.00262566322923191	-0.285596378949076
BRD7	-1.22700023773683	8.07859545901707	-4.72068913164719	5.67325210860098e-06	0.000252316772458663	3.74937229571267
SLF1	-1.22727885651189	6.0578550078874	-3.96777547849645	0.00011576283930979	0.00112864239264475	0.970020064921499
CCDC91	-1.22763375686469	6.49438796982558	-4.19365185715758	4.86302202928922e-05	0.000706215087237106	1.76545443767973
INSIG2	-1.22930732329544	6.91454222178467	-4.34146856321028	2.70836093371928e-05	0.000520774340033059	2.30423440568519
SCD	-1.22980131612618	8.33677024259578	-4.32009391088548	2.95008327422635e-05	0.000538185030700736	2.22545262217891
RBM48	-1.2301368284645	6.20316149703645	-4.11412736460419	6.62463253471151e-05	0.000824604609215839	1.48150914522556
CCNA1	-1.23097043291599	6.50727698639671	-3.30199991395752	0.00122044150243084	0.00501871324101925	-1.16623681704294
ARL14EP	-1.2311870674553	7.56177483866719	-4.898373318227	2.64885304518218e-06	0.000184383848843408	4.4562033882961
UBXN8	-1.23273527481015	6.89863132737527	-4.33014268162642	2.83396859559954e-05	0.000528482258219983	2.26245351231734
CYB5B	-1.23331984637103	7.96592534869875	-5.13885752832414	9.1859475149164e-07	0.000112212652976332	5.44138927678558
INSIG1	-1.23410263334998	7.61029758086867	-4.53258567081892	1.24533171316889e-05	0.000350267113907096	3.02148030884165
SMC3	-1.23464584172723	8.08821514054577	-3.94888341200311	0.000124283717395159	0.00116785453902238	0.905054102297043
RWDD4	-1.2351286724864	8.05144321473818	-4.30490219661549	3.13434437501923e-05	0.000558137932533901	2.16963780287111
UBA2	-1.23525651928746	9.15377024194788	-4.18097759962483	5.11000806997157e-05	0.000722709427376228	1.7199205346975
LAP3	-1.23543441631067	8.77337314119119	-3.97748900127939	0.000111601463730111	0.00110624839942497	1.00351803465215
RAB9A	-1.23624158662182	8.6133131515917	-4.42945455502798	1.89922181217088e-05	0.000432276755746252	2.63159078917142
FAM172A	-1.23788814697601	8.16926108376625	-4.56156986420117	1.10476129414633e-05	0.000328948727134092	3.13223997271143
PRPF18	-1.23934439827449	7.24105551443195	-4.33222063142663	2.81051178240894e-05	0.000527394229048426	2.2701128688199
PPIL4	-1.2393575167045	6.90455814082317	-3.34490156778605	0.00105848136638796	0.00454312016024593	-1.03839843462684
FRMD4B	-1.23952257373768	7.56516244808933	-3.44816921354438	0.000747286082053139	0.00359366444707916	-0.724985147295794
HSF2	-1.24213201592604	7.11697205676726	-4.62685484704765	8.41983734045033e-06	0.000289809870889533	3.38359710934638
COPS5	-1.2425347676363	8.75166664337603	-4.2556063958467	3.81148206844102e-05	0.000618399385521174	1.98954862830456
SPAG16	-1.24286636585995	7.54744590166306	-5.0958283400048	1.11282811909944e-06	0.000123802128249813	5.26276772655221
KCTD18	-1.24302184898587	7.62543577281316	-6.24696470627729	4.78928995988502e-09	9.94575881669456e-06	10.3581020959448
AMZ2P1	-1.2432266265603	7.03414029322394	-4.66746579594127	7.10179228812255e-06	0.000273112135524713	3.54125599785216
GSKIP	-1.24351322381933	8.65111160164251	-3.8814302556076	0.000159846124404264	0.00135539262653233	0.675102005429487
PRAME	-1.24398454036178	7.48924003959245	-2.95229979417522	0.00370414470484362	0.0112927925183146	-2.15520847856767
CCDC43	-1.24450138496135	7.17550154747975	-5.33515825842465	3.78157359222272e-07	7.59974305791857e-05	6.26880964152646
HAUS3	-1.24549371053797	6.28780297692137	-3.98815352556197	0.000107197031111488	0.00108286351660485	1.04036986543968
TMEM128	-1.24591021368205	7.8668251512392	-4.22379755476741	4.32068748012522e-05	0.000667937543453601	1.87418040898162
ABCD3	-1.2461288817843	9.1173304118995	-4.07016490906382	7.84545251002922e-05	0.000899755424680074	1.32634556110439
FEM1B	-1.24640828608316	7.59127393598372	-4.70164976159143	6.14902115320028e-06	0.000256187319758956	3.67473001075182
IQCG	-1.24682359949854	6.95773296926247	-4.44366141758024	1.79264350515971e-05	0.000422237014636862	2.68490638027462
YIPF5	-1.24807331939453	9.23379074482782	-4.26518578984795	3.66976871532112e-05	0.000604832251228852	2.02442130149705
NKAP	-1.24882520185579	6.16358196135011	-5.08063837517328	1.19050705038611e-06	0.00012787687799837	5.19995231225892
PROS1	-1.24940269332769	7.16108788384032	-3.15932087144333	0.00194078225351383	0.00701541829961773	-1.58125758006081
SNX14	-1.2509393922913	8.0959928985538	-4.34283996927776	2.69351983262221e-05	0.000519082291350308	2.30929905571464
LACTB2	-1.25136727352339	6.81943212468592	-3.59314765939311	0.000452549066751384	0.00260210492465263	-0.271597231379622
RPE	-1.25237407346197	7.70018033406798	-4.42359917923275	1.9449009603259e-05	0.000437133123790554	2.60965358166085
TMEM87B	-1.25269443549395	7.65980032690089	-4.07377975073071	7.73746377507057e-05	0.000893501377547538	1.33905511265898
PSMC6	-1.25315586047049	9.1020278655113	-3.94260664961673	0.000127244643339037	0.00118584013164129	0.883523802987892
IFIT1	-1.25406603227919	6.90847121568622	-3.34694831667553	0.00105128103607261	0.00452016353670988	-1.03226463882564
TUBD1	-1.25427776429626	6.27278305438342	-5.77420601826801	4.8412572030774e-08	2.51341936459768e-05	8.19000786752796
DIS3	-1.25465118846836	7.14003786606422	-3.95085714852987	0.000123366297848046	0.00116545423155727	0.911829927415559
IFI16	-1.2547278642957	9.51243397774328	-4.14039617552142	5.98425068666285e-05	0.000768979611549145	1.57483953197855
PLEKHA8	-1.25535449662111	7.21002945967547	-4.42026278986436	1.97139998381033e-05	0.000440924512519379	2.59716341721216
RAD51AP1	-1.25573650568047	6.62380165152035	-3.27909436321885	0.00131611404551039	0.00530361610836335	-1.23391720559645
ERP27	-1.25668710448441	6.708539115692	-3.84926086037113	0.000180034852806683	0.00146139040128422	0.566545613286467
RCBTB1	-1.25732527916438	7.20517665458543	-3.33469175984603	0.00109509270055514	0.00465377048053106	-1.06894829544407
PPM1D	-1.25822643961975	7.05726434628682	-4.36523343344812	2.4619635194858e-05	0.000496980629330917	2.39216866124912
SLC16A14	-1.25846853285423	7.03078066971349	-4.04491406190236	8.64095720662434e-05	0.000957885469702307	1.23781047404707
RNASE4	-1.25910757765596	7.24711763954574	-3.52651429863826	0.000570923476826022	0.00303699895108612	-0.481901591124767
FZD6	-1.25912206868649	8.2638998182568	-3.31230798669954	0.00117954033691169	0.00489868647493072	-1.13564845525528
PPWD1	-1.25931139463563	7.22460037903994	-3.43184366076062	0.00078996895542295	0.00372841408506438	-0.775064739811582
EME1	-1.25988077782262	8.4244702053501	-2.76721885074463	0.00642412501461627	0.0171072018982942	-2.6393489050619
PARG	-1.26005094869411	7.74586470712543	-5.51351258280544	1.65953245967169e-07	4.69949419261573e-05	7.03784933417355
FBXO45	-1.26108641895944	7.2819206927772	-4.64529958928356	7.79427903340231e-06	0.000284799755883263	3.45507992681322
EDNRB	-1.26154960242511	8.06636538183301	-2.60694416195249	0.0101324413007447	0.024396177508653	-3.03597053021165
NME7	-1.26166121805961	7.57105411421599	-4.60014126601715	9.41253340618898e-06	0.000306589613859529	3.28043271548863
SLC38A6	-1.26183519613727	5.99704583796226	-3.59215403928887	0.000454130197175265	0.00260758629345798	-0.274757086505737
ACER3	-1.26197316072649	8.17653398220584	-4.51194031535467	1.35582010026835e-05	0.000366453762458648	2.94290166775972
CALML4	-1.26242312168617	7.13255219140745	-5.16196406565154	8.28345695499065e-07	0.000106403993463076	5.53772191405991
PTPRD	-1.2629813586608	7.06583470816372	-3.76665621717498	0.000243558165586991	0.0017451033601	0.291115618533347
ACADSB	-1.26301008594831	6.59210305711441	-4.18569858404017	5.0166365775843e-05	0.000715186404538905	1.73686892683934
TMEM100	-1.2634997143007	5.94503773337977	-2.81851869079205	0.00552923715432022	0.0153234641776757	-2.50793862710589
ELOVL7	-1.26359579878016	5.96754949197875	-3.38439491964135	0.000927368370202702	0.00413713207759601	-0.919484233096371
GTF3C3	-1.26385173115343	7.33529769939419	-4.33784074680266	2.74800039618813e-05	0.00052403395783518	2.29084254999737
FAM84B	-1.26390355231248	9.20295048508384	-3.64577535000865	0.000375846830343943	0.00231347531422336	-0.103208197561881
UBE2V2	-1.26531630128272	8.677541236009	-4.23323964424708	4.16309635666848e-05	0.000655779780076981	1.90835731711612
CD55	-1.26585142367885	9.45014585928935	-2.79369456664426	0.00594702388674249	0.0161719593253626	-2.57179653380877
ZNF23	-1.26668771517754	5.99012835315392	-3.90693589718979	0.000145389507476218	0.00128296973311167	0.761682646978088
MTO1	-1.26759461939339	7.60192772344195	-4.50329086981956	1.40486719285163e-05	0.000372402853899473	2.91005910214027
MTHFD2	-1.26900205490354	9.45890493942393	-4.12886702864729	6.25765427096722e-05	0.000793995643750016	1.53382114104558
PPP2R5E	-1.26956255437335	8.69520760022834	-4.34060028351745	2.71779789316986e-05	0.000521783694127835	2.30102844009899
TUBE1	-1.26990816678491	6.38279024550129	-3.39985307860218	0.000880320145852858	0.00399446067637531	-0.872619807254075
ISCA1	-1.27022807663426	8.96333482225455	-4.7869750296036	4.27913330940643e-06	0.000217624494021241	4.01090980393958
ZNF140	-1.27189839780825	7.25506369775286	-3.99001462413111	0.000106445591058387	0.00108044845334264	1.04680894420455
MORN5	-1.27281795495238	6.21821974344492	-3.86010580789559	0.000172972331602072	0.00142149362564947	0.603061559438054
KCTD3	-1.27331766523358	6.87856051955783	-3.27694883564805	0.00132542506898946	0.00533079288560643	-1.24023620278936
USP38	-1.27376421148868	7.90109303737013	-4.5274242149257	1.27211099091086e-05	0.000353017883001099	3.00181056619148
SAP30L	-1.27456303614717	8.38568201092181	-5.45349886749422	2.19340355997214e-07	5.53570015167291e-05	6.7772892445116
DCAF6	-1.27691906406994	8.38529610229495	-4.32210769022254	2.92645358995765e-05	0.000535091477929602	2.23286243416759
LIAS	-1.27826777312612	6.24288981891845	-5.01683582636333	1.57841435325578e-06	0.000151284944935131	4.93749283939643
FBXO8	-1.27974230575318	7.25340721443714	-4.59865629944052	9.47091098650636e-06	0.000306589613859529	3.27471065612179
ANLN	-1.28019676170948	6.16211843728928	-2.41149312018614	0.0171934232748886	0.037433173860757	-3.49059915072014
RIOK2	-1.28114623813141	7.62873266359816	-4.17203224398722	5.29151426584612e-05	0.00073209335254873	1.68784687031105
EIF2AK3	-1.28128795903836	8.22220295379016	-3.98362986781365	0.000109044660869208	0.00108891688247847	1.02472864391648
LRIF1	-1.28145960601736	6.16190815000225	-3.74269598792491	0.000265640536290627	0.00184806313912965	0.212126115161271
TADA1	-1.28216891567891	7.77231242078449	-4.26484624472072	3.67470419480894e-05	0.000604845631008183	2.02318420907346
GIMAP2	-1.28219591929447	6.63055807306939	-3.46485743577714	0.000705899187535324	0.00346279680184651	-0.673587725275409
RASSF8	-1.28289764416033	6.90063428507343	-3.7857739183545	0.000227199131808897	0.00167163288225327	0.354432590209509
MTIF3	-1.28395043648037	7.55971284209394	-4.98775424959378	1.79361936378785e-06	0.000156579107491734	4.81861044984015
CTHRC1	-1.28445977176901	8.78743988313105	-2.74406069498135	0.00686970455972919	0.0179900207680172	-2.69796619855579
MREG	-1.28451837696588	7.22569486927213	-3.64936994897299	0.000371083329789998	0.00229463934947066	-0.0916336077364646
ACSS3	-1.28500602001764	6.92624610840731	-4.96805086635533	1.95534562935323e-06	0.000164618963119873	4.73833359638495
UNC119B	-1.28658924331233	9.05512152578357	-6.11463466679027	9.24163928186356e-09	1.1515082545202e-05	9.74154688287016
BCAT1	-1.28740837903905	9.28751760010208	-2.66517148428413	0.00860617646644568	0.0214637627645943	-2.89433676446607
UPF2	-1.28786165655197	7.79706968178611	-4.22076040366397	4.37258301047376e-05	0.000670140028419471	1.86319941207583
ZNF3	-1.28811510716467	7.76405395352073	-3.44061467641045	0.000766760906683304	0.00365347644255219	-0.748183857835397
PLEKHH1	-1.28942624982473	8.10557166708797	-3.527001395121	0.000569961003619482	0.00303492055773451	-0.480376067203775
ANKRD6	-1.28946714587634	5.90463017708312	-4.37460356032429	2.37086292663434e-05	0.000486831012768779	2.42693864349442
ERLIN2	-1.29006529385382	8.54901202744484	-4.6548576339424	7.48802896106304e-06	0.000280182705269806	3.4922027910338
MOCOS	-1.29026295217338	7.32950161998626	-3.59733473205431	0.000445943120938501	0.00258079483831571	-0.258273834578447
PRPF39	-1.2910011871385	7.34365418863447	-3.17432355533083	0.00184968512755275	0.00676065611302647	-1.53835733706769
TRNT1	-1.29209793707816	7.27369389193057	-3.98024871900572	0.000110445438147116	0.00109916146909989	1.01304693861234
EMC2	-1.29230829442021	8.24442148601936	-3.70049273166415	0.000309220494697495	0.0020396439194975	0.0739889877729851
PHYH	-1.29298748426447	8.80789642923709	-4.34319475750882	2.6896931254317e-05	0.000519082291350308	2.31060949656672
GPAM	-1.29339333498435	6.42346073823676	-5.003601740295	1.67304114773917e-06	0.000155986964578745	4.88333488029008
TMX4	-1.29459992245679	8.64000215848254	-5.8505396851774	3.35474648295057e-08	2.03759876027754e-05	8.5334146084475
NCOA7	-1.2955778139813	8.41344203405011	-2.5716623660604	0.0111718001189604	0.026403761282672	-3.1204158578766
FAHD1	-1.29560240053388	8.1066633859629	-4.65626346666548	7.44397732255087e-06	0.000280182705269806	3.49766758906468
TNFAIP8	-1.29673026377248	6.55273038229534	-3.91211253622202	0.00014261141092384	0.00126652756957309	0.779310103248426
EPB41L3	-1.29725526155202	6.69953984556286	-4.03493497188199	8.97610695746158e-05	0.000976788582445164	1.20294014236868
PYGL	-1.29784924423564	7.88808892726433	-4.31803630891695	2.97441645071064e-05	0.000541039839063571	2.21788425012099
FAM204A	-1.29913893170231	7.79801788865367	-5.03849912652976	1.43463010422656e-06	0.000141164021018403	5.02635554590055
PODXL	-1.29922544028884	9.66036152475294	-4.04332120877508	8.69363989229352e-05	0.000959439446602098	1.23223999120602
SPAST	-1.30031276905568	7.27456149413926	-4.03228364192502	9.06721809847302e-05	0.000981880196596457	1.19368681493663
MECOM	-1.30095772445766	9.46392888849346	-3.62076604914921	0.000410623191469241	0.00244802151469222	-0.183479254944121
DBR1	-1.30269525812411	6.72397839373931	-5.1450250495297	8.93610476575152e-07	0.000112212652976332	5.46707391078844
SLC35F5	-1.30380958286381	8.31737528197566	-4.01656832626724	9.62565810702935e-05	0.00101899490240939	1.13893700008714
NXT2	-1.30456627282005	7.27517682104549	-4.89597665585968	2.67652597095867e-06	0.00018527507554525	4.44654810110968
OXR1	-1.30463568889944	8.37402168014668	-4.86493614518262	3.06127460880706e-06	0.000191796645632401	4.32179372170002
SBF2	-1.30553002098442	7.91981206119961	-4.10867838999483	6.76543944411017e-05	0.000832155730242968	1.46220704755791
SNX16	-1.30663426235673	6.84273325978883	-4.76779885919754	4.64409548949395e-06	0.000227816652752341	3.93498298351497
CRISPLD1	-1.30716838588577	6.89520549830266	-3.36145738730192	0.00100153744824293	0.00437281624203385	-0.98869231900393
LINC01140	-1.30763744628335	6.9646853146048	-4.27118628577273	3.58359060264847e-05	0.000600739480897606	2.04629572633612
CCDC146	-1.30841975935595	8.17346323678069	-2.62811373255074	0.00955140520265395	0.0232716842230102	-2.9848033402599
PNMA8A	-1.30905956657445	7.33780684474253	-3.83992457144933	0.000186333602595966	0.00148571362815562	0.535175274012931
ANXA3	-1.30946428071439	7.34132388310921	-2.829863934367	0.00534736293920317	0.0149423956542883	-2.47858699277879
CLSTN2	-1.31205964610426	6.44394988198803	-4.10611047555642	6.83278499406386e-05	0.000837957687264131	1.45311750169895
CNKSR3	-1.31206195671947	7.83143426117405	-3.84694919770309	0.000181575299663642	0.00146530326023897	0.558772649315983
PIK3CB	-1.31247604199716	6.7248998539964	-4.93197162426074	2.28894333588661e-06	0.000175688414046086	4.59190278366052
FAM155A	-1.31325943357491	7.03172224225975	-4.67217502630382	6.9625295292203e-06	0.000273112135524713	3.5596021179412
GSTT2	-1.31410919086738	6.81438669508881	-2.9677885304893	0.00353318739947493	0.0109222309912413	-2.11344148493568
TTC37	-1.31427044944642	8.38715813137208	-4.01606848459925	9.64394763648055e-05	0.00102006441044608	1.1371983738939
MFAP5	-1.31452349149484	6.61074419404131	-2.56352079282677	0.0114248344156108	0.0268490073214844	-3.13975440165543
KIF21A	-1.31522019452206	7.26743353769252	-3.72138919853532	0.000286858979374015	0.00194359047471464	0.142227137488139
DPYD	-1.31526070338554	6.7243068803743	-4.31425332901978	3.0196579461749e-05	0.000547148867570155	2.203976601009
ACBD5	-1.31566315735036	8.43651443740014	-4.4316564935895	1.88231266213253e-05	0.000432276755746252	2.63984594195457
TUBGCP3	-1.31582308509921	7.53336212441357	-4.00443383383035	0.000100791572058341	0.00104917542844355	1.09677688069798
CUTALP	-1.31699990263913	6.82892589987598	-2.77282523662857	0.00632028310292698	0.0169101841233563	-2.62509212359609
GNL2	-1.31755384880268	7.55150367376209	-3.90408702126824	0.000146940282093205	0.00128910737562482	0.751989581096002
RSPH1	-1.31863780061027	7.58157450847284	-3.05825178981953	0.00267148065291689	0.00886462022246189	-1.86568633352488
SC5D	-1.31918490368561	7.70519620397446	-4.50469201576249	1.39680745436708e-05	0.000372402853899473	2.91537621219465
DPH3	-1.31918576560147	7.69104069585663	-4.86775705084035	3.02420391141173e-06	0.000191796645632401	4.33310837369473
ZBED8	-1.31985157562093	6.52525409387428	-4.32233290760609	2.92382222320541e-05	0.000535091477929602	2.233691295675
TRAPPC6B	-1.31985446856443	6.94548637222621	-3.6736710230962	0.000340345726266383	0.0021651006575451	-0.0131397656910224
MIS18A	-1.32043728014792	7.34900003822991	-4.26961070090224	3.60602894011313e-05	0.000600739480897606	2.04054977350352
NRBF2	-1.32120037179059	6.88067323445691	-4.65236358397474	7.56680051300598e-06	0.000282267982690152	3.48251075986187
UFL1	-1.32264673454831	8.1374659494174	-3.8206730081172	0.000199988834410573	0.00155685689737057	0.470681846296327
C12orf29	-1.32420120488015	7.25460384570219	-4.61311530724275	8.91705927344444e-06	0.000297076359751652	3.33048281842827
ASNSD1	-1.32449925243046	8.52326565165317	-4.71365789035049	5.84465200187227e-06	0.000252316772458663	3.72178184758434
IL15	-1.32453932509534	7.96056514361939	-3.17496932058802	0.00184585460434139	0.00675061589964595	-1.53650684557957
ZNF567	-1.32503114049981	6.44901583644591	-4.16106957666368	5.52238103472327e-05	0.000745216986409291	1.64861211890407
NUDCD2	-1.32551704172233	8.18341895246858	-4.04853567559385	8.52230681524241e-05	0.000950653025227577	1.2504822580591
PRKAR2B	-1.32578948778654	6.53339424110836	-3.45464812499882	0.00073095493557116	0.00354799318161926	-0.705055615706083
PBLD	-1.32792976383005	6.38974706423293	-4.21306106131455	4.50683242867412e-05	0.000677383981438837	1.83538902269997
LLPH	-1.32811287299064	7.47314763177384	-4.91582501844337	2.45555130632311e-06	0.000177884705097593	4.52660861717701
C11orf70	-1.32868852706429	6.48218701892275	-3.96861767295775	0.000115396257769984	0.00112864239264475	0.97292189394128
SOWAHC	-1.32978692411336	7.89265897681261	-4.39749380792234	2.16174347773982e-05	0.000465764409313214	2.51211234293134
CDKN2AIP	-1.33001578380827	6.9719032376517	-4.2089870560366	4.57945827803169e-05	0.00068009594927622	1.82068922192346
THAP9-AS1	-1.33151005171792	7.66461001576222	-3.59650425185938	0.000447246094126883	0.00258593333309558	-0.260917463935588
RPAP3	-1.33172570829246	6.56905351404018	-4.16033039658528	5.53828996320228e-05	0.000745216986409291	1.64596949362538
NIPAL3	-1.33236847896529	7.58937228476135	-5.93254588846228	2.25546704938694e-08	2.03759876027754e-05	8.90528119904439
RRN3	-1.33242310141758	7.62096544984462	-4.58512971278785	1.00190187574421e-05	0.000312874620846436	3.22265002531388
ZNF25	-1.3335341574617	6.44443056054179	-5.0541339780134	1.3388526811849e-06	0.000136738560717737	5.09065082610939
SESTD1	-1.33462353965371	8.61858481432325	-4.21385009558607	4.49289480429586e-05	0.000677049135343034	1.83823726776601
GABPA	-1.33578597822675	7.41182124328214	-4.48080150496807	1.54053183542082e-05	0.000390142818482589	2.82488234506303
BBS2	-1.33822128975262	7.65406929952971	-4.41083248747017	2.04819220690034e-05	0.000450292505112408	2.56189787528765
C2orf76	-1.33838605033386	6.56481401983725	-4.05035993906768	8.46313165534286e-05	0.000948066860104715	1.25686858600442
SLC40A1	-1.33857391051801	11.043579926391	-4.35389329507694	2.5767236896357e-05	0.000507847609607912	2.35016321259469
DARS	-1.33930176796945	10.4332033560106	-3.79339214540235	0.000220975283719434	0.00164901088878081	0.379735780698245
APPL1	-1.33961202283445	7.4660316255197	-5.35428228379918	3.46461437925944e-07	7.19484919426211e-05	6.35049656122187
GSAP	-1.34033223175171	7.00555021746986	-3.49940799599798	0.000626960792826973	0.00321743471113018	-0.566519287185808
MS4A8	-1.34071586434883	7.7308643515473	-3.08742635770125	0.00243798243128934	0.00830660680718216	-1.78440515973725
CYBRD1	-1.34084047853487	8.75592612573701	-3.84504456702316	0.000182853911627596	0.00146877288181389	0.552371136372839
MLF 1	-1.34102211888677	6.93506957854603	-5.30565514605941	4.32676144266818e-07	7.78237356585857e-05	6.143159626152
TC2N	-1.34205475136103	6.2719902660082	-4.31333582427779	3.0307297826945e-05	0.000547148867570155	2.20060489534319
MANEA	-1.34436640392157	6.30530743179566	-3.67121237052614	0.000343342527130906	0.00217934176670967	-0.0211006959787001
GDA	-1.34451974898074	8.71167141706215	-3.18437778545696	0.00179087497738443	0.00661164510169184	-1.50950946623014
TRAF3	-1.34611323352521	7.54479886721506	-5.820762143367	3.87204341411095e-08	2.16529147726954e-05	8.39913558753686
FAM110C	-1.34612168533587	8.0977759428564	-2.31101813290063	0.0223033254248242	0.046251616773865	-3.71167597884275
GZF1	-1.34691298701159	7.0641996968526	-4.63496671578282	8.13896561242434e-06	0.000289186837244595	3.4150094935244
PCSK5	-1.34712489321932	8.70094670325834	-2.7942248975859	0.00593780581098008	0.0161539433198279	-2.57043755384302
CMTR2	-1.34814227658497	7.37205322162806	-4.10409654319098	6.88605003189548e-05	0.000842003762486926	1.44599194530966
LINC00888	-1.34891519529132	7.18466302950977	-5.23047148349947	6.08594339061323e-07	9.32718180102261e-05	5.8250142720325
TAF13	-1.34993736359076	8.80265866775948	-3.93708512042361	0.000129904753562823	0.00120007313826098	0.864606466913742
YPEL2	-1.35065843604869	7.63778816768284	-4.55871071872146	1.11791655157162e-05	0.000329296459399111	3.12129118481049
PRMT3	-1.35230780782784	6.42922446344496	-4.24071871130934	4.04219608789288e-05	0.000639636396562632	1.93547008355314
CDK8	-1.35431778008077	6.98516232125101	-4.92793931416579	2.32949227557917e-06	0.000175744153934178	4.57558295484979
CENPJ	-1.35598719199976	6.78487229444572	-4.26668160083555	3.64810189842898e-05	0.000603656701917996	2.02987200149743
GINM1	-1.35599339260297	8.90698701958606	-6.12925880232942	8.59721602829057e-09	1.1515082545202e-05	9.80932606647733
CDC20B	-1.35779559305776	6.24337332790889	-2.82891650419327	0.00536233945812234	0.0149708155160664	-2.4810421217597
NT5DC1	-1.35860511799719	6.96592899771367	-4.7503061262541	5.00317307173809e-06	0.000238956796119328	3.86590964952047
ADAT1	-1.359197116658	6.90900471889463	-4.54302443004333	1.19282409918565e-05	0.000340885052198469	3.06131137290688
PIGK	-1.35932337118593	7.30629942857064	-4.74549328623716	5.10659070336268e-06	0.000239022376287618	3.84693680913892
ZNF330	-1.36024272980403	8.62903398720228	-4.68580837506847	6.5740837258537e-06	0.000265090884220509	3.61278937884685
LRP11	-1.36075885848256	8.56394396168436	-4.02511959224496	9.31784290368926e-05	0.000998283083232745	1.16870757826027
STC1	-1.36140696137061	8.03926978733003	-2.29130755231539	0.0234495314545796	0.0481918826340427	-3.75402765352537
MYO6	-1.36570983063437	8.33834579634317	-4.10622034202905	6.82989057875297e-05	0.000837957687264131	1.45350630158097
DYNLRB2	-1.36592181845586	6.60582549570977	-2.87108497918143	0.00473157988442898	0.0136313260947942	-2.37106385921949
SNX10	-1.36618034716049	6.91560887995975	-2.80737890555462	0.00571329095583919	0.0156904574189456	-2.5366568474594
DPY19L1	-1.36853308444832	8.14673860205943	-4.14476124830416	5.8837512562742e-05	0.000764477013352361	1.59039261580271
CDC37L1	-1.36859109401055	6.995576573035	-4.99509079700621	1.73678406011732e-06	0.000156579107491734	4.84855700476087
IFT57	-1.36917156793539	8.3743989135496	-4.54872022101081	1.16508126176915e-05	0.000335263568629182	3.08307297346921
C11orf54	-1.36940895624674	8.66551754788366	-3.75881343405751	0.000250587200314248	0.00177002070063239	0.265215521862618
SGMS2	-1.36978865524456	6.87362458438631	-3.6923035595192	0.000318425826873253	0.00207401244267681	0.0473321944934835
ERGIC1	-1.37162863311563	10.151524176773	-3.46829447605681	0.000697647082583434	0.00344029779616257	-0.662976385090308
FAIM	-1.37184526016054	7.67337322569193	-4.09196975447316	7.21527412144454e-05	0.000859630367885162	1.40314309127686
ZNF227	-1.37227521621075	6.48201246310474	-4.74930048505367	5.02461320892969e-06	0.000238956796119328	3.86194415426567
MAP4K3	-1.37311096050271	7.46068160954964	-3.8249948989179	0.000196842986741224	0.00154158618151833	0.485137716152931
CHMP4C	-1.3746792060444	7.50597652098046	-3.61816699295593	0.000414406619775635	0.00246554561650288	-0.191795312192717
PDK4	-1.37497830938929	7.27328222631142	-2.28833132439276	0.0236270219528401	0.0485156053942629	-3.76039347169834
VTCN1	-1.37868211943398	7.2667999846928	-2.61658571735683	0.00986397713683708	0.0238994119454035	-3.01271304973779
AMIGO2	-1.37970498602009	8.70289129657466	-3.23416389664968	0.00152442214030545	0.00589701951822598	-1.36550985479351
PPM1L	-1.37992631242873	6.78818966249682	-3.88100726132714	0.000160097029941358	0.00135539262653233	0.673669927253425
IKBIP	-1.38044360054162	6.19911224644887	-4.6807711224044	6.71510132392976e-06	0.000267501686479019	3.59312480696408
SOCS4	-1.38133791969335	7.66901897803082	-4.69937560745325	6.20836562807171e-06	0.000256187319758956	3.66582876825515
PAXIP1	-1.38145730443721	7.22286302953006	-4.65513924690604	7.47918451322843e-06	0.000280182705269806	3.49329739095316
UXS1	-1.38200118798557	8.43337726155928	-4.56018518667131	1.11111359105217e-05	0.000328948727134092	3.12693687528353
ZNF277	-1.38225802342897	7.90651641343634	-5.65503540189052	8.53670757197893e-08	3.32826244526856e-05	7.65929406693144
SLC19A2	-1.38412572206741	6.6767364856964	-4.33722775078109	2.75475314913357e-05	0.00052403395783518	2.28858054485307
ZNF271P	-1.38469388309343	6.77202688452323	-3.84404319769159	0.000183529575401942	0.00147154344241197	0.549006525369371
WDR92	-1.38503436711123	6.9718621574041	-5.90440485077777	2.58555294769413e-08	2.03759876027754e-05	8.77733310569013
CFI	-1.38661959099836	9.70927136513157	-3.81701843482721	0.000202686147538139	0.00156467551617959	0.458468253599682
CUL2	-1.39029059730261	7.4611126571851	-4.83617120064486	3.46533384991152e-06	0.000200110530094313	4.20667889957579
IFIT3	-1.39106996739691	7.62564440795852	-4.20605850368066	4.6323561612381e-05	0.000685874003986985	1.81012915572964
LOX	-1.39181701142552	7.1326493010619	-3.10665434253061	0.00229457112133772	0.00794618014782324	-1.73046986538795
SIKE1	-1.39258451501942	7.60627319088655	-4.49372320718644	1.46111324721562e-05	0.000379280647089722	2.87378395682953
CFAP53	-1.39393375339703	6.12059911326483	-4.38243948372758	2.29717598429498e-05	0.000480248536314017	2.4560584247462
IFIT2	-1.39481389836084	6.87948544165673	-5.6793190170433	7.6090697104513e-08	3.16030028640744e-05	7.76689597387413
GCNT2	-1.39580743480962	8.06021352465529	-4.12624838744166	6.32139805101213e-05	0.000798279613810379	1.52451685328701
IREB2	-1.39966045241988	7.90119686349278	-3.73218432982439	0.000275915623047735	0.00189416455271337	0.177601181313376
ABCB10	-1.40182972936783	6.79310937844748	-4.29445157362111	3.26746478947687e-05	0.000567690697704005	2.13132809688605
PTCD2	-1.40427619306909	6.82205160497143	-5.81415936311776	3.9969264829213e-08	2.16529147726954e-05	8.36941571439458
LPAR3	-1.40510249684456	7.54740676509913	-3.68510652803109	0.000326729408304045	0.00210281427038657	0.0239446506782945
NAPG	-1.40567466180757	7.22702089588532	-4.77738847493727	4.45797015896138e-06	0.000223964766985155	3.9729255577079
ABAT	-1.40768823831636	7.32906871922028	-3.90203134329252	0.000148069046836115	0.00129469496391438	0.744998794790297
AMMECR1	-1.40954149821187	7.63835103935011	-3.71571444845644	0.000292775225185945	0.00196912259775782	0.123665168872228
ACSL1	-1.41022103798676	8.00801867457499	-4.17340823655746	5.26319825413783e-05	0.000731698844807654	1.69277707208545
RDH10	-1.41284897025016	8.27952704168505	-3.43539059374092	0.000780505532612429	0.00369354308254875	-0.76420123102306
SGMS1	-1.41309962485209	6.18779959203683	-4.24484112278398	3.97700386449126e-05	0.000636116407593852	1.95043003806097
CMPK2	-1.41626939784914	6.30939530733986	-4.27209496020047	3.57071091121405e-05	0.000600739480897606	2.04961027467711
AGR2	-1.41969315461468	10.2525897049927	-3.38325972859004	0.000930914644204716	0.00414701339534886	-0.92291870342079
LGR4	-1.42208240217245	7.15529109992449	-3.93694470762256	0.000129973086118935	0.00120007313826098	0.864125671445429
PDIK1L	-1.42223316542502	6.24121619912423	-5.14055211426006	9.11663150694052e-07	0.000112212652976332	5.44844433140941
PALB2	-1.42229324855983	7.45822322419454	-5.55379305299456	1.37482858538266e-07	4.17813760338242e-05	7.21373369457421
RNF6	-1.42345888005632	7.64808042150711	-3.98474706490413	0.000108585552499393	0.00108847625433824	1.02859022111831
WDR47	-1.42710741471919	7.03773955618631	-4.16472732055019	5.44429949101763e-05	0.000741287103648832	1.6616941481381
HMGCR	-1.42812018644391	9.07976523125838	-3.47479923153275	0.000682277058852384	0.00339274229399044	-0.642869917024344
F2R	-1.42839224018565	7.71296374875653	-4.77645842555799	4.47570039962308e-06	0.000223964766985155	3.96924333714861
C16orf87	-1.42893982272421	5.98279877120929	-4.9355266539032	2.253762777392e-06	0.000174668657589759	4.60629856462931
RRP15	-1.42918768935277	7.04876453314262	-4.01853956477515	9.55385140660571e-05	0.00101311479596857	1.14579531779499
ESF1	-1.43616382102298	7.39153187935646	-5.03783686591243	1.43883071182482e-06	0.000141164021018403	5.02363510747332
KBTBD7	-1.43682038932172	5.96701298246512	-4.40534892807392	2.09416079611129e-05	0.000455385002216722	2.54141734162836
ANK2	-1.43865849980997	6.98977032655769	-2.55060620559932	0.0118367693165252	0.0275932919895048	-3.17031617679934
CEP83	-1.43880773628884	6.77146086088366	-4.183401102882	5.06187006057551e-05	0.000718549552899139	1.72861910826821
PRSS12	-1.43996880650779	6.47713799889916	-3.48882688285516	0.000650207551304154	0.00329646493907837	-0.599403005697576
SLU7	-1.44001229518934	7.49339786596639	-4.80197483344761	4.01317201122137e-06	0.000210515619102656	4.07045028662058
PET117	-1.4401945525572	7.20261476730625	-4.52809092287932	1.26862091732917e-05	0.000353017883001099	3.00435039432578
RBM3	-1.44516621518684	9.45389701163066	-4.30479735525992	3.13565360814826e-05	0.000558137932533901	2.16925312807234
NIP7	-1.44520213790763	7.2649949340262	-5.44862583120338	2.24346916012185e-07	5.53570015167291e-05	6.75621101926694
TOPORS	-1.44528262969233	7.22093951976166	-4.61400370503606	8.88406922296668e-06	0.000297076359751652	3.33391373209147
SGTB	-1.44532330086891	6.16098965116403	-4.00211099240219	0.000101682617813464	0.00105242303769241	1.08871780552248
PHACTR2	-1.44732311418119	8.08013866686874	-4.05855357210692	8.20215409811157e-05	0.000927869002384328	1.28558028897736
ACTR6	-1.44926680731104	7.08996213605467	-4.39099167879187	2.21926831346293e-05	0.000472685182662361	2.48788443489511
PIBF1	-1.45157108770134	6.91023453950597	-4.5158643600521	1.33411695310117e-05	0.000362158981168639	2.95781679853
SPA17	-1.451580483184	7.15254641044725	-4.18344645755629	5.06097333582587e-05	0.000718549552899139	1.72878193467088
CWF19L2	-1.45188415297413	7.04144754356694	-6.28378573207216	3.98357895918921e-09	9.92707876629952e-06	10.5309357481375
ZNF823	-1.45249658366414	6.15937969735902	-4.99026648157581	1.77395697723026e-06	0.000156579107491734	4.8288615740064
CWC27	-1.45324666623501	7.61879668085071	-4.74588216208775	5.09815833871387e-06	0.000239022376287618	3.84846930169917
MOB1B	-1.4545812275502	7.65667413905047	-4.54997635085448	1.15904727793256e-05	0.000335074920720179	3.08787488027551
MSMO1	-1.45514913266182	8.26648647962435	-4.36493091685922	2.46496010374403e-05	0.000496980629330917	2.39104703493689
MACO1	-1.45566499279262	7.36984909964626	-4.44590954543868	1.77631508836674e-05	0.000420500809340091	2.69335476317762
B3GALNT1	-1.45825220979885	6.61527939421097	-4.1813958442862	5.10166928964515e-05	0.000722349992602029	1.72142144568601
MRPL19	-1.45908861539987	7.1207209874323	-4.48417944186039	1.51937797531641e-05	0.000386356113723315	2.83765598480982
EFEMP1	-1.46147607863763	9.00541845796464	-2.80743437470319	0.00571236080905653	0.0156904574189456	-2.53651409900109
EIF4E3	-1.46276931125523	8.04865777279262	-4.79164927942277	4.19447474490748e-06	0.000216859565649574	4.02944978046918
SLC18A2	-1.46738255574806	7.59458138505009	-2.78803023575157	0.00604629611121908	0.0163740164194283	-2.58629713834915
MOSPD1	-1.46787376065293	7.78714945707602	-4.61929767849054	8.68991179265396e-06	0.000294376822603545	3.35436849333966
NMT2	-1.46816889059501	6.83409862176425	-4.15860420920471	5.57561273542359e-05	0.000746683238699465	1.63979964880483
FAM3C	-1.46913562562611	9.51163032508081	-4.3325560525438	2.80674293236108e-05	0.000527394229048426	2.27134949561093
COMMD2	-1.46917200214696	7.78646943374597	-5.52816257841416	1.54988008581724e-07	4.59797758792447e-05	7.10172608924027
INPP4B	-1.47295632135257	6.35653405851152	-3.82977413044474	0.000193418982934479	0.00152242610698901	0.501138556877736
ADGRL4	-1.47534147728537	6.97949739779282	-4.32305955199373	2.91534783587397e-05	0.000535091477929602	2.2363657673688
NIPSNAP3A	-1.48641285627138	8.30144036651415	-3.70128781002112	0.000308340297082493	0.00203774403293983	0.0765796276492763
KIN	-1.48739503236592	7.01197532189409	-4.31267402777546	3.03874009918578e-05	0.000547148867570155	2.19817321858161
ZNF468	-1.48743675422295	6.70132317865967	-4.38362082615513	2.28625983835844e-05	0.000478769707326826	2.46045189613677
RETREG1	-1.48954614153767	7.41897700135343	-4.81231411904425	3.83924483635952e-06	0.00020708653965818	4.1115675013278
DDX52	-1.49056924849602	8.30416770647433	-4.08478330437354	7.41742115588285e-05	0.000872720185101986	1.37779690077211
SGCE	-1.49145685571136	6.70877878225795	-4.1650383255957	5.43770948208899e-05	0.000741287103648832	1.66280687469551
FBXO3	-1.49213706421724	7.38567795163802	-4.4897744723238	1.48495427723205e-05	0.000381438987043688	2.85882914279461
STK26	-1.49288818038971	6.5157188443887	-3.69108826607761	0.000319813817612867	0.00207653995177505	0.0433803570977647
TNFSF10	-1.49335532572354	8.92766898491136	-2.59741392648893	0.0104042504518773	0.024920599890502	-3.05888326127818
ARFGAP3	-1.49679016979062	9.33130367896922	-4.71247079669434	5.87407965995332e-06	0.000252316772458663	3.71712660784909
EEF1AKMT2	-1.49854161549878	6.45413553867869	-5.18615606360156	7.43116333107355e-07	0.000100643799027366	5.63888733803038
ATMIN	-1.50893731854147	8.28496947268437	-5.51840691939325	1.62208155054368e-07	4.69949419261573e-05	7.05917779231525
CP	-1.51048831947353	8.06294246972899	-2.36848143599444	0.0192380215716039	0.0409333587401272	-3.58629761353068
CAPSL	-1.51534593001027	6.8877981748974	-3.39148095560028	0.000905516393913535	0.00406878264268397	-0.898023830253249
PPP1R21	-1.5187996074234	7.72599233775	-4.58049540459077	1.02137527847705e-05	0.000317364986778655	3.20483928119311
CTSV	-1.52620664983766	7.18691982151086	-4.16647732919737	5.40731717826074e-05	0.000737953691578629	1.6679562323237
EAF1	-1.52959617627211	6.53507205555835	-4.85641325225399	3.17597376956394e-06	0.000195904124597855	4.28763617167803
RHPN2	-1.53346165794367	8.71758220767761	-3.96683929236307	0.000116171635333593	0.00113174243647894	0.966794952036839
GCH1	-1.53386371529213	6.25661515205785	-3.26814425068548	0.001364281718135	0.00544663576032107	-1.26613055381273
SPATA7	-1.53934974091358	6.91284211950631	-5.56036673652043	1.33314189378165e-07	4.15273699912983e-05	7.24251317273639
NETO2	-1.54294679293928	6.84153276151867	-5.05111361802468	1.35685716950874e-06	0.000137450734407145	5.07821967731515
BBS7	-1.54761880357157	6.11410615504738	-4.69822094390403	6.23870843449803e-06	0.000256187319758956	3.66131048934072
SETD9	-1.55031653865162	6.22364120665574	-4.08407614848337	7.43760269443877e-05	0.000874269146912331	1.37530467344676
LRIG3	-1.55228317575143	6.15951101475977	-4.38576968217537	2.26653122131543e-05	0.000477850744798481	2.46844586666353
PLOD2	-1.55283159942718	7.93684865607956	-3.78006921704596	0.000231968201489075	0.00168850664730267	0.335511819859052
ZDHHC13	-1.55300454322625	7.3329286288146	-5.35853317265221	3.39776448663272e-07	7.17561788193962e-05	6.36867948053368
RBBP5	-1.55465951077166	6.10799886635031	-5.45348225165695	2.19357240289585e-07	5.53570015167291e-05	6.77721735278636
EFCAB7	-1.55489768651947	5.93595971204834	-4.34277976364551	2.69416972312156e-05	0.000519082291350308	2.30907668901369
EOGT	-1.56047354172965	6.41302834142036	-4.35041473407477	2.61294496751389e-05	0.000511103521118101	2.3372945621053
ARMC3	-1.56763085858525	6.32158674567743	-4.79739401115093	4.09264818830071e-06	0.000212476651775945	4.05225318082894
PPIG	-1.568019090494	8.60031457240571	-4.87752375561363	2.89918800270326e-06	0.000189258922570761	4.37231788485531
LINC00621	-1.59790845006049	9.73481433018635	-2.95641697546635	0.00365797441183621	0.0111876193351692	-2.14412477145116
MED4	-1.60813514315154	7.71013280344998	-4.81457709393732	3.8021630836051e-06	0.000205978052268346	4.12057517408695
ARG2	-1.6114550657845	8.27362470956154	-3.83658976278233	0.000188633767180857	0.0014970552478175	0.523984950313871
NEK4	-1.61391024996293	7.3501552984367	-4.9056533942006	2.56648538233473e-06	0.000180224712884545	4.48555225951374
SPATA18	-1.6179008453329	6.59078737791864	-4.26541753829459	3.66640377448271e-05	0.000604832251228852	2.02526569241535
SCNN1G	-1.62113573328007	6.23184165080326	-3.96358222011191	0.000117604620094848	0.00113946622580233	0.955579181970646
ADGRL2	-1.62569531271914	7.7959183296479	-4.22262753716452	4.34060914983785e-05	0.000669356311967569	1.86994942816558
ZC3H12C	-1.63018097225779	6.05323831212331	-4.65636311695452	7.44086431437392e-06	0.000280182705269806	3.49805499788593
TMEM150C	-1.63166749588485	6.72783725923608	-4.25895681797798	3.76133051463825e-05	0.000614235625326246	2.001738678974
ENPP4	-1.64534504338317	7.05735002197204	-4.69846958903925	6.23216232449134e-06	0.000256187319758956	3.66228338806915
MET	-1.65370950317218	9.03621351113671	-3.78008520629519	0.000231954702907838	0.00168850664730267	0.335564819230391
ELOVL6	-1.65957639921465	7.02291287797724	-4.76822234658248	4.6357195226867e-06	0.000227816652752341	3.93665742979992
DCDC2	-1.66829076792726	7.47433150129659	-4.38735477903803	2.25208352860552e-05	0.000476416990940998	2.47434446888837
MFAP3L	-1.67563658778416	6.95144537614087	-4.35308358538186	2.58511161653953e-05	0.000507847609607912	2.34716706911261
LGR5	-1.67673098772155	7.2886092419712	-2.62861108941992	0.00953812294582656	0.0232527904333788	-2.98359673267082
PAQR3	-1.6774166396353	6.67774101749918	-4.75995942587955	4.80182036984831e-06	0.000232804209370856	3.90400528689071
SWAP70	-1.68474354334452	7.0987629625703	-5.29062997998119	4.63314017552574e-07	7.90807213521242e-05	6.0793429771292
PPP3R1	-1.69582886886473	6.97240193501777	-4.93103189651455	2.29833158021765e-06	0.000175688414046086	4.58809863349016
LY75	-1.71695790412353	6.31164899229606	-4.06324917770945	8.0560773552289e-05	0.000917459847698443	1.30205477262423
CCDC113	-1.72374470384154	6.34241096584817	-4.32894911904298	2.84752699571375e-05	0.000528835915174173	2.25805527166599
CCDC58	-1.72470129096673	6.53180369804803	-5.2052402574659	6.81966081848308e-07	9.65601974980673e-05	5.71891385479644
DCUN1D4	-1.72494496308467	7.2371520932282	-5.72092411486562	6.24387637257338e-08	2.78242576271799e-05	7.95189873849174
C9orf135	-1.75270859632847	6.23175624737559	-3.73471383238369	0.00027340919666362	0.00188006544725646	0.185901998591682
AGR3	-1.76067947694231	8.1043960762568	-3.24680308802734	0.0014629154615531	0.00572951125244197	-1.32864866663366
SLC25A43	-1.76130179912318	5.81108204025645	-4.41879652709303	1.98315527919161e-05	0.000442041409279561	2.5916765064055
NTN4	-1.76543549713202	6.11804057848905	-3.70119598307884	0.000308441833557345	0.00203774403293983	0.0762804006341433
SLC1A1	-1.76998407088394	8.52798313224123	-3.68601378404926	0.000325671489847913	0.00209925854294102	0.0268908309457974
RASSF6	-1.7891832144502	6.25798570906767	-4.7110986235693	5.90827398556892e-06	0.000252316772458663	3.71174661246276
DKK 1	-1.80968008526748	8.12205157671701	-3.04194903426027	0.0028107917723028	0.00921159007966671	-1.91081418434786
COPG2	-1.83682077030587	6.55515976579984	-5.44647546340329	2.26591534163475e-07	5.53570015167291e-05	6.74691343467327
LRRC3B	-1.8516774873607	5.86707134842604	-4.04566478615226	8.61623328480305e-05	0.000956847297046756	1.24043648056121
IL33	-1.86194446035974	6.58945205962813	-5.13984275678335	9.14558518116637e-07	0.000112212652976332	5.44549088095755
CIPC	-1.87385417986601	7.52117674589846	-5.34503236280602	3.61454377048854e-07	7.38315006234217e-05	6.31096266946478
PNMA2	-1.91721738178607	6.56017814245956	-5.31430328860407	4.15947091087658e-07	7.78237356585857e-05	6.17994425105776
PROM1	-1.92970049419456	8.42431611738509	-3.46716571507595	0.000700347116878994	0.00344462244841188	-0.666462231545714
DEFB1	-1.96316443073941	9.67094213563194	-3.091410996039	0.00240759895990484	0.00822332320186795	-1.77325190709488
FAM81B	-1.9879640138748	5.95600017597424	-4.29241687842285	3.29400668806364e-05	0.000570838989336202	2.12387753375487
SOD2	-1.99610473646559	8.55623679374466	-3.68319779088968	0.000328965741159082	0.00211284182208359	0.0177482377607987
CRISP3	-1.99682478462465	7.03597699776793	-2.79004009196973	0.00601090024006444	0.0162975361598188	-2.58115493323787
SPP1	-1.99752902626733	9.24161244052382	-2.69644698160596	0.00787512295770572	0.0200381299327849	-2.8171003001795
SCGB2A2	-2.00420971758051	6.04779559539354	-2.38561809548442	0.018398985145121	0.0394920508024474	-3.54835906861054
CXCL13	-2.06577114850466	6.4165609764145	-2.70044248049174	0.00778589625821459	0.0198836375030444	-2.80717497051224
GRAMD1C	-2.22343493415414	7.23135814891244	-4.82313819100304	3.66499282472339e-06	0.000203865225875239	4.15467913208686
CTSZ	-2.29058803217231	7.78823682578968	-5.59305501619742	1.14352558896463e-07	3.99610728121222e-05	7.38593460613854
OLFM4	-2.53082991671387	5.56164984688981	-2.95618151699773	0.0036606005295701	0.0111929037051395	-2.1447590055145
