# Supplementary material for: Transcriptome meta-analysis reveals differences of immune profile between eutopic endometrium from stage I-II and III-IV endometriosis independently of hormonal milieu
Source: Sci Rep. 2020 Jan 15;10:313. doi: 10.1038/s41598-019-57207-y (PMC6962450; doi:10.1038/s41598-019-57207-y)
Supplement: Supplementary file 8 — Dataset 2F. [file 41598_2019_57207_MOESM8_ESM.xlsx]

## Sheet: DEG stage III-IV endometriosis - mid secretory phase
Differently expressed genes in eutopic endometrium from stage III-IV endometriosis and healthy controls during mid secretory phase.
	logFC	AveExpr	t	P.Value	adj.P.Val	B
FOS	3.1343969627213	9.18545479034365	4.99492678324716	1.73803532225871e-06	0.000821689481701506	4.84339261451926
FOSB	2.45392972123392	8.07682981452442	4.30025990707995	3.19282212447281e-05	0.00195012567014369	2.18296284233872
EGR1	2.23576921322474	10.6572959230423	4.89515643910975	2.68606080888309e-06	0.000904549126450899	4.44406622203183
CTSW	1.54916268041037	8.68666272748811	4.63831293714453	8.0257599424826e-06	0.00136048467842885	3.44200673536002
JUNB	1.48996602577718	9.27244378669665	4.94841904800391	2.13052891024578e-06	0.000835129238523583	4.65656165780822
ZFP36	1.48159872254311	10.289483694174	4.56521909709088	1.08818763457545e-05	0.00136957756836466	3.16388091948529
CYR61	1.47487089784711	9.31511144982845	3.61187979945042	0.000423695384332074	0.00611593645093043	-0.152043178027368
SOCS3	1.37888573078203	8.0209955683891	3.68180727848209	0.00033060401413341	0.00532494202446365	0.0703181745283556
GZMB	1.28350762496308	7.99748905017436	3.15366418688926	0.00197619801379245	0.0125951034536337	-1.52070660922702
IER3	1.26761527112518	9.98994198884725	3.44983821672594	0.000743046644675	0.00785938980700382	-0.65379610643634
KLK11	1.2625904392484	7.58066874847304	3.84829400186374	0.000180677631349963	0.00408426433605773	0.613580490559409
IER2	1.22288010479852	11.2100368890747	5.03220328160537	1.47505023289659e-06	0.00079909243051702	4.99399565102536
AOC1	1.21429457168676	5.94997295676953	2.79818353532494	0.00586940791949447	0.0229472302092567	-2.47209962888046
IL32	1.19653234464603	7.92858683214386	3.73133312022096	0.000276763950661875	0.00497677686015719	0.229900476782915
C11orf96	1.1765253045612	9.6564525751589	2.74397846418029	0.00687133555501394	0.0250634780490263	-2.60835208102124
NR4A1	1.12429823361047	8.17841732922134	3.57560481592586	0.000481243039711843	0.00649036762080577	-0.266017035073103
NKG7	1.10034700837499	9.12790139728324	3.01470517152806	0.0030586469375655	0.0158926464603163	-1.90441893236574
SERPINE1	1.06145718496053	7.2755129289007	3.40721795264839	0.000858699903920949	0.00837854408994129	-0.782583994878668
PRF1	1.06093127754856	8.41350291172332	3.76672042321744	0.000243501400520681	0.00469663692025957	0.344980965242684
GADD45B	1.05454607393923	8.58859309528278	3.68359876518091	0.000328494749870477	0.00532255472481943	0.0760605324622174
APOD	1.05330578220829	9.69281114999168	3.59584284661635	0.000448286367232361	0.00627600914125305	-0.202546834448136
GNLY	1.04951885764512	11.1464917945587	2.77430546356018	0.00629312222662886	0.023941988475423	-2.53241298553002
TAGLN	1.03654520962148	10.4130708996394	3.2950741126323	0.00124866182604759	0.0099264979915892	-1.11501682662043
DUSP1	1.03476555009507	10.8235414736808	2.82750582146002	0.00538470980097421	0.0217412456643353	-2.39740731738479
KLK10	1.01176611403718	7.33959953727696	3.60276852878343	0.00043750579089202	0.00620135296967855	-0.180759056535464
TTC8	-1.01928876942	7.69840876405592	-4.16343018206199	5.47186763282018e-05	0.00253582199927765	1.69366911262281
FRAS1	-1.01942433659333	7.94359313248679	-3.50216021819315	0.000621043509772872	0.00727958808256819	-0.493868638862358
RCBTB1	-1.03063161139157	7.20517665458543	-4.222793544463	4.33777722297542e-05	0.00227095395791066	1.90447168049769
RBBP5	-1.03312726075729	6.10799886635031	-5.59861725472973	1.11400096487128e-07	0.000243821836906148	7.37151589827693
SEMA3C	-1.04011845745363	7.97258297794783	-4.13262619218323	6.16722178001015e-05	0.00267022460673845	1.58518383736891
PLA2G4A	-1.06418890719234	7.1861456712125	-3.37106257136113	0.0009698276188978	0.00880705320973137	-0.890784147745642
ANK3	-1.06647385163388	8.90375074303879	-3.60972260557325	0.000426927474193442	0.00613554363143055	-0.158847351888205
SLAIN1	-1.07843412067236	6.00703838504114	-3.09191610753157	0.00240377252809661	0.013863909362436	-1.69306017334458
PIP5K1B	-1.08286021497942	7.88733361503669	-3.92341686240599	0.000136719455070251	0.00364780387617843	0.86499110759812
TXNDC16	-1.08987377515035	7.11319964500755	-3.60666431895384	0.000431549556249896	0.00617348733739806	-0.168488021347365
JPX	-1.1017827258616	5.91063406104421	-4.68007469714903	6.73482637272568e-06	0.00127145358491155	3.60233495622954
SNX30	-1.11022517574295	7.26319166600394	-4.37561595985191	2.36121626368491e-05	0.00177266531240829	2.45751579228194
PRSS12	-1.11176638630274	6.47713799889916	-4.16129223520671	5.51759747079265e-05	0.00253699970111469	1.68611974066194
TFPI2	-1.11408495557921	10.1670917913531	-2.85940108399102	0.00489918041214168	0.020552018418557	-2.31537831155365
DIO2	-1.19269842665492	9.40704226788428	-3.52101434162394	0.000581897741805591	0.00710313313038108	-0.435749446572604
GBP3	-1.22327619082229	7.99561842206987	-3.59206644833105	0.000454269828779871	0.00630312034142226	-0.214412654353847
SLC15A2	-1.2427123875347	7.48583840988041	-3.10708826796584	0.00229142672036739	0.0135801508762725	-1.65098358282183
LGR5	-1.28161304894481	7.2886092419712	-3.10390347201902	0.00231459817518046	0.0136037232371455	-1.65983065822332
FREM2	-1.35327105281023	6.79949610089645	-4.13546273009912	6.0998137483595e-05	0.00267022460673845	1.59514765105734
PKHD1L1	-1.39426326686955	6.61989136118021	-2.77237520873389	0.00632856183832182	0.0240054896496603	-2.53726851043338
CRISP3	-1.55197380462046	7.03597699776793	-3.34998770504515	0.00104067313929213	0.00909949987058246	-0.953405750975616
