# Supplementary material for: Transcriptome meta-analysis reveals differences of immune profile between eutopic endometrium from stage I-II and III-IV endometriosis independently of hormonal milieu
Source: Sci Rep. 2020 Jan 15;10:313. doi: 10.1038/s41598-019-57207-y (PMC6962450; doi:10.1038/s41598-019-57207-y)
Supplement: Supplementary file 9 — Dataset 3A. [file 41598_2019_57207_MOESM9_ESM.xlsx]

## Sheet: GSEA stage I-II endometriosis -
Pathways enriched in hallmark gene sets in eutopic endometrium from stage I-II endometriosis and healthy controls during proliferative phase.
NAME	SIZE	ES	NES	NOM.p.val	FDR.q.val	RANK.AT.MAX	LEADING.EDGE
HALLMARK_KRAS_SIGNALING_DN	194	0.38281438	1.9978477	0.0	0.00083333335	7436	tags=55%, list=37%, signal=86%
HALLMARK_MYOGENESIS	198	0.35477516	1.8641083	0.0	0.0020645931	5881	tags=46%, list=29%, signal=64%
HALLMARK_P53_PATHWAY	195	0.301348	1.5767739	0.001305483	0.04223933	5352	tags=41%, list=27%, signal=55%
HALLMARK_UV_RESPONSE_UP	158	0.30322903	1.5308175	0.009722223	0.05097354	5256	tags=40%, list=26%, signal=53%
HALLMARK_MYC_TARGETS_V2	56	0.35780793	1.4984322	0.036809817	0.05637592	1997	tags=30%, list=10%, signal=34%
HALLMARK_DNA_REPAIR	145	0.29371402	1.4709843	0.016415868	0.061891776	2506	tags=27%, list=12%, signal=30%
HALLMARK_APICAL_JUNCTION	195	0.25937796	1.3520789	0.03937008	0.1409051	4574	tags=32%, list=23%, signal=41%
HALLMARK_ADIPOGENESIS	196	0.24762878	1.3075489	0.044444446	0.17941616	2990	tags=23%, list=15%, signal=27%
HALLMARK_MYC_TARGETS_V1	192	-0.5273336	-3.1228106	0.0	0.0	3993	tags=61%, list=20%, signal=75%
HALLMARK_G2M_CHECKPOINT	192	-0.4917719	-2.9130528	0.0	0.0	4754	tags=59%, list=24%, signal=77%
HALLMARK_PROTEIN_SECRETION	95	-0.5421846	-2.8469348	0.0	0.0	4599	tags=67%, list=23%, signal=87%
HALLMARK_E2F_TARGETS	195	-0.45497856	-2.6825554	0.0	0.0	5145	tags=59%, list=25%, signal=79%
HALLMARK_UV_RESPONSE_DN	138	-0.42987022	-2.421501	0.0	0.0	6924	tags=71%, list=34%, signal=107%
HALLMARK_MTORC1_SIGNALING	195	-0.38533646	-2.2679803	0.0	0.0	3650	tags=42%, list=18%, signal=50%
HALLMARK_ANDROGEN_RESPONSE	95	-0.43291116	-2.2354465	0.0	0.0	6223	tags=67%, list=31%, signal=97%
HALLMARK_MITOTIC_SPINDLE	198	-0.3234528	-1.8974289	0.0	0.00028409093	5398	tags=55%, list=27%, signal=74%
HALLMARK_UNFOLDED_PROTEIN_RESPONSE	107	-0.34194365	-1.8008336	0.0	0.0017999501	4274	tags=46%, list=21%, signal=58%
HALLMARK_FATTY_ACID_METABOLISM	154	-0.30448627	-1.7159783	0.0	0.003502509	3803	tags=38%, list=19%, signal=46%
HALLMARK_OXIDATIVE_PHOSPHORYLATION	181	-0.28087	-1.6287792	0.0042735045	0.007505986	3820	tags=39%, list=19%, signal=47%
HALLMARK_KRAS_SIGNALING_UP	197	-0.24081545	-1.4249864	0.0042918455	0.040672824	6168	tags=40%, list=31%, signal=56%
HALLMARK_PEROXISOME	101	-0.26456654	-1.3948314	0.027303753	0.04801785	3958	tags=38%, list=20%, signal=47%
HALLMARK_INTERFERON_GAMMA_RESPONSE	195	-0.21836816	-1.277533	0.029166667	0.11155574	5257	tags=36%, list=26%, signal=48%
