# Supplementary material for: Transcriptome meta-analysis reveals differences of immune profile between eutopic endometrium from stage I-II and III-IV endometriosis independently of hormonal milieu
Source: Sci Rep. 2020 Jan 15;10:313. doi: 10.1038/s41598-019-57207-y (PMC6962450; doi:10.1038/s41598-019-57207-y)
Supplement: Supplementary file 10 — Dataset 3B. [file 41598_2019_57207_MOESM10_ESM.xlsx]

## Sheet: GSEA stage I-II endometriosis -
Pathways enriched in hallmark gene sets in eutopic endometrium from stage I-II endometriosis and healthy controls during early secretory phase.
NAME	SIZE	ES	NES	NOM.p.val	FDR.q.val	RANK.AT.MAX	LEADING.EDGE
HALLMARK_KRAS_SIGNALING_DN	194	0.32348374	1.9083558	0.0	0.0014327732	6937	tags=51%, list=34%, signal=77%
HALLMARK_MYOGENESIS	198	0.3207827	1.8647525	0.0	0.0007163866	3298	tags=27%, list=16%, signal=32%
HALLMARK_MYC_TARGETS_V1	192	-0.6868322	-3.5817962	0.0	0.0	4172	tags=69%, list=21%, signal=86%
HALLMARK_E2F_TARGETS	195	-0.6362325	-3.340062	0.0	0.0	4471	tags=66%, list=22%, signal=83%
HALLMARK_G2M_CHECKPOINT	192	-0.58736813	-3.0806084	0.0	0.0	5949	tags=73%, list=29%, signal=102%
HALLMARK_OXIDATIVE_PHOSPHORYLATION	181	-0.4990838	-2.5970004	0.0	0.0	3621	tags=43%, list=18%, signal=51%
HALLMARK_PROTEIN_SECRETION	95	-0.5421731	-2.5287251	0.0	0.0	5417	tags=62%, list=27%, signal=84%
HALLMARK_MTORC1_SIGNALING	195	-0.45540646	-2.3864505	0.0	0.0	5315	tags=48%, list=26%, signal=64%
HALLMARK_UV_RESPONSE_DN	138	-0.45558918	-2.2757456	0.0	0.0	5947	tags=51%, list=29%, signal=72%
HALLMARK_UNFOLDED_PROTEIN_RESPONSE	107	-0.47030663	-2.2597575	0.0	0.0	4326	tags=50%, list=21%, signal=63%
HALLMARK_DNA_REPAIR	145	-0.42141876	-2.1135814	0.0	0.0	4513	tags=43%, list=22%, signal=55%
HALLMARK_MITOTIC_SPINDLE	198	-0.38622272	-2.056839	0.0	0.0	6540	tags=56%, list=32%, signal=81%
HALLMARK_FATTY_ACID_METABOLISM	154	-0.3857741	-1.9408814	0.0	0.00028508774	5155	tags=39%, list=26%, signal=52%
HALLMARK_ANDROGEN_RESPONSE	95	-0.41050732	-1.9320526	0.0	0.00026133042	7677	tags=68%, list=38%, signal=110%
HALLMARK_PEROXISOME	101	-0.38900474	-1.8470997	0.0	0.0009698252	5848	tags=49%, list=29%, signal=68%
HALLMARK_MYC_TARGETS_V2	56	-0.42263415	-1.7791628	0.0016920473	0.0018755503	5849	tags=46%, list=29%, signal=65%
HALLMARK_TGF_BETA_SIGNALING	53	-0.38439536	-1.6128201	0.0	0.008617258	5418	tags=49%, list=27%, signal=67%
HALLMARK_ADIPOGENESIS	196	-0.30454707	-1.5875217	0.0	0.010866526	5514	tags=38%, list=27%, signal=51%
HALLMARK_GLYCOLYSIS	196	-0.2979447	-1.5593578	0.0013812155	0.013877505	5957	tags=39%, list=30%, signal=55%
HALLMARK_REACTIVE_OXYGEN_SPECIES_PATHWAY	49	-0.3564889	-1.4736122	0.033070866	0.03317319	4447	tags=37%, list=22%, signal=47%
HALLMARK_PI3K_AKT_MTOR_SIGNALING	104	-0.3087869	-1.4684024	0.015988372	0.032670725	4932	tags=38%, list=24%, signal=51%
HALLMARK_HEME_METABOLISM	193	-0.27637136	-1.4333184	0.014725569	0.04371007	6025	tags=42%, list=30%, signal=59%
HALLMARK_SPERMATOGENESIS	134	-0.2759752	-1.3781985	0.036549706	0.06772674	4769	tags=34%, list=24%, signal=44%
HALLMARK_APOPTOSIS	161	-0.2573248	-1.3151685	0.047554348	0.1105146	4454	tags=29%, list=22%, signal=37%
