# Supplementary material for: Transcriptome meta-analysis reveals differences of immune profile between eutopic endometrium from stage I-II and III-IV endometriosis independently of hormonal milieu
Source: Sci Rep. 2020 Jan 15;10:313. doi: 10.1038/s41598-019-57207-y (PMC6962450; doi:10.1038/s41598-019-57207-y)
Supplement: Supplementary file 11 — Dataset 3C. [file 41598_2019_57207_MOESM11_ESM.xlsx]

## Sheet: GSEA stage I-II endometriosis -
Pathways enriched in hallmark gene sets in eutopic endometrium from stage I-II endometriosis and healthy controls during mid secretory phase.
NAME	SIZE	ES	NES	NOM.p.val	FDR.q.val	RANK.AT.MAX	LEADING.EDGE
HALLMARK_DNA_REPAIR	145	0.3864615	1.7637231	0.0	0.016980318	2779	tags=32%, list=14%, signal=37%
HALLMARK_KRAS_SIGNALING_DN	194	0.36813843	1.7464893	0.0	0.009558461	8235	tags=58%, list=41%, signal=97%
HALLMARK_MYC_TARGETS_V2	56	0.43226406	1.7111739	0.0013774105	0.009681398	1972	tags=34%, list=10%, signal=37%
HALLMARK_MYOGENESIS	198	0.34505904	1.6391245	0.0	0.015466995	5569	tags=39%, list=28%, signal=54%
HALLMARK_P53_PATHWAY	195	0.32474902	1.5443045	0.0023640662	0.035008807	4675	tags=38%, list=23%, signal=49%
HALLMARK_UV_RESPONSE_UP	158	0.32989645	1.5326353	0.004842615	0.033149585	4976	tags=39%, list=25%, signal=51%
HALLMARK_APICAL_JUNCTION	195	0.32244268	1.5283115	0.0034602077	0.029610218	4686	tags=35%, list=23%, signal=46%
HALLMARK_OXIDATIVE_PHOSPHORYLATION	181	0.28851876	1.3589053	0.033775635	0.11243042	2781	tags=25%, list=14%, signal=29%
HALLMARK_PROTEIN_SECRETION	95	-0.5622204	-2.8378613	0.0	0.0	4708	tags=73%, list=23%, signal=94%
HALLMARK_MYC_TARGETS_V1	192	-0.46045583	-2.6105382	0.0	0.0	3925	tags=54%, list=19%, signal=67%
HALLMARK_UV_RESPONSE_DN	138	-0.43165055	-2.311608	0.0	0.0	5798	tags=57%, list=29%, signal=79%
HALLMARK_ANDROGEN_RESPONSE	95	-0.42217708	-2.1545606	0.0	0.0	5512	tags=59%, list=27%, signal=81%
HALLMARK_G2M_CHECKPOINT	192	-0.3514963	-1.9638133	0.0	0.0015137363	4900	tags=46%, list=24%, signal=61%
HALLMARK_MTORC1_SIGNALING	195	-0.34956336	-1.9590414	0.0	0.001261447	4787	tags=48%, list=24%, signal=62%
HALLMARK_MITOTIC_SPINDLE	198	-0.2805793	-1.6070493	0.0	0.009012018	5281	tags=48%, list=26%, signal=64%
HALLMARK_UNFOLDED_PROTEIN_RESPONSE	107	-0.30858818	-1.5505204	0.009478673	0.014511601	3766	tags=42%, list=19%, signal=51%
HALLMARK_E2F_TARGETS	195	-0.260156	-1.4325593	0.0067114094	0.036300793	4922	tags=43%, list=24%, signal=56%
HALLMARK_HEME_METABOLISM	193	-0.22788554	-1.277643	0.036585364	0.11220422	4754	tags=38%, list=24%, signal=49%
HALLMARK_FATTY_ACID_METABOLISM	154	-0.23113582	-1.2525694	0.046153847	0.12648495	5488	tags=46%, list=27%, signal=63%
