# Supplementary material for: Transcriptome meta-analysis reveals differences of immune profile between eutopic endometrium from stage I-II and III-IV endometriosis independently of hormonal milieu
Source: Sci Rep. 2020 Jan 15;10:313. doi: 10.1038/s41598-019-57207-y (PMC6962450; doi:10.1038/s41598-019-57207-y)
Supplement: Supplementary file 12 — Dataset 3D. [file 41598_2019_57207_MOESM12_ESM.xlsx]

## Sheet: GSEA stage III-IV endometriosis
Pathways enriched in hallmark gene sets in eutopic endometrium from stage III-IV endometriosis and healthy controls during proliferative phase.
NAME	SIZE	ES	NES	NOM.p.val	FDR.q.val	RANK.AT.MAX	LEADING.EDGE
HALLMARK_KRAS_SIGNALING_DN	194	0.37488446	2.55797	0.0	0.0	8561	tags=66%, list=42%, signal=114%
HALLMARK_MYOGENESIS	198	0.2848437	1.9259949	0.0	0.002341059	5875	tags=42%, list=29%, signal=59%
HALLMARK_TNFA_SIGNALING_VIA_NFKB	195	0.24715957	1.6496817	0.005141388	0.017635452	2851	tags=19%, list=14%, signal=22%
HALLMARK_COAGULATION	137	0.25557226	1.6127679	0.0	0.01815902	4781	tags=31%, list=24%, signal=40%
HALLMARK_APICAL_JUNCTION	195	0.20811164	1.3908663	0.011235955	0.09316458	4159	tags=29%, list=21%, signal=36%
HALLMARK_MYC_TARGETS_V1	192	-0.63212204	-3.9991817	0.0	0.0	4298	tags=67%, list=21%, signal=84%
HALLMARK_E2F_TARGETS	195	-0.60082275	-3.7863462	0.0	0.0	4119	tags=59%, list=20%, signal=74%
HALLMARK_G2M_CHECKPOINT	192	-0.5614189	-3.5709553	0.0	0.0	4456	tags=59%, list=22%, signal=75%
HALLMARK_PROTEIN_SECRETION	95	-0.5797568	-3.277898	0.0	0.0	5783	tags=74%, list=29%, signal=103%
HALLMARK_MTORC1_SIGNALING	195	-0.47172183	-3.0028033	0.0	0.0	4627	tags=49%, list=23%, signal=63%
HALLMARK_OXIDATIVE_PHOSPHORYLATION	181	-0.4759449	-2.9656878	0.0	0.0	4102	tags=46%, list=20%, signal=58%
HALLMARK_UV_RESPONSE_DN	138	-0.48811442	-2.923688	0.0	0.0	7414	tags=73%, list=37%, signal=115%
HALLMARK_ANDROGEN_RESPONSE	95	-0.4913737	-2.7168481	0.0	0.0	6159	tags=61%, list=31%, signal=87%
HALLMARK_UNFOLDED_PROTEIN_RESPONSE	107	-0.46046788	-2.6684735	0.0	0.0	4084	tags=46%, list=20%, signal=57%
HALLMARK_MITOTIC_SPINDLE	198	-0.40907562	-2.6178188	0.0	0.0	4984	tags=52%, list=25%, signal=68%
HALLMARK_DNA_REPAIR	145	-0.3876176	-2.3607938	0.0	0.0	4353	tags=43%, list=22%, signal=54%
HALLMARK_FATTY_ACID_METABOLISM	154	-0.36259502	-2.237625	0.0	0.0	4603	tags=40%, list=23%, signal=51%
HALLMARK_ADIPOGENESIS	196	-0.294339	-1.8733327	0.0	0.002022872	6630	tags=49%, list=33%, signal=73%
HALLMARK_PI3K_AKT_MTOR_SIGNALING	104	-0.32392508	-1.8158015	0.0	0.0025422175	5783	tags=50%, list=29%, signal=70%
HALLMARK_PEROXISOME	101	-0.3216299	-1.8100106	0.0017152659	0.0024498198	6307	tags=50%, list=31%, signal=73%
HALLMARK_GLYCOLYSIS	196	-0.2665163	-1.6839514	0.0	0.008005506	6567	tags=46%, list=33%, signal=68%
HALLMARK_MYC_TARGETS_V2	56	-0.32770312	-1.6333262	0.014059754	0.010437889	3954	tags=32%, list=20%, signal=40%
HALLMARK_TGF_BETA_SIGNALING	53	-0.31613064	-1.5444098	0.029982364	0.022808777	6068	tags=49%, list=30%, signal=70%
HALLMARK_APOPTOSIS	161	-0.23405726	-1.4470408	0.020100502	0.05042598	6468	tags=42%, list=32%, signal=61%
HALLMARK_SPERMATOGENESIS	134	-0.24229375	-1.4243813	0.03210273	0.05822972	3985	tags=30%, list=20%, signal=37%
HALLMARK_HEME_METABOLISM	193	-0.22162433	-1.3995494	0.0256	0.06379258	6159	tags=42%, list=31%, signal=61%
HALLMARK_INTERFERON_GAMMA_RESPONSE	195	-0.21711935	-1.3780137	0.023291925	0.07229498	7239	tags=48%, list=36%, signal=74%
