# Supplementary material for: Transcriptome meta-analysis reveals differences of immune profile between eutopic endometrium from stage I-II and III-IV endometriosis independently of hormonal milieu
Source: Sci Rep. 2020 Jan 15;10:313. doi: 10.1038/s41598-019-57207-y (PMC6962450; doi:10.1038/s41598-019-57207-y)
Supplement: Supplementary file 13 — Dataset 3E. [file 41598_2019_57207_MOESM13_ESM.xlsx]

## Sheet: GSEA stage III-IV endometriosis
Pathways enriched in hallmark gene sets in eutopic endometrium from stage III-IV endometriosis and healthy controls during early secretory phase.
NAME	SIZE	ES	NES	NOM.p.val	FDR.q.val	RANK.AT.MAX	LEADING.EDGE
HALLMARK_KRAS_SIGNALING_DN	194	0.36274076	2.1556633	0.0	0.0	6708	tags=51%, list=33%, signal=75%
HALLMARK_MYOGENESIS	198	0.2933958	1.7728225	0.0	0.004969	4333	tags=31%, list=21%, signal=39%
HALLMARK_MYC_TARGETS_V1	192	-0.56801933	-2.968815	0.0	0.0	6297	tags=72%, list=31%, signal=103%
HALLMARK_OXIDATIVE_PHOSPHORYLATION	181	-0.52087474	-2.7208114	0.0	0.0	5488	tags=51%, list=27%, signal=70%
HALLMARK_E2F_TARGETS	195	-0.5122095	-2.7113366	0.0	0.0	7481	tags=68%, list=37%, signal=107%
HALLMARK_PROTEIN_SECRETION	95	-0.5693502	-2.692985	0.0	0.0	5029	tags=62%, list=25%, signal=82%
HALLMARK_UV_RESPONSE_DN	138	-0.519391	-2.6262062	0.0	0.0	6542	tags=62%, list=32%, signal=90%
HALLMARK_G2M_CHECKPOINT	192	-0.47898	-2.5301757	0.0	0.0	7435	tags=69%, list=37%, signal=108%
HALLMARK_MTORC1_SIGNALING	195	-0.4732793	-2.5153525	0.0	0.0	6354	tags=55%, list=31%, signal=80%
HALLMARK_UNFOLDED_PROTEIN_RESPONSE	107	-0.49927738	-2.4205883	0.0	0.0	5213	tags=53%, list=26%, signal=71%
HALLMARK_ANDROGEN_RESPONSE	95	-0.51198155	-2.4124553	0.0	0.0	6674	tags=60%, list=33%, signal=89%
HALLMARK_DNA_REPAIR	145	-0.40579247	-2.0780997	0.0	0.00011764706	6027	tags=48%, list=30%, signal=67%
HALLMARK_PEROXISOME	101	-0.425943	-2.053585	0.0	0.00010695187	6403	tags=53%, list=32%, signal=78%
HALLMARK_FATTY_ACID_METABOLISM	154	-0.40185934	-2.0382688	0.0	0.000098039214	5460	tags=42%, list=27%, signal=57%
HALLMARK_TGF_BETA_SIGNALING	53	-0.46878976	-1.9577631	0.0	0.00009049774	4761	tags=49%, list=24%, signal=64%
HALLMARK_MITOTIC_SPINDLE	198	-0.36292952	-1.925026	0.0	0.000084033614	6889	tags=55%, list=34%, signal=83%
HALLMARK_ADIPOGENESIS	196	-0.34901726	-1.811136	0.0	0.0007541878	6855	tags=48%, list=34%, signal=73%
HALLMARK_APOPTOSIS	161	-0.33162075	-1.7122457	0.0	0.0028737332	6035	tags=40%, list=30%, signal=56%
HALLMARK_INTERFERON_ALPHA_RESPONSE	92	-0.36985028	-1.7084838	0.0	0.0027635135	5633	tags=45%, list=28%, signal=62%
HALLMARK_HEME_METABOLISM	193	-0.30990756	-1.6104964	0.0	0.0075736684	4482	tags=35%, list=22%, signal=45%
HALLMARK_INTERFERON_GAMMA_RESPONSE	195	-0.29424116	-1.5651511	0.0	0.011925097	7549	tags=51%, list=37%, signal=81%
HALLMARK_PI3K_AKT_MTOR_SIGNALING	104	-0.32113847	-1.5367368	0.010115607	0.015236919	5967	tags=44%, list=30%, signal=62%
HALLMARK_GLYCOLYSIS	196	-0.29041815	-1.5186759	0.0013679891	0.01843025	5646	tags=34%, list=28%, signal=47%
HALLMARK_MYC_TARGETS_V2	56	-0.3399895	-1.4359848	0.04290429	0.040172867	6936	tags=45%, list=34%, signal=68%
HALLMARK_KRAS_SIGNALING_UP	197	-0.26300827	-1.3983741	0.017218543	0.0541772	7570	tags=48%, list=37%, signal=76%
