# Supplementary material for: Transcriptome meta-analysis reveals differences of immune profile between eutopic endometrium from stage I-II and III-IV endometriosis independently of hormonal milieu
Source: Sci Rep. 2020 Jan 15;10:313. doi: 10.1038/s41598-019-57207-y (PMC6962450; doi:10.1038/s41598-019-57207-y)
Supplement: Supplementary file 14 — Dataset 3F. [file 41598_2019_57207_MOESM14_ESM.xlsx]

## Sheet: GSEA stage III-IV endometriosis
Pathways enriched in hallmark gene sets in eutopic endometrium from stage III-IV endometriosis and healthy controls during mid secretory phase.
NAME	SIZE	ES	NES	NOM.p.val	FDR.q.val	RANK.AT.MAX	LEADING.EDGE
HALLMARK_KRAS_SIGNALING_DN	194	0.39639175	2.4549165	0.0	0.0	5594	tags=48%, list=28%, signal=66%
HALLMARK_MYOGENESIS	198	0.28781793	1.7533029	0.0	0.008695129	7246	tags=49%, list=36%, signal=76%
HALLMARK_PANCREAS_BETA_CELLS	40	0.34666294	1.5723526	0.03358209	0.034582417	5811	tags=45%, list=29%, signal=63%
HALLMARK_PROTEIN_SECRETION	95	-0.65980357	-3.6808226	0.0	0.0	3969	tags=71%, list=20%, signal=87%
HALLMARK_MYC_TARGETS_V1	192	-0.50149095	-3.1868567	0.0	0.0	4734	tags=55%, list=23%, signal=71%
HALLMARK_UV_RESPONSE_DN	138	-0.5073117	-3.00699	0.0	0.0	6327	tags=61%, list=31%, signal=88%
HALLMARK_ANDROGEN_RESPONSE	95	-0.5040146	-2.8041553	0.0	0.0	6080	tags=67%, list=30%, signal=96%
HALLMARK_MTORC1_SIGNALING	195	-0.43543014	-2.784659	0.0	0.0	5550	tags=54%, list=27%, signal=74%
HALLMARK_OXIDATIVE_PHOSPHORYLATION	181	-0.44009897	-2.7414267	0.0	0.0	5524	tags=49%, list=27%, signal=67%
HALLMARK_G2M_CHECKPOINT	192	-0.38901067	-2.4482455	0.0	0.0	6267	tags=56%, list=31%, signal=81%
HALLMARK_E2F_TARGETS	195	-0.36381245	-2.320064	0.0	0.0	6201	tags=52%, list=31%, signal=75%
HALLMARK_UNFOLDED_PROTEIN_RESPONSE	107	-0.38283354	-2.185071	0.0	0.0	5935	tags=50%, list=29%, signal=71%
HALLMARK_MITOTIC_SPINDLE	198	-0.34197667	-2.1652575	0.0	0.0	5456	tags=44%, list=27%, signal=60%
HALLMARK_FATTY_ACID_METABOLISM	154	-0.3547611	-2.1628828	0.0	0.0	4637	tags=40%, list=23%, signal=52%
HALLMARK_PEROXISOME	101	-0.36241347	-2.0222886	0.0	0.00052087614	4991	tags=47%, list=25%, signal=62%
HALLMARK_HEME_METABOLISM	193	-0.30990326	-1.9606637	0.0	0.0012756952	4276	tags=39%, list=21%, signal=49%
HALLMARK_ADIPOGENESIS	196	-0.294861	-1.8840463	0.0	0.0024187819	6098	tags=44%, list=30%, signal=63%
HALLMARK_DNA_REPAIR	145	-0.31166035	-1.8782809	0.0	0.0022575299	5085	tags=39%, list=25%, signal=52%
HALLMARK_TGF_BETA_SIGNALING	53	-0.37199792	-1.8409517	0.008948546	0.002641783	4770	tags=42%, list=24%, signal=54%
HALLMARK_PI3K_AKT_MTOR_SIGNALING	104	-0.30869994	-1.729466	0.0	0.0052500274	5040	tags=44%, list=25%, signal=59%
HALLMARK_GLYCOLYSIS	196	-0.27465197	-1.726104	0.0	0.0050477316	5156	tags=38%, list=26%, signal=50%
HALLMARK_INTERFERON_ALPHA_RESPONSE	92	-0.29891863	-1.6515306	0.0022935779	0.008361372	4400	tags=38%, list=22%, signal=48%
HALLMARK_BILE_ACID_METABOLISM	109	-0.28325605	-1.6302624	0.0021834061	0.010101246	4596	tags=36%, list=23%, signal=46%
HALLMARK_NOTCH_SIGNALING	32	-0.35212106	-1.5339496	0.03301887	0.017222073	3599	tags=34%, list=18%, signal=42%
HALLMARK_INTERFERON_GAMMA_RESPONSE	195	-0.21942115	-1.3806008	0.018181818	0.060252305	4083	tags=28%, list=20%, signal=34%
HALLMARK_APOPTOSIS	161	-0.21707998	-1.3431158	0.038288288	0.07740322	5913	tags=39%, list=29%, signal=54%
